# Supplementary material for: Sample Preservation and Storage Significantly Impact Taxonomic and Functional Profiles in Metaproteomics Studies of the Human Gut Microbiome
Source: Microorganisms. 2019 Sep 19;7(9):367. doi: 10.3390/microorganisms7090367 (PMC6780314; doi:10.3390/microorganisms7090367)
Supplement: Supplementary file 1 [file microorganisms-07-00367-s001.zip]

Archive with 9 entries (8 files):
- Supplement/
- Supplement/Supplementary Figure K1 - Taxonomical Annotation according to Prophane.html
- Supplement/Supplementary Figure K2 - Functional Annotation according to Prophane.html
- Supplement/Supplementary Table S1 - Microbial Annotations.xlsx
- Supplement/Supplementary Table S2 - Identified Proteins.xlsx
- Supplement/Supplementary Table S3 - Identified Proteins - Taxonomy.xlsx
- Supplement/Supplementary Table S4 - Significantly Differentially Abundant Proteins.xlsx
- Supplement/Supplementary Table S5 - Metagenomics vs Metaproteomics.xlsx
- Supplement/Supplementary Table S6 - Metagenomics - Taxonomy.xlsx
