# Supplementary material for: Sample Preservation and Storage Significantly Impact Taxonomic and Functional Profiles in Metaproteomics Studies of the Human Gut Microbiome
Source: Microorganisms. 2019 Sep 19;7(9):367. doi: 10.3390/microorganisms7090367 (PMC6780314; doi:10.3390/microorganisms7090367)
Supplement: Supplementary file 1 [file microorganisms-07-00367-s001.zip › Supplement/Supplementary Table S1 - Microbial Annotations.xlsx]

## Sheet: A_samples_microbial_annotations
Table S1: Microbial taxonomical annotations based on metagenomics and -transcriptomics analyses.
gene	KEGG	desc	Superkingdom	Phylum	Class	Order	Family	Genus	SpeciesCluster
contig_gene1_1	K03183	MENG; S-adenosylmethionine-dependent methyltransferase domain-containing protein; K03183 ubiquinone/menaquinone biosynthesis methyltransferase [EC:2.1.1.163 2.1.1.201] (A)	NA	NA	NA	NA	NA	NA	NA
contig_gene141100_1	K02106	atoE; short chain fatty acid transporter; K02106 short-chain fatty acids transporter (A)	NA	NA	NA	NA	NA	NA	NA
contig_gene141102_1	K06975	C17orf103, Gtlf3b; chromosome 17 open reading frame 103; K06975 (A)	NA	NA	NA	NA	NA	NA	NA
contig_gene141103_1			NA	NA	NA	NA	NA	NA	NA
contig_gene141103_2	K10672	Fatty acid/phospholipid biosynthesis enzyme; K10670 glycine reductase [EC:1.21.4.2] K10671 sarcosine reductase [EC:1.21.4.3] K10672 betaine reductase [EC:1.21.4.4] (A)	NA	NA	NA	NA	NA	NA	NA
contig_gene141104_1			NA	NA	NA	NA	NA	NA	NA
contig_gene141105_2	K12700	rihC; ribonucleoside hydrolase 3 (EC:3.2.2.-); K12700 non-specific riboncleoside hydrolase [EC:3.2.-.-] (A)	NA	NA	NA	NA	NA	NA	NA
contig_gene100_6	K03118	APG2; Sec-independent periplasmic protein translocase; K03118 sec-independent protein translocase protein TatC (A)	NA	NA	NA	NA	NA	NA	NA
contig_gene100_9	K02529	galS; DNA-binding transcriptional repressor; K02529 LacI family transcriptional regulator (A)	NA	NA	NA	NA	NA	NA	NA
contig_gene100_7	K03117	tatB; TatABCE protein translocation system subunit; K03117 sec-independent protein translocase protein TatB (A)	NA	NA	NA	NA	NA	NA	NA
contig_gene100_10	K01552	PfATPase7; P-type ATPase, putative (EC:3.6.3.-); K01552 [EC:3.6.3.-] (A)	NA	NA	NA	NA	NA	NA	NA
contig_gene100_5	K03116	sec-independent protein translocase protein TatA; K03116 sec-independent protein translocase protein TatA (A)	NA	NA	NA	NA	NA	NA	NA
contig_gene100_8	K02529	galS; DNA-binding transcriptional repressor; K02529 LacI family transcriptional regulator (A)	NA	NA	NA	NA	NA	NA	NA
contig_gene100_11	K08372	pepD; serine protease PepD (EC:3.4.21.-); K08372 putative serine protease PepD [EC:3.4.21.-] (A)	NA	NA	NA	NA	NA	NA	NA
contig_gene100_3	K14314	NUP210, GP210, POM210; nucleoporin 210kDa; K14314 nuclear pore complex protein Nup210 (A)	NA	NA	NA	NA	NA	NA	NA
contig_gene100_4	K09955	hypothetical protein; K09955 hypothetical protein (A)	NA	NA	NA	NA	NA	NA	NA
contig_gene100_2	K07133	ATPase AAA; K07133 (A)	NA	NA	NA	NA	NA	NA	NA
contig_gene100_1	K00528	FDXR, ADXR; ferredoxin reductase (EC:1.18.1.2); K00528 ferredoxin--NADP+ reductase [EC:1.18.1.2] (A)	NA	NA	NA	NA	NA	NA	NA
contig_gene141114_1			NA	NA	NA	NA	NA	NA	NA
contig_gene141114_2			NA	NA	NA	NA	NA	NA	NA
contig_gene141115_1	K06147	mdlA; fused predicted multidrug transporter subunits of ABC superfamily: ATP-binding components; K06147 ATP-binding cassette, subfamily B, bacterial (A)	NA	NA	NA	NA	NA	NA	NA
contig_gene186067_1			NA	NA	NA	NA	NA	NA	NA
contig_gene10000_1	K07706	histidine kinase domain-containing protein; K07706 two-component system, AgrA family, sensor histidine kinase AgrC [EC:2.7.13.-] (A)	NA	NA	NA	NA	NA	NA	NA
contig_gene10000_2	K02477	yehT; predicted response regulator in two-component system withYehU; K02477 two-component system, LytT family, response regulator (A)	NA	NA	NA	NA	NA	NA	NA
contig_gene100000_1			NA	NA	NA	NA	NA	NA	NA
contig_gene100000_2			NA	NA	NA	NA	NA	NA	NA
contig_gene100001_1	K02048	cysP; thiosulfate-binding protein; K02048 sulfate transport system substrate-binding protein (A)	NA	NA	NA	NA	NA	NA	NA
contig_gene100002_1	K02049	putative ABC transporter; K02049 NitT/TauT family transport system ATP-binding protein (A)	NA	NA	NA	NA	NA	NA	NA
contig_gene100003_1			NA	NA	NA	NA	NA	NA	NA
contig_gene100004_1	K13688	putative cyclic beta 1-2 glucan synthetase; K13688 cyclic beta-1,2-glucan synthetase [EC:2.4.1.-] (A)	NA	NA	NA	NA	NA	NA	NA
contig_gene100005_1	K03296	acrB; multidrug efflux system protein; K03296 hydrophobic/amphiphilic exporter-1 (mainly G- bacteria), HAE1 family (A)	NA	NA	NA	NA	NA	NA	NA
contig_gene100006_1			NA	NA	NA	NA	NA	NA	NA
contig_gene100007_1			NA	NA	NA	NA	NA	NA	NA
contig_gene100008_1	K01008	SEPHS2, SPS2, SPS2b; selenophosphate synthetase 2 (EC:2.7.9.3); K01008 selenide, water dikinase [EC:2.7.9.3] (A)	NA	NA	NA	NA	NA	NA	NA
contig_gene100009_1			NA	NA	NA	NA	NA	NA	NA
contig_gene10001_1	K07088	auxin efflux carrier family protein; K07088 (A)	NA	NA	NA	NA	NA	NA	NA
contig_gene100010_1			NA	NA	NA	NA	NA	NA	NA
contig_gene100011_1	K05685	macB; fused macrolide transporter subunits of ABC superfamily: ATP-binding component/membrane component; K05685 macrolide transport system ATP-binding/permease protein [EC:3.6.3.-] (A)	NA	NA	NA	NA	NA	NA	NA
contig_gene100012_1	K01890	FARSB, FARSLB, FRSB, PheHB, PheRS; phenylalanyl-tRNA synthetase, beta subunit (EC:6.1.1.20); K01890 phenylalanyl-tRNA synthetase beta chain [EC:6.1.1.20] (A)	NA	NA	NA	NA	NA	NA	NA
contig_gene100013_1	K03308	sodium:solute symporter; K03308 neurotransmitter:Na+ symporter, NSS family (A)	NA	NA	NA	NA	NA	NA	NA
contig_gene100014_1			NA	NA	NA	NA	NA	NA	NA
contig_gene100016_1	K14059	intR; Rac prophage; integrase; K14059 integrase (A)	NA	NA	NA	NA	NA	NA	NA
contig_gene100017_1	K02529	galS; DNA-binding transcriptional repressor; K02529 LacI family transcriptional regulator (A)	NA	NA	NA	NA	NA	NA	NA
contig_gene100017_2			NA	NA	NA	NA	NA	NA	NA
contig_gene100018_1	K15973	MarR family transcriptional regulator; K15973 MarR family transcriptional regulator, 2-MHQ and catechol-resistance regulon repressor (A)	NA	NA	NA	NA	NA	NA	NA
contig_gene100019_1	K00996	sugar transferase; K00996 undecaprenyl-phosphate galactose phosphotransferase [EC:2.7.8.6] (A)	NA	NA	NA	NA	NA	NA	NA
contig_gene10002_1	K03218	Pc22g03560; K03218 23S rRNA (guanosine2251-2'-O)-methyltransferase [EC:2.1.1.185] (A)	NA	NA	NA	NA	NA	NA	NA
contig_gene10002_2			NA	NA	NA	NA	NA	NA	NA
contig_gene100020_1			NA	NA	NA	NA	NA	NA	NA
contig_gene100021_1			NA	NA	NA	NA	NA	NA	NA
contig_gene100021_2	K03423	miaB-like tRNA modifying enzyme; K03423 [EC:1.8.-.-] (A)	NA	NA	NA	NA	NA	NA	NA
contig_gene14113_2			NA	NA	NA	NA	NA	NA	NA
contig_gene141130_1			NA	NA	NA	NA	NA	NA	NA
contig_gene100023_1	K01338	LONP2, LONP, LONPL; lon peptidase 2, peroxisomal; K01338 ATP-dependent Lon protease [EC:3.4.21.53] (A)	NA	NA	NA	NA	NA	NA	NA
contig_gene100024_1	K05366	mrcA; fused penicillin-binding protein 1a: murein transglycosylase/murein transpeptidase (EC:2.4.2.- 3.4.-.-); K05366 penicillin-binding protein 1A [EC:2.4.1.- 3.4.-.-] (A)	NA	NA	NA	NA	NA	NA	NA
contig_gene100025_1	K07646	kdpD; fused sensory histidine kinase in two-component regulatory system with KdpE: signal sensing protein; K07646 two-component system, OmpR family, sensor histidine kinase KdpD [EC:2.7.13.3] (A)	NA	NA	NA	NA	NA	NA	NA
contig_gene100025_2	K07646	kdpD; fused sensory histidine kinase in two-component regulatory system with KdpE: signal sensing protein; K07646 two-component system, OmpR family, sensor histidine kinase KdpD [EC:2.7.13.3] (A)	NA	NA	NA	NA	NA	NA	NA
contig_gene100026_1	K00616	TALDO1, TAL, TAL-H, TALDOR, TALH; transaldolase 1 (EC:2.2.1.2); K00616 transaldolase [EC:2.2.1.2] (A)	NA	NA	NA	NA	NA	NA	NA
contig_gene100027_1	K07001	patatin-like phospholipase domain-containing protein 7-like; K07001 NTE family protein (A)	NA	NA	NA	NA	NA	NA	NA
contig_gene100028_1	K01241	amn; AMP nucleosidase (EC:3.2.2.4); K01241 AMP nucleosidase [EC:3.2.2.4] (A)	NA	NA	NA	NA	NA	NA	NA
contig_gene141134_1	K01938	THFS; Formate--tetrahydrofolate ligase; K01938 formate--tetrahydrofolate ligase [EC:6.3.4.3] (A)	NA	NA	NA	NA	NA	NA	NA
contig_gene141135_1			NA	NA	NA	NA	NA	NA	NA
contig_gene10003_1	K14059	intR; Rac prophage; integrase; K14059 integrase (A)	NA	NA	NA	NA	NA	NA	NA
contig_gene100030_1			NA	NA	NA	NA	NA	NA	NA
contig_gene100031_1	K07339	hypothetical protein; K07339 hypothetical protein (A)	NA	NA	NA	NA	NA	NA	NA
contig_gene100032_1			NA	NA	NA	NA	NA	NA	NA
contig_gene100032_2			NA	NA	NA	NA	NA	NA	NA
contig_gene100033_1	K01869	LARS2, LEURS; leucyl-tRNA synthetase 2, mitochondrial (EC:6.1.1.4); K01869 leucyl-tRNA synthetase [EC:6.1.1.4] (A)	NA	NA	NA	NA	NA	NA	NA
contig_gene100034_1	K02566	nagD; UMP phosphatase; K02566 NagD protein (A)	NA	NA	NA	NA	NA	NA	NA
contig_gene100035_1			NA	NA	NA	NA	NA	NA	NA
contig_gene100036_2			NA	NA	NA	NA	NA	NA	NA
contig_gene100036_1	K01953	ASNS, TS11; asparagine synthetase (glutamine-hydrolyzing) (EC:6.3.5.4); K01953 asparagine synthase (glutamine-hydrolysing) [EC:6.3.5.4] (A)	NA	NA	NA	NA	NA	NA	NA
contig_gene100037_1	K02566	nagD; UMP phosphatase; K02566 NagD protein (A)	NA	NA	NA	NA	NA	NA	NA
contig_gene100038_1	K03296	acrB; multidrug efflux system protein; K03296 hydrophobic/amphiphilic exporter-1 (mainly G- bacteria), HAE1 family (A)	NA	NA	NA	NA	NA	NA	NA
contig_gene100039_1	K07486	transposase; K07486 transposase (A)	NA	NA	NA	NA	NA	NA	NA
contig_gene10004_1			NA	NA	NA	NA	NA	NA	NA
contig_gene100040_1	K04066	priA; Primosome factor n' (replication factor Y); K04066 primosomal protein N' (replication factor Y) (superfamily II helicase) [EC:3.6.4.-] (A)	NA	NA	NA	NA	NA	NA	NA
contig_gene100041_1	K01190	beta-galactosidase; K01190 beta-galactosidase [EC:3.2.1.23] (A)	NA	NA	NA	NA	NA	NA	NA
contig_gene100042_1			NA	NA	NA	NA	NA	NA	NA
contig_gene141145_1	K01890	FARSB, FARSLB, FRSB, PheHB, PheRS; phenylalanyl-tRNA synthetase, beta subunit (EC:6.1.1.20); K01890 phenylalanyl-tRNA synthetase beta chain [EC:6.1.1.20] (A)	NA	NA	NA	NA	NA	NA	NA
contig_gene141145_2	K01889	FARS2, FARS1, HSPC320, PheRS, dJ520B18.2; phenylalanyl-tRNA synthetase 2, mitochondrial (EC:6.1.1.20); K01889 phenylalanyl-tRNA synthetase alpha chain [EC:6.1.1.20] (A)	NA	NA	NA	NA	NA	NA	NA
contig_gene100044_1	K10112	ycjV; sugar transporter subunit; K10112 maltose/maltodextrin transport system ATP-binding protein (A)	NA	NA	NA	NA	NA	NA	NA
contig_gene100045_1	K03436	DeoR transcriptional regulator; K03436 DeoR family transcriptional regulator, fructose operon transcriptional repressor (A)	NA	NA	NA	NA	NA	NA	NA
contig_gene233830_1	K01465	PYR4; dihydroorotase; K01465 dihydroorotase [EC:3.5.2.3] (A)	NA	NA	NA	NA	NA	NA	NA
contig_gene233832_1	K00078	DHDH, 2DD, HUM2DD; dihydrodiol dehydrogenase (dimeric) (EC:1.3.1.20 1.1.1.179); K00078 dihydrodiol dehydrogenase / D-xylose 1-dehydrogenase (NADP) [EC:1.3.1.20 1.1.1.179] (A)	NA	NA	NA	NA	NA	NA	NA
contig_gene100047_1	K02033	sapB; antimicrobial peptide transport ABC transporter permease; K02033 peptide/nickel transport system permease protein (A)	NA	NA	NA	NA	NA	NA	NA
contig_gene100048_1	K04751	glnB; regulatory protein P-II for glutamine synthetase; K04751 nitrogen regulatory protein P-II 1 (A)	NA	NA	NA	NA	NA	NA	NA
contig_gene100049_1	K01874	MARS, METRS, MRS, MTRNS; methionyl-tRNA synthetase (EC:6.1.1.10); K01874 methionyl-tRNA synthetase [EC:6.1.1.10] (A)	NA	NA	NA	NA	NA	NA	NA
contig_gene10005_1	K07095	VPS29, DC15, PEP11; vacuolar protein sorting 29 homolog (S. cerevisiae) (EC:3.1.3.3); K07095 (A)	NA	NA	NA	NA	NA	NA	NA
contig_gene10005_2	K03660	OGG1, HMMH, HOGG1, MUTM, OGH1; 8-oxoguanine DNA glycosylase (EC:4.2.99.18); K03660 N-glycosylase/DNA lyase [EC:3.2.2.- 4.2.99.18] (A)	NA	NA	NA	NA	NA	NA	NA
contig_gene100050_1	K03423	miaB-like tRNA modifying enzyme; K03423 [EC:1.8.-.-] (A)	NA	NA	NA	NA	NA	NA	NA
contig_gene100051_1	K01874	MARS, METRS, MRS, MTRNS; methionyl-tRNA synthetase (EC:6.1.1.10); K01874 methionyl-tRNA synthetase [EC:6.1.1.10] (A)	NA	NA	NA	NA	NA	NA	NA
contig_gene100052_1			NA	NA	NA	NA	NA	NA	NA
contig_gene141151_1			NA	NA	NA	NA	NA	NA	NA
contig_gene100054_1	K07192	FLOT1; flotillin 1; K07192 flotillin (A)	NA	NA	NA	NA	NA	NA	NA
contig_gene100055_1	K14155	malY; bifunctional beta-cystathionase, PLP-dependent/regulator of maltose regulon (EC:4.4.1.8); K14155 cystathione beta-lyase [EC:4.4.1.8] (A)	NA	NA	NA	NA	NA	NA	NA
contig_gene100056_1	K02315	dnaC; DNA biosynthesis protein; K02315 DNA replication protein DnaC (A)	NA	NA	NA	NA	NA	NA	NA
contig_gene100057_1	K00756	pdp; pyrimidine-nucleoside phosphorylase (EC:2.4.2.2); K00756 pyrimidine-nucleoside phosphorylase [EC:2.4.2.2] (A)	NA	NA	NA	NA	NA	NA	NA
contig_gene100057_2			NA	NA	NA	NA	NA	NA	NA
contig_gene141155_2	K03593	NUBPL, C14orf127, IND1, huInd1; nucleotide binding protein-like; K03593 ATP-binding protein involved in chromosome partitioning (A)	NA	NA	NA	NA	NA	NA	NA
contig_gene141155_1	K11921	cynR; transcriptional activator of cyn operon; autorepressor; K11921 LysR family transcriptional regulator (A)	NA	NA	NA	NA	NA	NA	NA
contig_gene141155_3	K07807	nickel-resistant pritein NirB; K07807 hypothetical protein NreA (A)	NA	NA	NA	NA	NA	NA	NA
contig_gene141155_4			NA	NA	NA	NA	NA	NA	NA
contig_gene141155_5			NA	NA	NA	NA	NA	NA	NA
contig_gene100059_1	K03499	trkA; NAD-binding component of TrK potassium transporter; K03499 trk system potassium uptake protein TrkA (A)	NA	NA	NA	NA	NA	NA	NA
contig_gene141156_1			NA	NA	NA	NA	NA	NA	NA
contig_gene141156_2			NA	NA	NA	NA	NA	NA	NA
contig_gene141157_1			NA	NA	NA	NA	NA	NA	NA
contig_gene100061_1			NA	NA	NA	NA	NA	NA	NA
contig_gene100062_1	K15255	PIF1, C15orf20, PIF; PIF1 5'-to-3' DNA helicase homolog (S. cerevisiae) (EC:3.6.4.12); K15255 ATP-dependent DNA helicase PIF1 [EC:3.6.4.12] (A)	NA	NA	NA	NA	NA	NA	NA
contig_gene100063_1	K11527	multi-sensor hybrid histidine kinase (EC:2.7.13.3); K11527 two-component system, unclassified family, sensor histidine kinase and response regulator [EC:2.7.13.3] (A)	NA	NA	NA	NA	NA	NA	NA
contig_gene100064_1			NA	NA	NA	NA	NA	NA	NA
contig_gene100064_2			NA	NA	NA	NA	NA	NA	NA
contig_gene100065_1	K07039	yecA; conserved protein, UPF0149 family; K07039 uncharacterized protein (A)	NA	NA	NA	NA	NA	NA	NA
contig_gene100065_2			NA	NA	NA	NA	NA	NA	NA
contig_gene100066_1	K01960	pyruvate carboxylase subunit B (EC:6.4.1.1); K01960 pyruvate carboxylase subunit B [EC:6.4.1.1] (A)	NA	NA	NA	NA	NA	NA	NA
contig_gene100067_1			NA	NA	NA	NA	NA	NA	NA
contig_gene100068_1	K13797	DNA-directed RNA polymerase subunit beta/beta'; K13797 DNA-directed RNA polymerase subunit beta-beta' [EC:2.7.7.6] (A)	NA	NA	NA	NA	NA	NA	NA
contig_gene100069_1			NA	NA	NA	NA	NA	NA	NA
contig_gene100069_2			NA	NA	NA	NA	NA	NA	NA
contig_gene100069_3			NA	NA	NA	NA	NA	NA	NA
contig_gene100069_4			NA	NA	NA	NA	NA	NA	NA
contig_gene141167_2			NA	NA	NA	NA	NA	NA	NA
contig_gene141167_3	K13652	AraC family transcriptional regulator; K13652 AraC family transcriptional regulator (A)	NA	NA	NA	NA	NA	NA	NA
contig_gene100070_1			NA	NA	NA	NA	NA	NA	NA
contig_gene100071_1	K02117	atpA; V-type ATPase subunit A; K02117 V-type H+-transporting ATPase subunit A [EC:3.6.3.14] (A)	NA	NA	NA	NA	NA	NA	NA
contig_gene141169_1	K00791	TRIT1, IPT, MOD5; tRNA isopentenyltransferase 1 (EC:2.5.1.75); K00791 tRNA dimethylallyltransferase [EC:2.5.1.75] (A)	NA	NA	NA	NA	NA	NA	NA
contig_gene14117_1			NA	NA	NA	NA	NA	NA	NA
contig_gene141170_1			NA	NA	NA	NA	NA	NA	NA
contig_gene141171_1	K01835	PGM1, GSD14; phosphoglucomutase 1 (EC:5.4.2.2); K01835 phosphoglucomutase [EC:5.4.2.2] (A)	NA	NA	NA	NA	NA	NA	NA
contig_gene233865_1	K02528	rsmA; 16S rRNA dimethyladenosine transferase, SAM-dependent (EC:2.1.1.-); K02528 16S rRNA (adenine1518-N6/adenine1519-N6)-dimethyltransferase [EC:2.1.1.182] (A)	NA	NA	NA	NA	NA	NA	NA
contig_gene233867_1			NA	NA	NA	NA	NA	NA	NA
contig_gene100075_1	K01002	opgB; phosphoglycerol transferases I and II (EC:2.7.8.20); K01002 phosphoglycerol transferase [EC:2.7.8.20] (A)	NA	NA	NA	NA	NA	NA	NA
contig_gene141173_1			NA	NA	NA	NA	NA	NA	NA
contig_gene141173_2			NA	NA	NA	NA	NA	NA	NA
contig_gene141173_3			NA	NA	NA	NA	NA	NA	NA
contig_gene100077_1	K02483	two-component system sensor histidine kinase/response regulator, putative; K02483 two-component system, OmpR family, response regulator (A)	NA	NA	NA	NA	NA	NA	NA
contig_gene100078_1	K01734	mgsA; methylglyoxal synthase (EC:4.2.3.3); K01734 methylglyoxal synthase [EC:4.2.3.3] (A)	NA	NA	NA	NA	NA	NA	NA
contig_gene100079_1			NA	NA	NA	NA	NA	NA	NA
contig_gene10008_1	K00865	glycerate kinase; K00865 glycerate kinase [EC:2.7.1.31] (A)	NA	NA	NA	NA	NA	NA	NA
contig_gene10008_2	K05305	FUK, 1110046B12Rik; fucokinase (EC:2.7.1.52); K05305 fucokinase [EC:2.7.1.52] (A)	NA	NA	NA	NA	NA	NA	NA
contig_gene100080_1	K01205	NAGLU, MPS-IIIB, MPS3B, NAG, UFHSD; N-acetylglucosaminidase, alpha (EC:3.2.1.50); K01205 alpha-N-acetylglucosaminidase [EC:3.2.1.50] (A)	NA	NA	NA	NA	NA	NA	NA
contig_gene100081_1			NA	NA	NA	NA	NA	NA	NA
contig_gene100081_2	K01811	YIC1; Alpha-glucosidase II; Alpha-xylosidase; K01811 alpha-D-xyloside xylohydrolase [EC:3.2.1.177] (A)	NA	NA	NA	NA	NA	NA	NA
contig_gene100082_1			NA	NA	NA	NA	NA	NA	NA
contig_gene100083_1			NA	NA	NA	NA	NA	NA	NA
contig_gene141184_1	K07085	ybjL; predicted transporter; K07085 putative transport protein (A)	NA	NA	NA	NA	NA	NA	NA
contig_gene141185_1	K06147	mdlA; fused predicted multidrug transporter subunits of ABC superfamily: ATP-binding components; K06147 ATP-binding cassette, subfamily B, bacterial (A)	NA	NA	NA	NA	NA	NA	NA
contig_gene141186_1	K00797	SRM, PAPT, SPDSY, SPS1, SRML1; spermidine synthase (EC:2.5.1.16); K00797 spermidine synthase [EC:2.5.1.16] (A)	NA	NA	NA	NA	NA	NA	NA
contig_gene100085_1	K00957	cysD; sulfate adenylyltransferase, subunit 2 (EC:2.7.7.4); K00957 sulfate adenylyltransferase subunit 2 [EC:2.7.7.4] (A)	NA	NA	NA	NA	NA	NA	NA
contig_gene100086_1			NA	NA	NA	NA	NA	NA	NA
contig_gene100086_2	K00390	APS reductase; K00390 phosphoadenosine phosphosulfate reductase [EC:1.8.4.8] (A)	NA	NA	NA	NA	NA	NA	NA
contig_gene100086_3			NA	NA	NA	NA	NA	NA	NA
contig_gene100086_4			NA	NA	NA	NA	NA	NA	NA
contig_gene100086_5			NA	NA	NA	NA	NA	NA	NA
contig_gene100086_6	K03205	conjugal transfer protein TraK; K03205 type IV secretion system protein VirD4 (A)	NA	NA	NA	NA	NA	NA	NA
contig_gene100086_7	K03205	conjugal transfer protein TraK; K03205 type IV secretion system protein VirD4 (A)	NA	NA	NA	NA	NA	NA	NA
contig_gene100087_1	K00648	KAS_III; 3-oxoacyl-[acyl-carrier-protein] synthase III; K00648 3-oxoacyl-[acyl-carrier-protein] synthase III [EC:2.3.1.180] (A)	NA	NA	NA	NA	NA	NA	NA
contig_gene100088_1			NA	NA	NA	NA	NA	NA	NA
contig_gene141194_1	K03572	mutL; methyl-directed mismatch repair protein; K03572 DNA mismatch repair protein MutL (A)	NA	NA	NA	NA	NA	NA	NA
contig_gene10009_1	K07133	ATPase AAA; K07133 (A)	NA	NA	NA	NA	NA	NA	NA
contig_gene10009_2	K00969	nadD; nicotinic acid mononucleotide adenylyltransferase, NAD(P)-dependent (EC:2.7.7.18); K00969 nicotinate-nucleotide adenylyltransferase [EC:2.7.7.18] (A)	NA	NA	NA	NA	NA	NA	NA
contig_gene10009_3			NA	NA	NA	NA	NA	NA	NA
contig_gene100090_1	K03499	trkA; NAD-binding component of TrK potassium transporter; K03499 trk system potassium uptake protein TrkA (A)	NA	NA	NA	NA	NA	NA	NA
contig_gene100091_1			NA	NA	NA	NA	NA	NA	NA
contig_gene100092_1	K02014	fhuA; ferrichrome outer membrane transporter; K02014 iron complex outermembrane recepter protein (A)	NA	NA	NA	NA	NA	NA	NA
contig_gene100093_1	K04072	124.t00001; alcohol dehydrogenase; K04072 acetaldehyde dehydrogenase / alcohol dehydrogenase [EC:1.2.1.10 1.1.1.1] (A)	NA	NA	NA	NA	NA	NA	NA
contig_gene100094_1			NA	NA	NA	NA	NA	NA	NA
contig_gene100095_1	K02027	ycjN; predicted sugar transporter subunit: periplasmic-binding component of ABC superfamily; K02027 multiple sugar transport system substrate-binding protein (A)	NA	NA	NA	NA	NA	NA	NA
contig_gene100096_1			NA	NA	NA	NA	NA	NA	NA
contig_gene100097_1	K11063	tcdB; toxin B; K11063 toxin A/B (A)	NA	NA	NA	NA	NA	NA	NA
contig_gene100098_1	K04763	xerD; site-specific tyrosine recombinase; K04763 integrase/recombinase XerD (A)	NA	NA	NA	NA	NA	NA	NA
contig_gene141201_1	K00850	PFKL, PFK-B; phosphofructokinase, liver (EC:2.7.1.11); K00850 6-phosphofructokinase [EC:2.7.1.11] (A)	NA	NA	NA	NA	NA	NA	NA
contig_gene141202_1	K07007	FAD/NAD(P)-binding oxidoreductase family protein; K07007 (A)	NA	NA	NA	NA	NA	NA	NA
contig_gene18613_1			NA	NA	NA	NA	NA	NA	NA
contig_gene186130_1			NA	NA	NA	NA	NA	NA	NA
contig_gene186131_1	K02033	sapB; antimicrobial peptide transport ABC transporter permease; K02033 peptide/nickel transport system permease protein (A)	NA	NA	NA	NA	NA	NA	NA
contig_gene186131_2	K02035	sapA; antimicrobial peptide transport ABC transporter periplasmic binding protein; K02035 peptide/nickel transport system substrate-binding protein (A)	NA	NA	NA	NA	NA	NA	NA
contig_gene186132_1	K03292	major facilitator superfamily transporter; K03292 glycoside/pentoside/hexuronide:cation symporter, GPH family (A)	NA	NA	NA	NA	NA	NA	NA
contig_gene186133_1	K01929	murF; UDP-N-acetylmuramoyl-tripeptide:D-alanyl-D-alanine ligase (EC:6.3.2.10); K01929 UDP-N-acetylmuramoyl-tripeptide--D-alanyl-D-alanine ligase [EC:6.3.2.10] (A)	NA	NA	NA	NA	NA	NA	NA
contig_gene186134_1			NA	NA	NA	NA	NA	NA	NA
contig_gene186135_1			NA	NA	NA	NA	NA	NA	NA
contig_gene141204_1	K00266	5.t00071; glutamate synthase beta subunit; K00266 glutamate synthase (NADPH/NADH) small chain [EC:1.4.1.13 1.4.1.14] (A)	NA	NA	NA	NA	NA	NA	NA
contig_gene141205_1	K07584	ysxB; hypothetical protein; K07584 hypothetical protein (A)	NA	NA	NA	NA	NA	NA	NA
contig_gene141205_2	K02888	50S ribosomal protein L21; K02888 large subunit ribosomal protein L21 (A)	NA	NA	NA	NA	NA	NA	NA
contig_gene186138_1	K09014	sufB; component of SufBCD complex; K09014 Fe-S cluster assembly protein SufB (A)	NA	NA	NA	NA	NA	NA	NA
contig_gene186139_1			NA	NA	NA	NA	NA	NA	NA
contig_gene18614_1			NA	NA	NA	NA	NA	NA	NA
contig_gene141207_1	K13069	dosC; diguanylate cyclase; cold- and stationary phase-induced oxygen-dependent biofilm regulator; positively regulates csgBAC and pgaABCD; K13069 diguanylate cyclase [EC:2.7.7.65] (A)	NA	NA	NA	NA	NA	NA	NA
contig_gene141207_2	K10781	FATB; fatty acyl-ACP thioesterases B; K10781 fatty acyl-ACP thioesterase B [EC:3.1.2.14 3.1.2.-] (A)	NA	NA	NA	NA	NA	NA	NA
contig_gene141208_1			NA	NA	NA	NA	NA	NA	NA
contig_gene141209_1			NA	NA	NA	NA	NA	NA	NA
contig_gene14121_1	K01647	CS; citrate synthase (EC:2.3.3.1); K01647 citrate synthase [EC:2.3.3.1] (A)	NA	NA	NA	NA	NA	NA	NA
contig_gene186143_1			NA	NA	NA	NA	NA	NA	NA
contig_gene186143_2			NA	NA	NA	NA	NA	NA	NA
contig_gene186144_1	K04083	HSP33; heat shock protein 33; K04083 molecular chaperone Hsp33 (A)	NA	NA	NA	NA	NA	NA	NA
contig_gene186144_2	K15256	cmoA; tRNA cmo(5)U34 methyltransferase, SAM-dependent; K15256 tRNA (cmo5U34)-methyltransferase [EC:2.1.1.-] (A)	NA	NA	NA	NA	NA	NA	NA
contig_gene186145_1			NA	NA	NA	NA	NA	NA	NA
contig_gene186145_2			NA	NA	NA	NA	NA	NA	NA
contig_gene141212_1	K03892	transcriptional repressor pagR-like; K03892 ArsR family transcriptional regulator (A)	NA	NA	NA	NA	NA	NA	NA
contig_gene141213_1			NA	NA	NA	NA	NA	NA	NA
contig_gene141213_2	K06400	resolvase; K06400 site-specific DNA recombinase (A)	NA	NA	NA	NA	NA	NA	NA
contig_gene141215_1	K01687	dihydroxy-acid dehydratase; K01687 dihydroxy-acid dehydratase [EC:4.2.1.9] (A)	NA	NA	NA	NA	NA	NA	NA
contig_gene141216_1	K03296	acrB; multidrug efflux system protein; K03296 hydrophobic/amphiphilic exporter-1 (mainly G- bacteria), HAE1 family (A)	NA	NA	NA	NA	NA	NA	NA
contig_gene141217_1			NA	NA	NA	NA	NA	NA	NA
contig_gene141218_1			NA	NA	NA	NA	NA	NA	NA
contig_gene141219_1	K00359	zinc alcohol dehydrogenase (EC:1.6.-.-); K00359 NADH oxidase [EC:1.6.-.-] (A)	NA	NA	NA	NA	NA	NA	NA
contig_gene141219_2			NA	NA	NA	NA	NA	NA	NA
contig_gene14122_1			NA	NA	NA	NA	NA	NA	NA
contig_gene14122_2	K03305	similar to predicted protein; K03305 proton-dependent oligopeptide transporter, POT family (A)	NA	NA	NA	NA	NA	NA	NA
contig_gene141220_1			NA	NA	NA	NA	NA	NA	NA
contig_gene141221_1			NA	NA	NA	NA	NA	NA	NA
contig_gene141222_1	K13275	ispA; intracellular serine protease (EC:3.4.21.-); K13275 major intracellular serine protease [EC:3.4.21.-] (A)	NA	NA	NA	NA	NA	NA	NA
contig_gene141223_1			NA	NA	NA	NA	NA	NA	NA
contig_gene186156_1			NA	NA	NA	NA	NA	NA	NA
contig_gene186156_2	K06400	resolvase; K06400 site-specific DNA recombinase (A)	NA	NA	NA	NA	NA	NA	NA
contig_gene1001_1	K03466	ftsK; DNA translocase at septal ring sorting daughter chromsomes; K03466 DNA segregation ATPase FtsK/SpoIIIE, S-DNA-T family (A)	NA	NA	NA	NA	NA	NA	NA
contig_gene10010_1	K11021	insecticidal toxin complex; K11021 insecticidal toxin complex protein TccC (A)	NA	NA	NA	NA	NA	NA	NA
contig_gene10010_2			NA	NA	NA	NA	NA	NA	NA
contig_gene10010_3			NA	NA	NA	NA	NA	NA	NA
contig_gene100100_1	K09955	hypothetical protein; K09955 hypothetical protein (A)	NA	NA	NA	NA	NA	NA	NA
contig_gene233941_1			NA	NA	NA	NA	NA	NA	NA
contig_gene141225_1			NA	NA	NA	NA	NA	NA	NA
contig_gene141226_1			NA	NA	NA	NA	NA	NA	NA
contig_gene141227_1			NA	NA	NA	NA	NA	NA	NA
contig_gene141228_1	K01778	diaminopimelate epimerase; K01778 diaminopimelate epimerase [EC:5.1.1.7] (A)	NA	NA	NA	NA	NA	NA	NA
contig_gene141229_1	K02014	fhuA; ferrichrome outer membrane transporter; K02014 iron complex outermembrane recepter protein (A)	NA	NA	NA	NA	NA	NA	NA
contig_gene14123_1			NA	NA	NA	NA	NA	NA	NA
contig_gene141230_1	K01933	PUR5; phosphoribosylformylglycinamidine cyclo-ligase; K01933 phosphoribosylformylglycinamidine cyclo-ligase [EC:6.3.3.1] (A)	NA	NA	NA	NA	NA	NA	NA
contig_gene141231_1	K08986	YcgQ; K08986 putative membrane protein (A)	NA	NA	NA	NA	NA	NA	NA
contig_gene141232_1			NA	NA	NA	NA	NA	NA	NA
contig_gene141232_2	K03524	26.t00001; biotin--acetyl-CoA-carboxylase ligase; K03524 BirA family transcriptional regulator, biotin operon repressor / biotin-[acetyl-CoA-carboxylase] ligase [EC:6.3.4.15] (A)	NA	NA	NA	NA	NA	NA	NA
contig_gene141233_1			NA	NA	NA	NA	NA	NA	NA
contig_gene141234_1	K06904	head maturation protease of prophage CP-933C; K06904 (A)	NA	NA	NA	NA	NA	NA	NA
contig_gene141234_2			NA	NA	NA	NA	NA	NA	NA
contig_gene141235_1			NA	NA	NA	NA	NA	NA	NA
contig_gene141235_2			NA	NA	NA	NA	NA	NA	NA
contig_gene141236_1	K02518	translation initiation factor IF-1; K02518 translation initiation factor IF-1 (A)	NA	NA	NA	NA	NA	NA	NA
contig_gene141237_1	K06147	mdlA; fused predicted multidrug transporter subunits of ABC superfamily: ATP-binding components; K06147 ATP-binding cassette, subfamily B, bacterial (A)	NA	NA	NA	NA	NA	NA	NA
contig_gene141238_1			NA	NA	NA	NA	NA	NA	NA
contig_gene141239_1	K10041	glnQ_2; ABC-type amino-acid transporter; K10041 putative glutamine transport system ATP-binding protein [EC:3.6.3.-] (A)	NA	NA	NA	NA	NA	NA	NA
contig_gene14124_1			NA	NA	NA	NA	NA	NA	NA
contig_gene141240_1	K01854	similar to COG0438: Glycosyltransferase (ISS); K01854 UDP-galactopyranose mutase [EC:5.4.99.9] (A)	NA	NA	NA	NA	NA	NA	NA
contig_gene141241_1	K07718	yesM; two-component sensor histidine kinase YesN; K07718 two-component system, sensor histidine kinase YesM [EC:2.7.13.3] (A)	NA	NA	NA	NA	NA	NA	NA
contig_gene141242_1	K03292	major facilitator superfamily transporter; K03292 glycoside/pentoside/hexuronide:cation symporter, GPH family (A)	NA	NA	NA	NA	NA	NA	NA
contig_gene141242_2			NA	NA	NA	NA	NA	NA	NA
contig_gene141243_1	K02335	POLGAMMA2; polymerase gamma 2; K02335 DNA polymerase I [EC:2.7.7.7] (A)	NA	NA	NA	NA	NA	NA	NA
contig_gene186173_1	K07720	yesN; two-component response regulator YesM; K07720 two-component system, response regulator YesN (A)	NA	NA	NA	NA	NA	NA	NA
contig_gene186173_2	K07718	yesM; two-component sensor histidine kinase YesN; K07718 two-component system, sensor histidine kinase YesM [EC:2.7.13.3] (A)	NA	NA	NA	NA	NA	NA	NA
contig_gene186174_1	K11690	putative C4-dicarboxylate transporter; K11690 C4-dicarboxylate transporter, DctM subunit (A)	NA	NA	NA	NA	NA	NA	NA
contig_gene186175_1	K00532	iron-sulfur cluster assembly associated protein Nar1, putative (EC:1.12.7.2); K00532 ferredoxin hydrogenase [EC:1.12.7.2] (A)	NA	NA	NA	NA	NA	NA	NA
contig_gene233963_1	K15546	anaerobic benzoate catabolism transcriptional regulator; K15546 XRE family transcriptional regulator, aerobic/anaerobic benzoate catabolism transcriptional regulator (A)	NA	NA	NA	NA	NA	NA	NA
contig_gene186177_1	K00791	TRIT1, IPT, MOD5; tRNA isopentenyltransferase 1 (EC:2.5.1.75); K00791 tRNA dimethylallyltransferase [EC:2.5.1.75] (A)	NA	NA	NA	NA	NA	NA	NA
contig_gene186178_1			NA	NA	NA	NA	NA	NA	NA
contig_gene186179_1	K00378	hcp; hybrid-cluster [4Fe-2S-2O] protein in anaerobic terminal reductases; K00378 hydroxylamine reductase [EC:1.7.-.-] (A)	NA	NA	NA	NA	NA	NA	NA
contig_gene18618_1			NA	NA	NA	NA	NA	NA	NA
contig_gene186180_1			NA	NA	NA	NA	NA	NA	NA
contig_gene186181_1			NA	NA	NA	NA	NA	NA	NA
contig_gene186182_1			NA	NA	NA	NA	NA	NA	NA
contig_gene186183_1	K00563	rlmA; 23S rRNA m(1)G745 methyltransferase (EC:2.1.1.87); K00563 23S rRNA (guanine745-N1)-methyltransferase [EC:2.1.1.187] (A)	NA	NA	NA	NA	NA	NA	NA
contig_gene186183_2	K07024	nucleotide-sugar phosphatase (predicted); K07024 (A)	NA	NA	NA	NA	NA	NA	NA
contig_gene186184_1	K03353	CDC16, ANAPC6, APC6, CUT9; cell division cycle 16 homolog (S. cerevisiae); K03353 anaphase-promoting complex subunit 6 (A)	NA	NA	NA	NA	NA	NA	NA
contig_gene186185_1			NA	NA	NA	NA	NA	NA	NA
contig_gene186185_2	K11690	putative C4-dicarboxylate transporter; K11690 C4-dicarboxylate transporter, DctM subunit (A)	NA	NA	NA	NA	NA	NA	NA
contig_gene186186_1			NA	NA	NA	NA	NA	NA	NA
contig_gene100102_1	K00378	hcp; hybrid-cluster [4Fe-2S-2O] protein in anaerobic terminal reductases; K00378 hydroxylamine reductase [EC:1.7.-.-] (A)	NA	NA	NA	NA	NA	NA	NA
contig_gene100103_1			NA	NA	NA	NA	NA	NA	NA
contig_gene100103_2	K04767	acetoin utilization protein AcuB; K04767 acetoin utilization protein AcuB (A)	NA	NA	NA	NA	NA	NA	NA
contig_gene100104_1	K06871	ydeM; conserved protein; K06871 uncharacterized protein (A)	NA	NA	NA	NA	NA	NA	NA
contig_gene100105_1			NA	NA	NA	NA	NA	NA	NA
contig_gene100106_1	K07263	pqqL; predicted peptidase; K07263 zinc protease [EC:3.4.24.-] (A)	NA	NA	NA	NA	NA	NA	NA
contig_gene100107_1			NA	NA	NA	NA	NA	NA	NA
contig_gene100108_1			NA	NA	NA	NA	NA	NA	NA
contig_gene100108_2			NA	NA	NA	NA	NA	NA	NA
contig_gene141245_2	K02546	mecI; methicillin resistance protein; K02546 methicillin resistance regulatory protein (A)	NA	NA	NA	NA	NA	NA	NA
contig_gene141245_3			NA	NA	NA	NA	NA	NA	NA
contig_gene141246_1			NA	NA	NA	NA	NA	NA	NA
contig_gene141246_2	K06907	tail sheath protein of prophage CP-933T; K06907 (A)	NA	NA	NA	NA	NA	NA	NA
contig_gene141247_1			NA	NA	NA	NA	NA	NA	NA
contig_gene141247_2	K07047	LAF3/LAF3 ISF1/LAF3 ISF2; K07047 (A)	NA	NA	NA	NA	NA	NA	NA
contig_gene141248_1			NA	NA	NA	NA	NA	NA	NA
contig_gene141249_1	K01531	endoplasmic reticulum [ER]-type calcium ATPase; K01531 Mg2+-importing ATPase [EC:3.6.3.2] (A)	NA	NA	NA	NA	NA	NA	NA
contig_gene14125_1	K03327	SLC47A2, MATE2, MATE2-B, MATE2-K, MATE2K; solute carrier family 47, member 2; K03327 multidrug resistance protein, MATE family (A)	NA	NA	NA	NA	NA	NA	NA
contig_gene14125_2			NA	NA	NA	NA	NA	NA	NA
contig_gene14125_3	K09686	yadH; predicted transporter subunit: membrane component of ABC superfamily; K09686 antibiotic transport system permease protein (A)	NA	NA	NA	NA	NA	NA	NA
contig_gene141250_1	K13292	lgt; phosphatidylglycerol-prolipoprotein diacylglyceryl transferase (EC:2.4.99.-); K13292 phosphatidylglycerol:prolipoprotein diacylglycerol transferase [EC:2.-.-.-] (A)	NA	NA	NA	NA	NA	NA	NA
contig_gene141251_1	K04114	bcrA; benzoyl CoA reductase subunit; K04114 benzoyl-CoA reductase subunit [EC:1.3.7.8] (A)	NA	NA	NA	NA	NA	NA	NA
contig_gene141252_1	K12373	HEXA, TSD; hexosaminidase A (alpha polypeptide) (EC:3.2.1.52); K12373 hexosaminidase [EC:3.2.1.52] (A)	NA	NA	NA	NA	NA	NA	NA
contig_gene141253_1	K12373	HEXA, TSD; hexosaminidase A (alpha polypeptide) (EC:3.2.1.52); K12373 hexosaminidase [EC:3.2.1.52] (A)	NA	NA	NA	NA	NA	NA	NA
contig_gene141254_1	K03606	wcaJ; predicted UDP-glucose lipid carrier transferase; K03606 putative colanic acid biosysnthesis UDP-glucose lipid carrier transferase (A)	NA	NA	NA	NA	NA	NA	NA
contig_gene141255_1			NA	NA	NA	NA	NA	NA	NA
contig_gene141256_1	K02837	prfC; peptide chain release factor RF-3; K02837 peptide chain release factor 3 (A)	NA	NA	NA	NA	NA	NA	NA
contig_gene141256_2			NA	NA	NA	NA	NA	NA	NA
contig_gene141257_1	K07491	rayT; conserved protein; K07491 putative transposase (A)	NA	NA	NA	NA	NA	NA	NA
contig_gene141257_2	K07496	insQ; IS609 transposase B; K07496 putative transposase (A)	NA	NA	NA	NA	NA	NA	NA
contig_gene141257_3	K07269	ytfB; predicted cell envelope opacity-associated protein; K07269 hypothetical protein (A)	NA	NA	NA	NA	NA	NA	NA
contig_gene141258_1			NA	NA	NA	NA	NA	NA	NA
contig_gene141259_1	K03588	ftsW; Lipid II flippase; integral membrane protein involved in stabilizing FstZ ring during cell division; K03588 cell division protein FtsW (A)	NA	NA	NA	NA	NA	NA	NA
contig_gene14126_1	K03543	emrA; multidrug efflux system; K03543 multidrug resistance protein A (A)	NA	NA	NA	NA	NA	NA	NA
contig_gene141260_1			NA	NA	NA	NA	NA	NA	NA
contig_gene141261_1	K14440	SMARCAL1, HARP, HHARP; SWI/SNF related, matrix associated, actin dependent regulator of chromatin, subfamily a-like 1; K14440 SWI/SNF-related matrix-associated actin-dependent regulator of chromatin subfamily A-like protein 1 [EC:3.6.4.12] (A)	NA	NA	NA	NA	NA	NA	NA
contig_gene141262_1			NA	NA	NA	NA	NA	NA	NA
contig_gene100110_1	K06180	rluD; 23S rRNA pseudouridine synthase; specific to U1911, U1915, and U1917 (EC:4.2.1.70); K06180 23S rRNA pseudouridine1911/1915/1917 synthase [EC:5.4.99.23] (A)	NA	NA	NA	NA	NA	NA	NA
contig_gene100111_1			NA	NA	NA	NA	NA	NA	NA
contig_gene100111_2	K00525	nrdA; ribonucleoside-diphosphate reductase 1, alpha subunit (EC:1.17.4.1); K00525 ribonucleoside-diphosphate reductase alpha chain [EC:1.17.4.1] (A)	NA	NA	NA	NA	NA	NA	NA
contig_gene141265_1	K03088	rpoE; RNA polymerase, sigma 24 (sigma E) factor; K03088 RNA polymerase sigma-70 factor, ECF subfamily (A)	NA	NA	NA	NA	NA	NA	NA
contig_gene141265_2	K07706	histidine kinase domain-containing protein; K07706 two-component system, AgrA family, sensor histidine kinase AgrC [EC:2.7.13.-] (A)	NA	NA	NA	NA	NA	NA	NA
contig_gene141266_1	K00768	nicotinate-nucleotide--dimethylbenzimidazole phosphoribosyltransferase, putative (EC:2.4.2.21); K00768 nicotinate-nucleotide--dimethylbenzimidazole phosphoribosyltransferase [EC:2.4.2.21] (A)	NA	NA	NA	NA	NA	NA	NA
contig_gene141266_2	K00768	nicotinate-nucleotide--dimethylbenzimidazole phosphoribosyltransferase, putative (EC:2.4.2.21); K00768 nicotinate-nucleotide--dimethylbenzimidazole phosphoribosyltransferase [EC:2.4.2.21] (A)	NA	NA	NA	NA	NA	NA	NA
contig_gene141267_1			NA	NA	NA	NA	NA	NA	NA
contig_gene141267_2	K06207	GTP binding protein; K06207 GTP-binding protein (A)	NA	NA	NA	NA	NA	NA	NA
contig_gene141268_1	K03737	ydbK; fused predicted pyruvate-flavodoxin oxidoreductase: conserved protein/conserved protein/FeS binding protein; K03737 putative pyruvate-flavodoxin oxidoreductase [EC:1.2.7.-] (A)	NA	NA	NA	NA	NA	NA	NA
contig_gene141269_1			NA	NA	NA	NA	NA	NA	NA
contig_gene23401_1			NA	NA	NA	NA	NA	NA	NA
contig_gene234010_1			NA	NA	NA	NA	NA	NA	NA
contig_gene186204_1			NA	NA	NA	NA	NA	NA	NA
contig_gene186205_1	K10852	YALI0E30833p; K10852 isopenicillin-N N-acyltransferase [EC:2.3.1.164] (A)	NA	NA	NA	NA	NA	NA	NA
contig_gene141270_1	K07258	dacA; D-alanyl-D-alanine carboxypeptidase (penicillin-binding protein 5) (EC:3.4.16.4); K07258 D-alanyl-D-alanine carboxypeptidase (penicillin-binding protein 5/6) [EC:3.4.16.4] (A)	NA	NA	NA	NA	NA	NA	NA
contig_gene141270_2	K08722	yfbR; 5'-nucleotidase; K08722 5'-nucleotidase [EC:3.1.3.5] (A)	NA	NA	NA	NA	NA	NA	NA
contig_gene141271_1	K00532	iron-sulfur cluster assembly associated protein Nar1, putative (EC:1.12.7.2); K00532 ferredoxin hydrogenase [EC:1.12.7.2] (A)	NA	NA	NA	NA	NA	NA	NA
contig_gene100113_1	K03654	Werner syndrome ATP-dependent helicase homolog; K03654 ATP-dependent DNA helicase RecQ [EC:3.6.4.12] (A)	NA	NA	NA	NA	NA	NA	NA
contig_gene100113_2			NA	NA	NA	NA	NA	NA	NA
contig_gene100114_1	K09155	PAS/PAC sensor protein; K09155 hypothetical protein (A)	NA	NA	NA	NA	NA	NA	NA
contig_gene100115_1			NA	NA	NA	NA	NA	NA	NA
contig_gene100116_1	K01154	hsdS; specificity determinant for hsdM and hsdR; K01154 type I restriction enzyme, S subunit [EC:3.1.21.3] (A)	NA	NA	NA	NA	NA	NA	NA
contig_gene100117_1	K03648	UNG, DGU, HIGM4, HIGM5, UDG, UNG1, UNG15, UNG2; uracil-DNA glycosylase (EC:3.2.2.27); K03648 uracil-DNA glycosylase [EC:3.2.2.27] (A)	NA	NA	NA	NA	NA	NA	NA
contig_gene100118_1	K02027	ycjN; predicted sugar transporter subunit: periplasmic-binding component of ABC superfamily; K02027 multiple sugar transport system substrate-binding protein (A)	NA	NA	NA	NA	NA	NA	NA
contig_gene100119_1			NA	NA	NA	NA	NA	NA	NA
contig_gene10012_1			NA	NA	NA	NA	NA	NA	NA
contig_gene10012_2	K01897	ACSL1, ACS1, FACL1, FACL2, LACS, LACS1, LACS2; acyl-CoA synthetase long-chain family member 1 (EC:6.2.1.3); K01897 long-chain acyl-CoA synthetase [EC:6.2.1.3] (A)	NA	NA	NA	NA	NA	NA	NA
contig_gene100120_1	K03496	putative plasmid partition protein A; K03496 chromosome partitioning protein (A)	NA	NA	NA	NA	NA	NA	NA
contig_gene100121_1			NA	NA	NA	NA	NA	NA	NA
contig_gene100121_2			NA	NA	NA	NA	NA	NA	NA
contig_gene100122_1			NA	NA	NA	NA	NA	NA	NA
contig_gene100124_1	K04079	HSP90AA1, HSP86, HSP89A, HSP90A, HSP90N, HSPC1, HSPCA, HSPCAL1, HSPCAL4, HSPN, Hsp89, Hsp90, LAP2; heat shock protein 90kDa alpha (cytosolic), class A member 1; K04079 molecular chaperone HtpG (A)	NA	NA	NA	NA	NA	NA	NA
contig_gene100124_2			NA	NA	NA	NA	NA	NA	NA
contig_gene100124_3			NA	NA	NA	NA	NA	NA	NA
contig_gene100124_4			NA	NA	NA	NA	NA	NA	NA
contig_gene100124_5			NA	NA	NA	NA	NA	NA	NA
contig_gene100124_6	K01091	PGP; phosphoglycolate phosphatase (EC:3.1.3.18); K01091 phosphoglycolate phosphatase [EC:3.1.3.18] (A)	NA	NA	NA	NA	NA	NA	NA
contig_gene100124_7	K06287	1810009N02Rik; RIKEN cDNA 1810009N02 gene; K06287 septum formation protein (A)	NA	NA	NA	NA	NA	NA	NA
contig_gene100124_8	K01886	QARS, GLNRS, PRO2195; glutaminyl-tRNA synthetase (EC:6.1.1.18); K01886 glutaminyl-tRNA synthetase [EC:6.1.1.18] (A)	NA	NA	NA	NA	NA	NA	NA
contig_gene100125_1	K03771	surA; peptidyl-prolyl cis-trans isomerase (PPIase) (EC:5.2.1.8); K03771 peptidyl-prolyl cis-trans isomerase SurA [EC:5.2.1.8] (A)	NA	NA	NA	NA	NA	NA	NA
contig_gene100126_1			NA	NA	NA	NA	NA	NA	NA
contig_gene100127_1			NA	NA	NA	NA	NA	NA	NA
contig_gene100128_1			NA	NA	NA	NA	NA	NA	NA
contig_gene100129_1			NA	NA	NA	NA	NA	NA	NA
contig_gene10013_1	K00705	DPE2; 4-alpha-glucanotransferase; K00705 4-alpha-glucanotransferase [EC:2.4.1.25] (A)	NA	NA	NA	NA	NA	NA	NA
contig_gene14129_1	K02477	yehT; predicted response regulator in two-component system withYehU; K02477 two-component system, LytT family, response regulator (A)	NA	NA	NA	NA	NA	NA	NA
contig_gene141290_1			NA	NA	NA	NA	NA	NA	NA
contig_gene100131_1			NA	NA	NA	NA	NA	NA	NA
contig_gene100132_1			NA	NA	NA	NA	NA	NA	NA
contig_gene100132_2			NA	NA	NA	NA	NA	NA	NA
contig_gene100133_1			NA	NA	NA	NA	NA	NA	NA
contig_gene100134_1			NA	NA	NA	NA	NA	NA	NA
contig_gene100134_2	K07497	Tf2-2; retrotransposable element; K07497 putative transposase (A)	NA	NA	NA	NA	NA	NA	NA
contig_gene100134_3	K07497	Tf2-2; retrotransposable element; K07497 putative transposase (A)	NA	NA	NA	NA	NA	NA	NA
contig_gene100135_1	K15635	phosphonopyruvate decarboxylase-like protein (EC:5.4.2.1); K15635 2,3-bisphosphoglycerate-independent phosphoglycerate mutase [EC:5.4.2.1] (A)	NA	NA	NA	NA	NA	NA	NA
contig_gene100135_2			NA	NA	NA	NA	NA	NA	NA
contig_gene100136_3	K15065	SubName: Full=Putative uncharacterized protein;	NA	NA	NA	NA	NA	NA	NA
contig_gene100136_7	K06158	ABCF3, EST201864; ATP-binding cassette, sub-family F (GCN20), member 3; K06158 ATP-binding cassette, subfamily F, member 3 (A)	NA	NA	NA	NA	NA	NA	NA
contig_gene100136_4	K14351	AADACL3; arylacetamide deacetylase-like 3 (EC:3.1.1.-); K14351 arylacetamide deacetylase-like 3/4 [EC:3.1.1.-] (A)	NA	NA	NA	NA	NA	NA	NA
contig_gene100136_1	K06959	yhgF; predicted transcriptional accessory protein; K06959 uncharacterized protein (A)	NA	NA	NA	NA	NA	NA	NA
contig_gene100136_2	K07052	CAAX amino terminal motif-containing protease; K07052 (A)	NA	NA	NA	NA	NA	NA	NA
contig_gene100136_5			NA	NA	NA	NA	NA	NA	NA
contig_gene100136_6			NA	NA	NA	NA	NA	NA	NA
contig_gene100137_1			NA	NA	NA	NA	NA	NA	NA
contig_gene100138_1	K07139	yhcC; predicted Fe-S oxidoreductase; K07139 (A)	NA	NA	NA	NA	NA	NA	NA
contig_gene100139_1	K02234	cobalamin biosynthesis protein CobW; K02234 cobalamin biosynthesis protein CobW (A)	NA	NA	NA	NA	NA	NA	NA
contig_gene141300_4	K07706	histidine kinase domain-containing protein; K07706 two-component system, AgrA family, sensor histidine kinase AgrC [EC:2.7.13.-] (A)	NA	NA	NA	NA	NA	NA	NA
contig_gene141300_5			NA	NA	NA	NA	NA	NA	NA
contig_gene100140_1			NA	NA	NA	NA	NA	NA	NA
contig_gene100141_1	K07139	yhcC; predicted Fe-S oxidoreductase; K07139 (A)	NA	NA	NA	NA	NA	NA	NA
contig_gene100142_1			NA	NA	NA	NA	NA	NA	NA
contig_gene100143_1	K03043	rpoB; RNA polymerase beta chain; K03043 DNA-directed RNA polymerase subunit beta [EC:2.7.7.6] (A)	NA	NA	NA	NA	NA	NA	NA
contig_gene100144_1	K00611	OTC, OCTD; ornithine carbamoyltransferase (EC:2.1.3.3); K00611 ornithine carbamoyltransferase [EC:2.1.3.3] (A)	NA	NA	NA	NA	NA	NA	NA
contig_gene100145_1	K02945	small subunit ribosomal protein S1; K02945 small subunit ribosomal protein S1 (A)	NA	NA	NA	NA	NA	NA	NA
contig_gene100146_1	K03696	Clp amino terminal domain-containing protein; K03696 ATP-dependent Clp protease ATP-binding subunit ClpC (A)	NA	NA	NA	NA	NA	NA	NA
contig_gene100147_1	K03547	sbcD; exonuclease, dsDNA, ATP-dependent; K03547 exonuclease SbcD (A)	NA	NA	NA	NA	NA	NA	NA
contig_gene100148_1			NA	NA	NA	NA	NA	NA	NA
contig_gene100149_1	K06213	putative transmembrane cationic transporter; K06213 magnesium transporter (A)	NA	NA	NA	NA	NA	NA	NA
contig_gene141309_1			NA	NA	NA	NA	NA	NA	NA
contig_gene141309_2			NA	NA	NA	NA	NA	NA	NA
contig_gene100150_1			NA	NA	NA	NA	NA	NA	NA
contig_gene100151_1			NA	NA	NA	NA	NA	NA	NA
contig_gene100152_1			NA	NA	NA	NA	NA	NA	NA
contig_gene141311_1	K06147	mdlA; fused predicted multidrug transporter subunits of ABC superfamily: ATP-binding components; K06147 ATP-binding cassette, subfamily B, bacterial (A)	NA	NA	NA	NA	NA	NA	NA
contig_gene141311_2	K13280	SEC11A, 1810012E07Rik, SEC11L1, SPC18, SPCS4A, sid2895; SEC11 homolog A (S. cerevisiae) (EC:3.4.21.89); K13280 signal peptidase, endoplasmic reticulum-type [EC:3.4.-.-] (A)	NA	NA	NA	NA	NA	NA	NA
contig_gene141311_3	K08279	caiE; stimulator of CaiD and CaiB enzyme activities; K08279 carnitine operon protein CaiE (A)	NA	NA	NA	NA	NA	NA	NA
contig_gene141312_1	K01055	pcaD; 3-oxoadipate enol-lactonase (EC:3.1.1.24); K01055 3-oxoadipate enol-lactonase [EC:3.1.1.24] (A)	NA	NA	NA	NA	NA	NA	NA
contig_gene141312_2			NA	NA	NA	NA	NA	NA	NA
contig_gene141312_3	K07729	CRO; K07729 putative transcriptional regulator (A)	NA	NA	NA	NA	NA	NA	NA
contig_gene141312_4	K02529	galS; DNA-binding transcriptional repressor; K02529 LacI family transcriptional regulator (A)	NA	NA	NA	NA	NA	NA	NA
contig_gene141312_5	K03327	SLC47A2, MATE2, MATE2-B, MATE2-K, MATE2K; solute carrier family 47, member 2; K03327 multidrug resistance protein, MATE family (A)	NA	NA	NA	NA	NA	NA	NA
contig_gene141312_6	K06147	mdlA; fused predicted multidrug transporter subunits of ABC superfamily: ATP-binding components; K06147 ATP-binding cassette, subfamily B, bacterial (A)	NA	NA	NA	NA	NA	NA	NA
contig_gene186256_1	K03306	probable phosphate transporter; K03306 inorganic phosphate transporter, PiT family (A)	NA	NA	NA	NA	NA	NA	NA
contig_gene186257_1			NA	NA	NA	NA	NA	NA	NA
contig_gene186258_1	K00928	AK3; aspartokinase 3; K00928 aspartate kinase [EC:2.7.2.4] (A)	NA	NA	NA	NA	NA	NA	NA
contig_gene186259_1	K07278	ytfM; predicted outer membrane protein and surface antigen; K07278 outer membrane protein (A)	NA	NA	NA	NA	NA	NA	NA
contig_gene18626_1			NA	NA	NA	NA	NA	NA	NA
contig_gene141314_1			NA	NA	NA	NA	NA	NA	NA
contig_gene141315_1			NA	NA	NA	NA	NA	NA	NA
contig_gene141315_2	K00842	aminotransferase; K00842 aminotransferase [EC:2.6.1.-] (A)	NA	NA	NA	NA	NA	NA	NA
contig_gene141316_1	K03665	GTP-binding protein, HflX; K03665 GTP-binding protein HflX (A)	NA	NA	NA	NA	NA	NA	NA
contig_gene141316_2			NA	NA	NA	NA	NA	NA	NA
contig_gene141317_1	K12600	TTC37, KIAA0372, Ski3; tetratricopeptide repeat domain 37; K12600 superkiller protein 3 (A)	NA	NA	NA	NA	NA	NA	NA
contig_gene141317_2	K00176	oorD; 2-oxoglutarate-acceptor oxidoreductase subunit OorD; K00176 2-oxoglutarate ferredoxin oxidoreductase subunit delta [EC:1.2.7.3] (A)	NA	NA	NA	NA	NA	NA	NA
contig_gene141318_1	K02337	dnaE; DNA polymerase III alpha subunit (EC:2.7.7.7); K02337 DNA polymerase III subunit alpha [EC:2.7.7.7] (A)	NA	NA	NA	NA	NA	NA	NA
contig_gene186267_1	K00177	oorC; 2-oxoglutarate-acceptor oxidoreductase subunit OorC; K00177 2-oxoglutarate ferredoxin oxidoreductase subunit gamma [EC:1.2.7.3] (A)	NA	NA	NA	NA	NA	NA	NA
contig_gene186268_1	K07258	dacA; D-alanyl-D-alanine carboxypeptidase (penicillin-binding protein 5) (EC:3.4.16.4); K07258 D-alanyl-D-alanine carboxypeptidase (penicillin-binding protein 5/6) [EC:3.4.16.4] (A)	NA	NA	NA	NA	NA	NA	NA
contig_gene186269_1	K00712	glycosyltransferase; K00712 poly(glycerol-phosphate) alpha-glucosyltransferase [EC:2.4.1.52] (A)	NA	NA	NA	NA	NA	NA	NA
contig_gene100155_1	K02483	two-component system sensor histidine kinase/response regulator, putative; K02483 two-component system, OmpR family, response regulator (A)	NA	NA	NA	NA	NA	NA	NA
contig_gene100155_2	K02484	yedV; predicted sensory kinase in two-component regulatory system with YedW; K02484 two-component system, OmpR family, sensor kinase [EC:2.7.13.3] (A)	NA	NA	NA	NA	NA	NA	NA
contig_gene100156_1			NA	NA	NA	NA	NA	NA	NA
contig_gene100157_1			NA	NA	NA	NA	NA	NA	NA
contig_gene100157_2	K00791	TRIT1, IPT, MOD5; tRNA isopentenyltransferase 1 (EC:2.5.1.75); K00791 tRNA dimethylallyltransferase [EC:2.5.1.75] (A)	NA	NA	NA	NA	NA	NA	NA
contig_gene141320_2			NA	NA	NA	NA	NA	NA	NA
contig_gene141321_1			NA	NA	NA	NA	NA	NA	NA
contig_gene100159_1	K02035	sapA; antimicrobial peptide transport ABC transporter periplasmic binding protein; K02035 peptide/nickel transport system substrate-binding protein (A)	NA	NA	NA	NA	NA	NA	NA
contig_gene10016_1	K02004	ybbP; predicted ABC transporter permease; K02004 putative ABC transport system permease protein (A)	NA	NA	NA	NA	NA	NA	NA
contig_gene100160_1	K02036	pstB; phosphate transporter subunit (EC:3.6.3.27); K02036 phosphate transport system ATP-binding protein [EC:3.6.3.27] (A)	NA	NA	NA	NA	NA	NA	NA
contig_gene100160_10			NA	NA	NA	NA	NA	NA	NA
contig_gene100160_3	K02037	pstC; phosphate transporter subunit; K02037 phosphate transport system permease protein (A)	NA	NA	NA	NA	NA	NA	NA
contig_gene100160_9	K03892	transcriptional repressor pagR-like; K03892 ArsR family transcriptional regulator (A)	NA	NA	NA	NA	NA	NA	NA
contig_gene100160_7	K01243	91.t00029; MTA/SAH nucleosidase; K01243 S-adenosylhomocysteine/5'-methylthioadenosine nucleosidase [EC:3.2.2.9] (A)	NA	NA	NA	NA	NA	NA	NA
contig_gene100160_4	K02040	pstS; periplasmic phosphate binding protein, high-affinity; K02040 phosphate transport system substrate-binding protein (A)	NA	NA	NA	NA	NA	NA	NA
contig_gene100160_2	K02038	pstA; phosphate transporter subunit; K02038 phosphate transport system permease protein (A)	NA	NA	NA	NA	NA	NA	NA
contig_gene100160_14	K01372	BLMH, BH, BMH; bleomycin hydrolase (EC:3.4.22.40); K01372 bleomycin hydrolase [EC:3.4.22.40] (A)	NA	NA	NA	NA	NA	NA	NA
contig_gene100160_5	K07776	two component transcriptional regulator, winged helix family; K07776 two-component system, OmpR family, response regulator RegX3 (A)	NA	NA	NA	NA	NA	NA	NA
contig_gene100160_11	K08217	macrolide-efflux protein; K08217 MFS transporter, DHA3 family, macrolide efflux protein (A)	NA	NA	NA	NA	NA	NA	NA
contig_gene100160_13			NA	NA	NA	NA	NA	NA	NA
contig_gene100160_12	K01626	class-II DAHP synthetase-like protein; K01626 3-deoxy-7-phosphoheptulonate synthase [EC:2.5.1.54] (A)	NA	NA	NA	NA	NA	NA	NA
contig_gene100160_15	K01372	BLMH, BH, BMH; bleomycin hydrolase (EC:3.4.22.40); K01372 bleomycin hydrolase [EC:3.4.22.40] (A)	NA	NA	NA	NA	NA	NA	NA
contig_gene100160_6	K07768	senX3; two component sensor histidine kinase SENX3 (EC:2.7.3.-); K07768 two-component system, OmpR family, sensor histidine kinase SenX3 [EC:2.7.13.3] (A)	NA	NA	NA	NA	NA	NA	NA
contig_gene100160_8	K01626	class-II DAHP synthetase-like protein; K01626 3-deoxy-7-phosphoheptulonate synthase [EC:2.5.1.54] (A)	NA	NA	NA	NA	NA	NA	NA
contig_gene100161_1			NA	NA	NA	NA	NA	NA	NA
contig_gene100162_1	K00928	AK3; aspartokinase 3; K00928 aspartate kinase [EC:2.7.2.4] (A)	NA	NA	NA	NA	NA	NA	NA
contig_gene100163_1			NA	NA	NA	NA	NA	NA	NA
contig_gene100164_1	K06969	rlmI; 23S rRNA m(5)C1962 methyltransferase, SAM-dependent; K06969 23S rRNA (cytosine1962-C5)-methyltransferase [EC:2.1.1.191] (A)	NA	NA	NA	NA	NA	NA	NA
contig_gene100165_1	K00040	uxuB; D-mannonate oxidoreductase, NAD-dependent (EC:1.1.1.57); K00040 fructuronate reductase [EC:1.1.1.57] (A)	NA	NA	NA	NA	NA	NA	NA
contig_gene100166_1	K01903	sucC; succinyl-CoA synthetase, beta subunit (EC:6.2.1.5); K01903 succinyl-CoA synthetase beta subunit [EC:6.2.1.5] (A)	NA	NA	NA	NA	NA	NA	NA
contig_gene100166_2	K01902	sucD; succinyl-CoA synthetase, NAD(P)-binding, alpha subunit (EC:6.2.1.5); K01902 succinyl-CoA synthetase alpha subunit [EC:6.2.1.5] (A)	NA	NA	NA	NA	NA	NA	NA
contig_gene100166_3			NA	NA	NA	NA	NA	NA	NA
contig_gene100166_4			NA	NA	NA	NA	NA	NA	NA
contig_gene100167_1			NA	NA	NA	NA	NA	NA	NA
contig_gene100168_1	K07706	histidine kinase domain-containing protein; K07706 two-component system, AgrA family, sensor histidine kinase AgrC [EC:2.7.13.-] (A)	NA	NA	NA	NA	NA	NA	NA
contig_gene100169_1	K07496	insQ; IS609 transposase B; K07496 putative transposase (A)	NA	NA	NA	NA	NA	NA	NA
contig_gene186296_2			NA	NA	NA	NA	NA	NA	NA
contig_gene186297_1			NA	NA	NA	NA	NA	NA	NA
contig_gene141336_1	K01474	hyuB; Hydantoin utilization protein B; K01474 N-methylhydantoinase B [EC:3.5.2.14] (A)	NA	NA	NA	NA	NA	NA	NA
contig_gene141336_2	K02027	ycjN; predicted sugar transporter subunit: periplasmic-binding component of ABC superfamily; K02027 multiple sugar transport system substrate-binding protein (A)	NA	NA	NA	NA	NA	NA	NA
contig_gene100170_1	K11717	CPNIFS; cysteine desulfurase 2; K11717 cysteine desulfurase / selenocysteine lyase [EC:2.8.1.7 4.4.1.16] (A)	NA	NA	NA	NA	NA	NA	NA
contig_gene100170_2	K04761	oxyR; DNA-binding transcriptional dual regulator; K04761 LysR family transcriptional regulator, hydrogen peroxide-inducible genes activator (A)	NA	NA	NA	NA	NA	NA	NA
contig_gene100171_1			NA	NA	NA	NA	NA	NA	NA
contig_gene100172_1	K09790	ybaN; inner membrane protein, DUF454 family; K09790 hypothetical protein (A)	NA	NA	NA	NA	NA	NA	NA
contig_gene100173_1	K07706	histidine kinase domain-containing protein; K07706 two-component system, AgrA family, sensor histidine kinase AgrC [EC:2.7.13.-] (A)	NA	NA	NA	NA	NA	NA	NA
contig_gene100174_1	K09761	ribosomal RNA small subunit methyltransferase E; K09761 16S rRNA (uracil1498-N3)-methyltransferase [EC:2.1.1.193] (A)	NA	NA	NA	NA	NA	NA	NA
contig_gene100175_1			NA	NA	NA	NA	NA	NA	NA
contig_gene141343_1			NA	NA	NA	NA	NA	NA	NA
contig_gene141344_1	K02881	50S ribosomal protein L18; K02881 large subunit ribosomal protein L18 (A)	NA	NA	NA	NA	NA	NA	NA
contig_gene141344_2	K02988	30S ribosomal protein S5; K02988 small subunit ribosomal protein S5 (A)	NA	NA	NA	NA	NA	NA	NA
contig_gene141345_1			NA	NA	NA	NA	NA	NA	NA
contig_gene141346_1			NA	NA	NA	NA	NA	NA	NA
contig_gene141347_1			NA	NA	NA	NA	NA	NA	NA
contig_gene141348_1	K02016	fhuD; iron-hydroxamate transporter subunit; K02016 iron complex transport system substrate-binding protein (A)	NA	NA	NA	NA	NA	NA	NA
contig_gene141349_1	K15921	xynD; endo-1,4-beta-xylanase (EC:3.2.1.8); K15921 arabinoxylan arabinofuranohydrolase [EC:3.2.1.55] (A)	NA	NA	NA	NA	NA	NA	NA
contig_gene14135_1			NA	NA	NA	NA	NA	NA	NA
contig_gene141350_1	K00651	metA; homoserine O-transsuccinylase (EC:2.3.1.46); K00651 homoserine O-succinyltransferase [EC:2.3.1.46] (A)	NA	NA	NA	NA	NA	NA	NA
contig_gene141351_1	K01006	PPDK; pyruvate, phosphate dikinase 1; K01006 pyruvate,orthophosphate dikinase [EC:2.7.9.1] (A)	NA	NA	NA	NA	NA	NA	NA
contig_gene141352_1	K02851	rfe; UDP-GlcNAc:undecaprenylphosphate GlcNAc-1-phosphate transferase (EC:2.4.1.-); K02851 UDP-GlcNAc:undecaprenyl-phosphate GlcNAc-1-phosphate transferase [EC:2.7.8.33] (A)	NA	NA	NA	NA	NA	NA	NA
contig_gene100177_1	K02234	cobalamin biosynthesis protein CobW; K02234 cobalamin biosynthesis protein CobW (A)	NA	NA	NA	NA	NA	NA	NA
contig_gene100178_1	K07284	LPXTG-site transpeptidase; K07284 sortase A [EC:3.4.22.70] (A)	NA	NA	NA	NA	NA	NA	NA
contig_gene100178_2			NA	NA	NA	NA	NA	NA	NA
contig_gene100179_1	K06042	cbiC; precorrin-8x methylmutase CbiC; K06042 precorrin-8X methylmutase [EC:5.4.1.2] (A)	NA	NA	NA	NA	NA	NA	NA
contig_gene100179_2	K02232	cbiP; cobyric acid synthase CbiP; K02232 adenosylcobyric acid synthase [EC:6.3.5.10] (A)	NA	NA	NA	NA	NA	NA	NA
contig_gene141354_3			NA	NA	NA	NA	NA	NA	NA
contig_gene141355_1			NA	NA	NA	NA	NA	NA	NA
contig_gene100180_1	K03500	ribosomal RNA small subunit methyltransferase B; K03500 16S rRNA (cytosine967-C5)-methyltransferase [EC:2.1.1.176] (A)	NA	NA	NA	NA	NA	NA	NA
contig_gene100181_1	K07075	DNA polymerase beta-like protein; K07075 (A)	NA	NA	NA	NA	NA	NA	NA
contig_gene100181_2			NA	NA	NA	NA	NA	NA	NA
contig_gene100182_1	K00382	DLD, DLDH, E3, GCSL, LAD, PHE3; dihydrolipoamide dehydrogenase (EC:1.8.1.4); K00382 dihydrolipoamide dehydrogenase [EC:1.8.1.4] (A)	NA	NA	NA	NA	NA	NA	NA
contig_gene100182_2			NA	NA	NA	NA	NA	NA	NA
contig_gene100183_1			NA	NA	NA	NA	NA	NA	NA
contig_gene100184_1			NA	NA	NA	NA	NA	NA	NA
contig_gene100186_1	K04043	HSPA9, CSA, GRP-75, GRP75, HSPA9B, MOT, MOT2, MTHSP75, PBP74; heat shock 70kDa protein 9 (mortalin); K04043 molecular chaperone DnaK (A)	NA	NA	NA	NA	NA	NA	NA
contig_gene100186_2	K03687	GRPEL2, Mt-GrpE#2; GrpE-like 2, mitochondrial (E. coli); K03687 molecular chaperone GrpE (A)	NA	NA	NA	NA	NA	NA	NA
contig_gene100187_1	K03651	cpdA; 3',5' cAMP phosphodiesterase (EC:3.1.4.17); K03651 Icc protein (A)	NA	NA	NA	NA	NA	NA	NA
contig_gene100188_1			NA	NA	NA	NA	NA	NA	NA
contig_gene100189_1			NA	NA	NA	NA	NA	NA	NA
contig_gene10019_1	K02485	rssB; response regulator binding RpoS to initiate proteolysis by ClpXP; required for the PcnB-degradosome interaction during stationary phase; K02485 two-component system, unclassified family, response regulator (A)	NA	NA	NA	NA	NA	NA	NA
contig_gene10019_2	K12340	tolC; transport channel; K12340 outer membrane channel protein (A)	NA	NA	NA	NA	NA	NA	NA
contig_gene100190_1			NA	NA	NA	NA	NA	NA	NA
contig_gene100190_2			NA	NA	NA	NA	NA	NA	NA
contig_gene100191_1			NA	NA	NA	NA	NA	NA	NA
contig_gene100191_2	K16326	yeiL; DNA-binding transcriptional activator of stationary phase nitrogen survival; K16326 CRP/FNR family transcriptional regulator, putaive post-exponential-phase nitrogen-starvation regulator (A)	NA	NA	NA	NA	NA	NA	NA
contig_gene100192_1			NA	NA	NA	NA	NA	NA	NA
contig_gene100193_1	K01184	polygalacturonase; K01184 polygalacturonase [EC:3.2.1.15] (A)	NA	NA	NA	NA	NA	NA	NA
contig_gene100194_1	K07791	dcuA; C4-dicarboxylate antiporter; K07791 anaerobic C4-dicarboxylate transporter DcuA (A)	NA	NA	NA	NA	NA	NA	NA
contig_gene100195_1			NA	NA	NA	NA	NA	NA	NA
contig_gene18632_11			NA	NA	NA	NA	NA	NA	NA
contig_gene141363_1			NA	NA	NA	NA	NA	NA	NA
contig_gene141363_2			NA	NA	NA	NA	NA	NA	NA
contig_gene141364_1			NA	NA	NA	NA	NA	NA	NA
contig_gene100197_1	K13497	trpD; fused glutamine amidotransferase (component II) of anthranilate synthase/anthranilate phosphoribosyl transferase (EC:4.1.3.27 2.4.2.18); K13497 anthranilate synthase/phosphoribosyltransferase [EC:4.1.3.27 2.4.2.18] (A)	NA	NA	NA	NA	NA	NA	NA
contig_gene100197_2	K01657	ASA2; anthranilate synthase component I-2; K01657 anthranilate synthase component I [EC:4.1.3.27] (A)	NA	NA	NA	NA	NA	NA	NA
contig_gene100198_1	K05832	ABC transporter inner membrane subunit; K05832 putative ABC transport system permease protein (A)	NA	NA	NA	NA	NA	NA	NA
contig_gene100199_1	K05970	SIAE, AIS6, CSE-C, CSEC, LSE, YSG2; sialic acid acetylesterase (EC:3.1.1.53); K05970 sialate O-acetylesterase [EC:3.1.1.53] (A)	NA	NA	NA	NA	NA	NA	NA
contig_gene100199_2			NA	NA	NA	NA	NA	NA	NA
contig_gene1002_1	K11688	dctP; putative C4 dicarboxylate binding protein; K11688 C4-dicarboxylate-binding protein DctP (A)	NA	NA	NA	NA	NA	NA	NA
contig_gene1002_2	K02099	araC; DNA-binding transcriptional dual regulator; K02099 AraC family transcriptional regulator, arabinose operon regulatory protein (A)	NA	NA	NA	NA	NA	NA	NA
contig_gene10020_1	K03315	Na+/H+ antiporter; K03315 Na+:H+ antiporter, NhaC family (A)	NA	NA	NA	NA	NA	NA	NA
contig_gene100200_1			NA	NA	NA	NA	NA	NA	NA
contig_gene100200_2	K03574	NUDT1, MTH1; nudix (nucleoside diphosphate linked moiety X)-type motif 1 (EC:3.6.1.55 3.6.1.56); K03574 7,8-dihydro-8-oxoguanine triphosphatase [EC:3.6.1.-] (A)	NA	NA	NA	NA	NA	NA	NA
contig_gene100200_3			NA	NA	NA	NA	NA	NA	NA
contig_gene100201_1	K03551	ruvB; ATP-dependent DNA helicase, component of RuvABC resolvasome (EC:3.1.22.4); K03551 holliday junction DNA helicase RuvB [EC:3.6.4.12] (A)	NA	NA	NA	NA	NA	NA	NA
contig_gene100202_1	K02035	sapA; antimicrobial peptide transport ABC transporter periplasmic binding protein; K02035 peptide/nickel transport system substrate-binding protein (A)	NA	NA	NA	NA	NA	NA	NA
contig_gene100203_1	K05349	probable beta-D-xylosidase 5-like; K05349 beta-glucosidase [EC:3.2.1.21] (A)	NA	NA	NA	NA	NA	NA	NA
contig_gene100204_1	K11808	phosphoribosylaminoimidazole carboxylase; K11808 phosphoribosylaminoimidazole carboxylase [EC:4.1.1.21] (A)	NA	NA	NA	NA	NA	NA	NA
contig_gene100206_1			NA	NA	NA	NA	NA	NA	NA
contig_gene100207_1	K07047	LAF3/LAF3 ISF1/LAF3 ISF2; K07047 (A)	NA	NA	NA	NA	NA	NA	NA
contig_gene100208_1			NA	NA	NA	NA	NA	NA	NA
contig_gene10021_1			NA	NA	NA	NA	NA	NA	NA
contig_gene141377_1	K00676	acetyltransferase, GNAT family (EC:2.3.1.128); K00676 ribosomal-protein-alanine N-acetyltransferase [EC:2.3.1.128] (A)	NA	NA	NA	NA	NA	NA	NA
contig_gene141378_1	K02014	fhuA; ferrichrome outer membrane transporter; K02014 iron complex outermembrane recepter protein (A)	NA	NA	NA	NA	NA	NA	NA
contig_gene100211_1			NA	NA	NA	NA	NA	NA	NA
contig_gene14138_1			NA	NA	NA	NA	NA	NA	NA
contig_gene14138_2	K00954	coaD; pantetheine-phosphate adenylyltransferase (EC:2.7.7.3); K00954 pantetheine-phosphate adenylyltransferase [EC:2.7.7.3] (A)	NA	NA	NA	NA	NA	NA	NA
contig_gene14138_3	K03797	prc; carboxy-terminal protease for penicillin-binding protein 3 (EC:3.4.21.102); K03797 carboxyl-terminal processing protease [EC:3.4.21.102] (A)	NA	NA	NA	NA	NA	NA	NA
contig_gene141380_1			NA	NA	NA	NA	NA	NA	NA
contig_gene141381_1	K01870	IARS, IARS1, ILERS, ILRS, IRS, PRO0785; isoleucyl-tRNA synthetase (EC:6.1.1.5); K01870 isoleucyl-tRNA synthetase [EC:6.1.1.5] (A)	NA	NA	NA	NA	NA	NA	NA
contig_gene141382_1	K06400	resolvase; K06400 site-specific DNA recombinase (A)	NA	NA	NA	NA	NA	NA	NA
contig_gene141382_2			NA	NA	NA	NA	NA	NA	NA
contig_gene141383_1			NA	NA	NA	NA	NA	NA	NA
contig_gene141384_1	K00790	murA; UDP-N-acetylglucosamine 1-carboxyvinyltransferase (EC:2.5.1.7); K00790 UDP-N-acetylglucosamine 1-carboxyvinyltransferase [EC:2.5.1.7] (A)	NA	NA	NA	NA	NA	NA	NA
contig_gene141385_1			NA	NA	NA	NA	NA	NA	NA
contig_gene141386_1	K03339	iolJ; 2-deoxy-5-keto-D-gluconic acid 6-phosphate aldolase (EC:4.1.2.-); K03339 6-phospho-5-dehydro-2-deoxy-D-gluconate aldolase [EC:4.1.2.29] (A)	NA	NA	NA	NA	NA	NA	NA
contig_gene141387_1			NA	NA	NA	NA	NA	NA	NA
contig_gene141387_6	K07407	alpha-galactosidase; K07407 alpha-galactosidase [EC:3.2.1.22] (A)	NA	NA	NA	NA	NA	NA	NA
contig_gene141387_3			NA	NA	NA	NA	NA	NA	NA
contig_gene141387_2	K03218	Pc22g03560; K03218 23S rRNA (guanosine2251-2'-O)-methyltransferase [EC:2.1.1.185] (A)	NA	NA	NA	NA	NA	NA	NA
contig_gene141387_4	K01537	ATP2C1, ATP2C1A, BCPM, HHD, PMR1, SPCA1, hSPCA1; ATPase, Ca++ transporting, type 2C, member 1 (EC:3.6.3.8); K01537 Ca2+-transporting ATPase [EC:3.6.3.8] (A)	NA	NA	NA	NA	NA	NA	NA
contig_gene141387_9	K06999	LYPLAL1; lysophospholipase-like 1 (EC:3.1.2.-); K06999 phospholipase/carboxylesterase (A)	NA	NA	NA	NA	NA	NA	NA
contig_gene141387_7	K01494	dCTP deaminase; K01494 dCTP deaminase [EC:3.5.4.13] (A)	NA	NA	NA	NA	NA	NA	NA
contig_gene100214_1			NA	NA	NA	NA	NA	NA	NA
contig_gene100215_1	K01632	xfp; xylulose-5-phosphate/fructose-6-phosphate phosphoketolase; K01632 fructose-6-phosphate phosphoketolase [EC:4.1.2.22] (A)	NA	NA	NA	NA	NA	NA	NA
contig_gene100216_1			NA	NA	NA	NA	NA	NA	NA
contig_gene100216_2	K06412	spoVG; regulatory protein SpoVG; K06412 stage V sporulation protein G (A)	NA	NA	NA	NA	NA	NA	NA
contig_gene100217_1			NA	NA	NA	NA	NA	NA	NA
contig_gene100217_2			NA	NA	NA	NA	NA	NA	NA
contig_gene100218_1	K02083	AAH; allantoate deiminase; K02083 allantoate deiminase [EC:3.5.3.9] (A)	NA	NA	NA	NA	NA	NA	NA
contig_gene100218_2			NA	NA	NA	NA	NA	NA	NA
contig_gene100219_1			NA	NA	NA	NA	NA	NA	NA
contig_gene100219_2	K03615	rsxC; electron transport complex protein required for the reduction of SoxR; predicted membrane-associated NADH oxidoreductase; K03615 electron transport complex protein RnfC (A)	NA	NA	NA	NA	NA	NA	NA
contig_gene10022_1	K10119	sugar ABC transporter; K10119 multiple sugar transport system permease protein (A)	NA	NA	NA	NA	NA	NA	NA
contig_gene10022_2	K10118	sugar ABC transporter; K10118 multiple sugar transport system permease protein (A)	NA	NA	NA	NA	NA	NA	NA
contig_gene10022_3	K10117	sugar ABC transporter; K10117 multiple sugar transport system substrate-binding protein (A)	NA	NA	NA	NA	NA	NA	NA
contig_gene100220_1	K02508	hpaA; regulator of the 4HPA-hydroxylase operon; K02508 AraC family transcriptional regulator, 4-hydroxyphenylacetate 3-monooxygenase operon regulatory protein (A)	NA	NA	NA	NA	NA	NA	NA
contig_gene100221_1			NA	NA	NA	NA	NA	NA	NA
contig_gene100222_1			NA	NA	NA	NA	NA	NA	NA
contig_gene100223_1			NA	NA	NA	NA	NA	NA	NA
contig_gene100223_2			NA	NA	NA	NA	NA	NA	NA
contig_gene100224_1			NA	NA	NA	NA	NA	NA	NA
contig_gene100225_1	K07716	histidine kinase sensor protein (barA); K07716 two-component system, cell cycle sensor histidine kinase PleC [EC:2.7.13.3] (A)	NA	NA	NA	NA	NA	NA	NA
contig_gene100226_1			NA	NA	NA	NA	NA	NA	NA
contig_gene186350_2			NA	NA	NA	NA	NA	NA	NA
contig_gene186351_1			NA	NA	NA	NA	NA	NA	NA
contig_gene186352_1			NA	NA	NA	NA	NA	NA	NA
contig_gene100228_1	K11629	bceS; two-component sensor histidine kinase; K11629 two-component system, OmpR family, bacitracin resistance sensor histidine kinase BceS [EC:2.7.13.3] (A)	NA	NA	NA	NA	NA	NA	NA
contig_gene100229_1			NA	NA	NA	NA	NA	NA	NA
contig_gene10023_1	K15727	Cobalt-zinc-cadmium resistance protein czcB, putative; K15727 cobalt-zinc-cadmium resistance protein CzcB (A)	NA	NA	NA	NA	NA	NA	NA
contig_gene10023_2	K02478	yehU; predicted sensory kinase in two-component system with YehT, inner membrane protein; K02478 two-component system, LytT family, sensor kinase [EC:2.7.13.3] (A)	NA	NA	NA	NA	NA	NA	NA
contig_gene100230_1			NA	NA	NA	NA	NA	NA	NA
contig_gene186359_1			NA	NA	NA	NA	NA	NA	NA
contig_gene186359_2	K03574	NUDT1, MTH1; nudix (nucleoside diphosphate linked moiety X)-type motif 1 (EC:3.6.1.55 3.6.1.56); K03574 7,8-dihydro-8-oxoguanine triphosphatase [EC:3.6.1.-] (A)	NA	NA	NA	NA	NA	NA	NA
contig_gene18636_1	K03324	yjbB; predicted Na+/Pi-cotransporter; K03324 phosphate:Na+ symporter (A)	NA	NA	NA	NA	NA	NA	NA
contig_gene18636_2	K12264	norV; anaerobic nitric oxide reductase flavorubredoxin; K12264 anaerobic nitric oxide reductase flavorubredoxin (A)	NA	NA	NA	NA	NA	NA	NA
contig_gene100232_1	K08483	fryA; fused predicted PTS enzymes: Hpr component/enzyme I component/enzyme IIA component; K08483 phosphotransferase system, enzyme I, PtsI [EC:2.7.3.9] K11189 phosphocarrier protein K11201 PTS system, fructose-specific IIA-like component [EC:2.7.1.69] (A)	NA	NA	NA	NA	NA	NA	NA
contig_gene100233_1			NA	NA	NA	NA	NA	NA	NA
contig_gene100234_1			NA	NA	NA	NA	NA	NA	NA
contig_gene100234_2			NA	NA	NA	NA	NA	NA	NA
contig_gene100235_1			NA	NA	NA	NA	NA	NA	NA
contig_gene100236_2	K03577	acrR; DNA-binding transcriptional repressor; K03577 TetR/AcrR family transcriptional regulator, acrAB operon repressor (A)	NA	NA	NA	NA	NA	NA	NA
contig_gene100236_5	K04761	oxyR; DNA-binding transcriptional dual regulator; K04761 LysR family transcriptional regulator, hydrogen peroxide-inducible genes activator (A)	NA	NA	NA	NA	NA	NA	NA
contig_gene100236_3	K08217	macrolide-efflux protein; K08217 MFS transporter, DHA3 family, macrolide efflux protein (A)	NA	NA	NA	NA	NA	NA	NA
contig_gene100236_1	K01887	RARS2, ArgRS, DALRD2, PCH6, PRO1992, RARSL, dJ382I10.6; arginyl-tRNA synthetase 2, mitochondrial (EC:6.1.1.19); K01887 arginyl-tRNA synthetase [EC:6.1.1.19] (A)	NA	NA	NA	NA	NA	NA	NA
contig_gene100236_6	K14155	malY; bifunctional beta-cystathionase, PLP-dependent/regulator of maltose regulon (EC:4.4.1.8); K14155 cystathione beta-lyase [EC:4.4.1.8] (A)	NA	NA	NA	NA	NA	NA	NA
contig_gene100236_4	K08217	macrolide-efflux protein; K08217 MFS transporter, DHA3 family, macrolide efflux protein (A)	NA	NA	NA	NA	NA	NA	NA
contig_gene100238_1	K07450	site-specific integrase-resolvase; K07450 putative resolvase (A)	NA	NA	NA	NA	NA	NA	NA
contig_gene100239_1			NA	NA	NA	NA	NA	NA	NA
contig_gene10024_1	K01066	arylacetamide deacetylase-like; K01066 esterase / lipase [EC:3.1.1.-] (A)	NA	NA	NA	NA	NA	NA	NA
contig_gene100240_1	K00785	UDP-glucose:glucosyl LPS a 1,2-glucosyltransferase; K00785 beta-galactosamide-alpha-2,3-sialyltransferase [EC:2.4.99.-] (A)	NA	NA	NA	NA	NA	NA	NA
contig_gene100241_1			NA	NA	NA	NA	NA	NA	NA
contig_gene100241_2			NA	NA	NA	NA	NA	NA	NA
contig_gene100242_1			NA	NA	NA	NA	NA	NA	NA
contig_gene100243_1			NA	NA	NA	NA	NA	NA	NA
contig_gene100245_1	K07658	phosphate regulon response regulator PhoB; K07658 two-component system, OmpR family, alkaline phosphatase synthesis response regulator PhoP (A)	NA	NA	NA	NA	NA	NA	NA
contig_gene100246_1	K10960	geranylgeranyl diphosphate reductase; K10960 geranylgeranyl reductase [EC:1.3.1.83] (A)	NA	NA	NA	NA	NA	NA	NA
contig_gene100247_1			NA	NA	NA	NA	NA	NA	NA
contig_gene100247_2	K07775	resD; two-component response regulator; K07775 two-component system, OmpR family, response regulator ResD (A)	NA	NA	NA	NA	NA	NA	NA
contig_gene100248_1			NA	NA	NA	NA	NA	NA	NA
contig_gene100249_1	K09691	ABC transporter; K09691 lipopolysaccharide transport system ATP-binding protein (A)	NA	NA	NA	NA	NA	NA	NA
contig_gene100249_2			NA	NA	NA	NA	NA	NA	NA
contig_gene10025_1			NA	NA	NA	NA	NA	NA	NA
contig_gene10025_2			NA	NA	NA	NA	NA	NA	NA
contig_gene100250_1	K00005	gld1; mitochondrial glycerol dehydrogenase Gld1; K00005 glycerol dehydrogenase [EC:1.1.1.6] (A)	NA	NA	NA	NA	NA	NA	NA
contig_gene100251_1	K01756	ADSL, AMPS, ASASE, ASL; adenylosuccinate lyase (EC:4.3.2.2); K01756 adenylosuccinate lyase [EC:4.3.2.2] (A)	NA	NA	NA	NA	NA	NA	NA
contig_gene100251_2			NA	NA	NA	NA	NA	NA	NA
contig_gene100252_1	K01191	MAN2C1, MAN6A8, MANA, MANA1; mannosidase, alpha, class 2C, member 1 (EC:3.2.1.24); K01191 alpha-mannosidase [EC:3.2.1.24] (A)	NA	NA	NA	NA	NA	NA	NA
contig_gene100253_1			NA	NA	NA	NA	NA	NA	NA
contig_gene100254_1			NA	NA	NA	NA	NA	NA	NA
contig_gene100255_1	K02956	rps15; ribosomal protein S15; K02956 small subunit ribosomal protein S15 (A)	NA	NA	NA	NA	NA	NA	NA
contig_gene100256_1			NA	NA	NA	NA	NA	NA	NA
contig_gene100257_1			NA	NA	NA	NA	NA	NA	NA
contig_gene100258_1	K02119	H+-transporting two-sector ATPase subunit C; K02119 V-type H+-transporting ATPase subunit C [EC:3.6.3.14] (A)	NA	NA	NA	NA	NA	NA	NA
contig_gene100258_2			NA	NA	NA	NA	NA	NA	NA
contig_gene100259_1	K00936	sensor histidine kinase/response regulator Fos-1/TcsA (EC:2.7.3.-); K00936 [EC:2.7.3.-] (A)	NA	NA	NA	NA	NA	NA	NA
contig_gene10026_1			NA	NA	NA	NA	NA	NA	NA
contig_gene100261_1			NA	NA	NA	NA	NA	NA	NA
contig_gene100263_1	K02242	amidophosphoribosyltransferase; K02242 competence protein ComFC (A)	NA	NA	NA	NA	NA	NA	NA
contig_gene100263_10			NA	NA	NA	NA	NA	NA	NA
contig_gene100263_2			NA	NA	NA	NA	NA	NA	NA
contig_gene100263_3			NA	NA	NA	NA	NA	NA	NA
contig_gene100263_4	K03581	recD; exonuclease V (RecBCD complex), alpha chain (EC:3.1.11.5); K03581 exodeoxyribonuclease V alpha subunit [EC:3.1.11.5] (A)	NA	NA	NA	NA	NA	NA	NA
contig_gene100263_5			NA	NA	NA	NA	NA	NA	NA
contig_gene100263_6			NA	NA	NA	NA	NA	NA	NA
contig_gene100263_7			NA	NA	NA	NA	NA	NA	NA
contig_gene100263_8			NA	NA	NA	NA	NA	NA	NA
contig_gene100263_9			NA	NA	NA	NA	NA	NA	NA
contig_gene56194_2			NA	NA	NA	NA	NA	NA	NA
contig_gene186392_1	K01571	oadA; oxaloacetate decarboxylase (EC:4.1.1.3); K01571 oxaloacetate decarboxylase, alpha subunit [EC:4.1.1.3] (A)	NA	NA	NA	NA	NA	NA	NA
contig_gene56195_2			NA	NA	NA	NA	NA	NA	NA
contig_gene56195_1	K01960	pyruvate carboxylase subunit B (EC:6.4.1.1); K01960 pyruvate carboxylase subunit B [EC:6.4.1.1] (A)	NA	NA	NA	NA	NA	NA	NA
contig_gene141416_1	K03088	rpoE; RNA polymerase, sigma 24 (sigma E) factor; K03088 RNA polymerase sigma-70 factor, ECF subfamily (A)	NA	NA	NA	NA	NA	NA	NA
contig_gene100265_1	K06942	OLA1, DOC45, GBP45, GTBP9, GTPBP9; Obg-like ATPase 1; K06942 (A)	NA	NA	NA	NA	NA	NA	NA
contig_gene100266_1	K02965	RPS19; small subunit ribosomal protein S19; K02965 small subunit ribosomal protein S19 (A)	NA	NA	NA	NA	NA	NA	NA
contig_gene100266_2	K02890	rpl22; ribosomal protein L22; K02890 large subunit ribosomal protein L22 (A)	NA	NA	NA	NA	NA	NA	NA
contig_gene100266_3	K02982	rps3; 30S ribosomal protein S3; K02982 small subunit ribosomal protein S3 (A)	NA	NA	NA	NA	NA	NA	NA
contig_gene100267_1	K01582	lysine decarboxylase, putative (EC:4.1.1.18); K01582 lysine decarboxylase [EC:4.1.1.18] (A)	NA	NA	NA	NA	NA	NA	NA
contig_gene100268_1	K04486	HIS2; His2p; K04486 histidinol-phosphatase (PHP family) [EC:3.1.3.15] (A)	NA	NA	NA	NA	NA	NA	NA
contig_gene100268_2			NA	NA	NA	NA	NA	NA	NA
contig_gene100269_1	K02484	yedV; predicted sensory kinase in two-component regulatory system with YedW; K02484 two-component system, OmpR family, sensor kinase [EC:2.7.13.3] (A)	NA	NA	NA	NA	NA	NA	NA
contig_gene93224_1			NA	NA	NA	NA	NA	NA	NA
contig_gene93225_1	K00661	maa; maltose O-acetyltransferase (EC:2.3.1.79); K00661 maltose O-acetyltransferase [EC:2.3.1.79] (A)	NA	NA	NA	NA	NA	NA	NA
contig_gene100271_1			NA	NA	NA	NA	NA	NA	NA
contig_gene100272_1	K02913	Ribosomal protein L33 family protein; K02913 large subunit ribosomal protein L33 (A)	NA	NA	NA	NA	NA	NA	NA
contig_gene100272_2	K02902	rpmB; 50S ribosomal subunit protein L28; K02902 large subunit ribosomal protein L28 (A)	NA	NA	NA	NA	NA	NA	NA
contig_gene100272_3	K03630	yicR; conserved protein, UPF0758 family; not radC; K03630 DNA repair protein RadC (A)	NA	NA	NA	NA	NA	NA	NA
contig_gene100273_1	K01916	nadE; NAD synthetase, NH3/glutamine-dependent (EC:6.3.5.1); K01916 NAD+ synthase [EC:6.3.1.5] (A)	NA	NA	NA	NA	NA	NA	NA
contig_gene141425_2			NA	NA	NA	NA	NA	NA	NA
contig_gene141426_1	K02756	bglF; fused beta-glucoside-specific PTS enzymes: IIA component/IIB component/IIC component (EC:2.7.1.69); K02755 PTS system, beta-glucosides-specific IIA component [EC:2.7.1.69] K02756 PTS system, beta-glucosides-specific IIB component [EC:2.7.1.69] K02757 PTS system, beta-glucosides-specific IIC component (A)	NA	NA	NA	NA	NA	NA	NA
contig_gene100275_1			NA	NA	NA	NA	NA	NA	NA
contig_gene100276_1			NA	NA	NA	NA	NA	NA	NA
contig_gene100277_1			NA	NA	NA	NA	NA	NA	NA
contig_gene100277_2			NA	NA	NA	NA	NA	NA	NA
contig_gene100278_1	K03205	conjugal transfer protein TraK; K03205 type IV secretion system protein VirD4 (A)	NA	NA	NA	NA	NA	NA	NA
contig_gene100279_1			NA	NA	NA	NA	NA	NA	NA
contig_gene10028_1			NA	NA	NA	NA	NA	NA	NA
contig_gene100280_1	K03495	MTO1; mitochondrial translation optimization 1 homolog (S. cerevisiae); K03495 tRNA uridine 5-carboxymethylaminomethyl modification enzyme (A)	NA	NA	NA	NA	NA	NA	NA
contig_gene186395_1	K12942	abgT; p-aminobenzoyl-glutamate transporter; membrane protein; K12942 aminobenzoyl-glutamate transport protein (A)	NA	NA	NA	NA	NA	NA	NA
contig_gene186395_2			NA	NA	NA	NA	NA	NA	NA
contig_gene141430_1	K07567	endoribonuclease L-PSP, putative; K07567 TdcF protein (A)	NA	NA	NA	NA	NA	NA	NA
contig_gene141431_1			NA	NA	NA	NA	NA	NA	NA
contig_gene141432_1	K03498	trkH; potassium transporter; K03498 trk system potassium uptake protein TrkH (A)	NA	NA	NA	NA	NA	NA	NA
contig_gene141433_2	K02899	RPL27; 50S ribosomal protein L27; K02899 large subunit ribosomal protein L27 (A)	NA	NA	NA	NA	NA	NA	NA
contig_gene100282_1			NA	NA	NA	NA	NA	NA	NA
contig_gene100283_1			NA	NA	NA	NA	NA	NA	NA
contig_gene100284_1			NA	NA	NA	NA	NA	NA	NA
contig_gene100284_2	K01873	VARS2, VARS2L, VARSL; valyl-tRNA synthetase 2, mitochondrial (putative) (EC:6.1.1.9); K01873 valyl-tRNA synthetase [EC:6.1.1.9] (A)	NA	NA	NA	NA	NA	NA	NA
contig_gene100285_1	K01258	pepT; peptidase T; K01258 tripeptide aminopeptidase [EC:3.4.11.4] (A)	NA	NA	NA	NA	NA	NA	NA
contig_gene100285_2	K01258	pepT; peptidase T; K01258 tripeptide aminopeptidase [EC:3.4.11.4] (A)	NA	NA	NA	NA	NA	NA	NA
contig_gene100286_1			NA	NA	NA	NA	NA	NA	NA
contig_gene100287_1			NA	NA	NA	NA	NA	NA	NA
contig_gene100287_2			NA	NA	NA	NA	NA	NA	NA
contig_gene100288_1			NA	NA	NA	NA	NA	NA	NA
contig_gene141440_1	K09157	hypothetical protein; K09157 hypothetical protein (A)	NA	NA	NA	NA	NA	NA	NA
contig_gene141441_1	K00986	POL5.8; putative RNA-directed DNA polymerase (EC:2.7.7.49); K00986 RNA-directed DNA polymerase [EC:2.7.7.49] (A)	NA	NA	NA	NA	NA	NA	NA
contig_gene141441_2	K09951	CRISPR-associated Cas2 family protein; K09951 CRISPR-associated protein Cas2 (A)	NA	NA	NA	NA	NA	NA	NA
contig_gene141441_3	K15342	ygbT; CRISP-associated protein Cas1, DNA endonuclease; DNA repair protein; K15342 CRISP-associated protein Cas1 (A)	NA	NA	NA	NA	NA	NA	NA
contig_gene141442_2			NA	NA	NA	NA	NA	NA	NA
contig_gene141442_1			NA	NA	NA	NA	NA	NA	NA
contig_gene141443_1	K00075	udp-n-acetylenolpyruvoylglucosamine reductase; K00075 UDP-N-acetylmuramate dehydrogenase [EC:1.1.1.158] (A)	NA	NA	NA	NA	NA	NA	NA
contig_gene141443_2			NA	NA	NA	NA	NA	NA	NA
contig_gene141444_1	K00789	MAT2B, MAT-II, MATIIbeta, Nbla02999, SDR23E1, TGR; methionine adenosyltransferase II, beta (EC:2.5.1.6); K00789 S-adenosylmethionine synthetase [EC:2.5.1.6] (A)	NA	NA	NA	NA	NA	NA	NA
contig_gene141445_1	K10979	Ku protein; K10979 DNA end-binding protein Ku (A)	NA	NA	NA	NA	NA	NA	NA
contig_gene141445_2	K01971	ATP dependent DNA ligase domain protein (EC:6.5.1.1); K01971 DNA ligase (ATP) [EC:6.5.1.1] (A)	NA	NA	NA	NA	NA	NA	NA
contig_gene141446_1	K02004	ybbP; predicted ABC transporter permease; K02004 putative ABC transport system permease protein (A)	NA	NA	NA	NA	NA	NA	NA
contig_gene100290_1			NA	NA	NA	NA	NA	NA	NA
contig_gene100291_1			NA	NA	NA	NA	NA	NA	NA
contig_gene141449_1	K07493	IS encoded protein; K07493 putative transposase (A)	NA	NA	NA	NA	NA	NA	NA
contig_gene186414_1			NA	NA	NA	NA	NA	NA	NA
contig_gene100294_1	K06962	uncharacterized LOC100804585; K06962 (A)	NA	NA	NA	NA	NA	NA	NA
contig_gene100294_2	K03218	Pc22g03560; K03218 23S rRNA (guanosine2251-2'-O)-methyltransferase [EC:2.1.1.185] (A)	NA	NA	NA	NA	NA	NA	NA
contig_gene100295_1	K03205	conjugal transfer protein TraK; K03205 type IV secretion system protein VirD4 (A)	NA	NA	NA	NA	NA	NA	NA
contig_gene100296_1			NA	NA	NA	NA	NA	NA	NA
contig_gene100297_1	K02032	sapF; antimicrobial peptide transport ABC system ATP-binding protein; K02032 peptide/nickel transport system ATP-binding protein (A)	NA	NA	NA	NA	NA	NA	NA
contig_gene100298_1			NA	NA	NA	NA	NA	NA	NA
contig_gene100299_1	K03530	hupB; HU, DNA-binding transcriptional regulator, beta subunit; K03530 DNA-binding protein HU-beta (A)	NA	NA	NA	NA	NA	NA	NA
contig_gene141456_1			NA	NA	NA	NA	NA	NA	NA
contig_gene10030_1	K02016	fhuD; iron-hydroxamate transporter subunit; K02016 iron complex transport system substrate-binding protein (A)	NA	NA	NA	NA	NA	NA	NA
contig_gene100300_1			NA	NA	NA	NA	NA	NA	NA
contig_gene100301_1			NA	NA	NA	NA	NA	NA	NA
contig_gene100301_2			NA	NA	NA	NA	NA	NA	NA
contig_gene100302_1	K09457	7-cyano-7-deazaguanine reductase; K09457 7-cyano-7-deazaguanine reductase [EC:1.7.1.13] (A)	NA	NA	NA	NA	NA	NA	NA
contig_gene141459_1			NA	NA	NA	NA	NA	NA	NA
contig_gene14146_1			NA	NA	NA	NA	NA	NA	NA
contig_gene14146_2			NA	NA	NA	NA	NA	NA	NA
contig_gene141460_1			NA	NA	NA	NA	NA	NA	NA
contig_gene141461_1	K00297	MTHFR; methylenetetrahydrofolate reductase (NAD(P)H) (EC:1.5.1.20); K00297 methylenetetrahydrofolate reductase (NADPH) [EC:1.5.1.20] (A)	NA	NA	NA	NA	NA	NA	NA
contig_gene100305_1			NA	NA	NA	NA	NA	NA	NA
contig_gene100306_1	K02045	cysA; sulfate/thiosulfate transporter subunit (EC:3.6.3.25); K02045 sulfate transport system ATP-binding protein [EC:3.6.3.25] (A)	NA	NA	NA	NA	NA	NA	NA
contig_gene100306_2	K02052	ydcT; predicted spermidine/putrescine transporter subunit; K02052 putative spermidine/putrescine transport system ATP-binding protein (A)	NA	NA	NA	NA	NA	NA	NA
contig_gene100307_1	K07025	GA13946 gene product from transcript GA13946-RA (EC:3.1.3.18); K07025 putative hydrolase of the HAD superfamily (A)	NA	NA	NA	NA	NA	NA	NA
contig_gene100308_1			NA	NA	NA	NA	NA	NA	NA
contig_gene100308_2			NA	NA	NA	NA	NA	NA	NA
contig_gene100309_1			NA	NA	NA	NA	NA	NA	NA
contig_gene100309_2	K01921	ddlB; D-alanine:D-alanine ligase (EC:6.3.2.4); K01921 D-alanine-D-alanine ligase [EC:6.3.2.4] (A)	NA	NA	NA	NA	NA	NA	NA
contig_gene100309_3	K07495	insG; IS4 transposase; K07495 putative transposase (A)	NA	NA	NA	NA	NA	NA	NA
contig_gene141469_1			NA	NA	NA	NA	NA	NA	NA
contig_gene141469_2			NA	NA	NA	NA	NA	NA	NA
contig_gene14147_1	K07304	MSRA, PMSR; methionine sulfoxide reductase A (EC:1.8.4.11); K07304 peptide-methionine (S)-S-oxide reductase [EC:1.8.4.11] (A)	NA	NA	NA	NA	NA	NA	NA
contig_gene141470_1			NA	NA	NA	NA	NA	NA	NA
contig_gene141470_2			NA	NA	NA	NA	NA	NA	NA
contig_gene141471_1			NA	NA	NA	NA	NA	NA	NA
contig_gene100310_1	K03593	NUBPL, C14orf127, IND1, huInd1; nucleotide binding protein-like; K03593 ATP-binding protein involved in chromosome partitioning (A)	NA	NA	NA	NA	NA	NA	NA
contig_gene100311_1	K02004	ybbP; predicted ABC transporter permease; K02004 putative ABC transport system permease protein (A)	NA	NA	NA	NA	NA	NA	NA
contig_gene100311_2			NA	NA	NA	NA	NA	NA	NA
contig_gene100311_3	K02004	ybbP; predicted ABC transporter permease; K02004 putative ABC transport system permease protein (A)	NA	NA	NA	NA	NA	NA	NA
contig_gene100311_4			NA	NA	NA	NA	NA	NA	NA
contig_gene100312_1			NA	NA	NA	NA	NA	NA	NA
contig_gene100312_2	K01939	ADSSL1; adenylosuccinate synthase like 1 (EC:6.3.4.4); K01939 adenylosuccinate synthase [EC:6.3.4.4] (A)	NA	NA	NA	NA	NA	NA	NA
contig_gene100313_1	K01873	VARS2, VARS2L, VARSL; valyl-tRNA synthetase 2, mitochondrial (putative) (EC:6.1.1.9); K01873 valyl-tRNA synthetase [EC:6.1.1.9] (A)	NA	NA	NA	NA	NA	NA	NA
contig_gene100314_1	K03628	rho; transcription termination factor; K03628 transcription termination factor Rho (A)	NA	NA	NA	NA	NA	NA	NA
contig_gene100316_1			NA	NA	NA	NA	NA	NA	NA
contig_gene100317_1			NA	NA	NA	NA	NA	NA	NA
contig_gene100317_2	K01838	ycjU; beta-phosphoglucomutase; K01838 beta-phosphoglucomutase [EC:5.4.2.6] (A)	NA	NA	NA	NA	NA	NA	NA
contig_gene100317_3	K01133	uncharacterized LOC100192008; K01133 choline-sulfatase [EC:3.1.6.6] (A)	NA	NA	NA	NA	NA	NA	NA
contig_gene100318_1			NA	NA	NA	NA	NA	NA	NA
contig_gene100318_2	K10823	oppF; oligopeptide transporter subunit; K10823 oligopeptide transport system ATP-binding protein (A)	NA	NA	NA	NA	NA	NA	NA
contig_gene100319_1	K08884	protein kinase domain-containing protein; K08884 serine/threonine protein kinase, bacterial [EC:2.7.11.1] (A)	NA	NA	NA	NA	NA	NA	NA
contig_gene10032_1	K01138	ydeN; conserved protein; K01138 uncharacterized sulfatase [EC:3.1.6.-] (A)	NA	NA	NA	NA	NA	NA	NA
contig_gene100320_1	K03241	EIF2B3, EIF-2B, EIF2Bgamma; eukaryotic translation initiation factor 2B, subunit 3 gamma, 58kDa; K03241 translation initiation factor eIF-2B subunit gamma (A)	NA	NA	NA	NA	NA	NA	NA
contig_gene100321_1	K09686	yadH; predicted transporter subunit: membrane component of ABC superfamily; K09686 antibiotic transport system permease protein (A)	NA	NA	NA	NA	NA	NA	NA
contig_gene100322_1	K06408	spoVAF; stage V sporulation protein AF; K06408 stage V sporulation protein AF (A)	NA	NA	NA	NA	NA	NA	NA
contig_gene100323_1	K15342	ygbT; CRISP-associated protein Cas1, DNA endonuclease; DNA repair protein; K15342 CRISP-associated protein Cas1 (A)	NA	NA	NA	NA	NA	NA	NA
contig_gene100324_1	K14339	integral membrane protein; K14339 alpha-1,6-mannosyltransferase [EC:2.4.1.-] (A)	NA	NA	NA	NA	NA	NA	NA
contig_gene100325_1			NA	NA	NA	NA	NA	NA	NA
contig_gene100325_2	K00563	rlmA; 23S rRNA m(1)G745 methyltransferase (EC:2.1.1.87); K00563 23S rRNA (guanine745-N1)-methyltransferase [EC:2.1.1.187] (A)	NA	NA	NA	NA	NA	NA	NA
contig_gene100326_1	K07646	kdpD; fused sensory histidine kinase in two-component regulatory system with KdpE: signal sensing protein; K07646 two-component system, OmpR family, sensor histidine kinase KdpD [EC:2.7.13.3] (A)	NA	NA	NA	NA	NA	NA	NA
contig_gene100327_1			NA	NA	NA	NA	NA	NA	NA
contig_gene100328_1	K03686	molecular chaperone Hsp40/DnaJ-like protein; K03686 molecular chaperone DnaJ (A)	NA	NA	NA	NA	NA	NA	NA
contig_gene100329_1	K02337	dnaE; DNA polymerase III alpha subunit (EC:2.7.7.7); K02337 DNA polymerase III subunit alpha [EC:2.7.7.7] (A)	NA	NA	NA	NA	NA	NA	NA
contig_gene10033_1			NA	NA	NA	NA	NA	NA	NA
contig_gene100330_1			NA	NA	NA	NA	NA	NA	NA
contig_gene100330_2			NA	NA	NA	NA	NA	NA	NA
contig_gene100331_1			NA	NA	NA	NA	NA	NA	NA
contig_gene100332_1	K00215	dihydrodipicolinate reductase 1; K00215 dihydrodipicolinate reductase [EC:1.3.1.26] (A)	NA	NA	NA	NA	NA	NA	NA
contig_gene100333_1	K00820	GFPT1, GFA, GFAT, GFAT_1, GFAT1, GFAT1m, GFPT, GFPT1L, MSLG; glutamine--fructose-6-phosphate transaminase 1 (EC:2.6.1.16); K00820 glucosamine--fructose-6-phosphate aminotransferase (isomerizing) [EC:2.6.1.16] (A)	NA	NA	NA	NA	NA	NA	NA
contig_gene100334_1	K07319	yhdJ; DNA adenine methyltransferase, SAM-dependent; K07319 putative adenine-specific DNA-methyltransferase [EC:2.1.1.72] (A)	NA	NA	NA	NA	NA	NA	NA
contig_gene100334_2			NA	NA	NA	NA	NA	NA	NA
contig_gene100334_3			NA	NA	NA	NA	NA	NA	NA
contig_gene100335_1			NA	NA	NA	NA	NA	NA	NA
contig_gene100335_2	K10773	NTHL1, NTH1, OCTS3; nth endonuclease III-like 1 (E. coli) (EC:4.2.99.18); K10773 endonuclease III [EC:4.2.99.18] (A)	NA	NA	NA	NA	NA	NA	NA
contig_gene100336_1			NA	NA	NA	NA	NA	NA	NA
contig_gene100337_1			NA	NA	NA	NA	NA	NA	NA
contig_gene100337_2	K01208	malZ; maltodextrin glucosidase (EC:3.2.1.133 3.2.1.135 3.2.1.54); K01208 cyclomaltodextrinase [EC:3.2.1.54] K01234 neopullulanase [EC:3.2.1.135] K05992 [EC:3.2.1.133] (A)	NA	NA	NA	NA	NA	NA	NA
contig_gene100338_1	K03430	phnW; 2-aminoethylphosphonate--pyruvate transaminase; K03430 2-aminoethylphosphonate-pyruvate transaminase [EC:2.6.1.37] (A)	NA	NA	NA	NA	NA	NA	NA
contig_gene100339_1	K02855	rhaS; DNA-binding transcriptional activator for rhaBAD and rhaT, L-rhamnose-binding; K02855 AraC family transcriptional regulator, L-rhamnose operon regulatory protein RhaS (A)	NA	NA	NA	NA	NA	NA	NA
contig_gene100339_2	K13652	AraC family transcriptional regulator; K13652 AraC family transcriptional regulator (A)	NA	NA	NA	NA	NA	NA	NA
contig_gene100339_3	K01483	DAL3; Dal3p; K01483 ureidoglycolate hydrolase [EC:3.5.3.19] (A)	NA	NA	NA	NA	NA	NA	NA
contig_gene100339_4	K01804	araA; L-arabinose isomerase (EC:5.3.1.4); K01804 L-arabinose isomerase [EC:5.3.1.4] (A)	NA	NA	NA	NA	NA	NA	NA
contig_gene100339_5	K00854	XYLB; xylulokinase homolog (H. influenzae) (EC:2.7.1.17); K00854 xylulokinase [EC:2.7.1.17] (A)	NA	NA	NA	NA	NA	NA	NA
contig_gene10034_1			NA	NA	NA	NA	NA	NA	NA
contig_gene100340_1			NA	NA	NA	NA	NA	NA	NA
contig_gene100341_1	K03593	NUBPL, C14orf127, IND1, huInd1; nucleotide binding protein-like; K03593 ATP-binding protein involved in chromosome partitioning (A)	NA	NA	NA	NA	NA	NA	NA
contig_gene100342_1	K00382	DLD, DLDH, E3, GCSL, LAD, PHE3; dihydrolipoamide dehydrogenase (EC:1.8.1.4); K00382 dihydrolipoamide dehydrogenase [EC:1.8.1.4] (A)	NA	NA	NA	NA	NA	NA	NA
contig_gene100343_1	K00854	XYLB; xylulokinase homolog (H. influenzae) (EC:2.7.1.17); K00854 xylulokinase [EC:2.7.1.17] (A)	NA	NA	NA	NA	NA	NA	NA
contig_gene14150_6			NA	NA	NA	NA	NA	NA	NA
contig_gene14150_7			NA	NA	NA	NA	NA	NA	NA
contig_gene14150_8			NA	NA	NA	NA	NA	NA	NA
contig_gene14150_9	K07443	DEHA2G06204p; K07443 methylated-DNA-protein-cysteine methyltransferase related protein (A)	NA	NA	NA	NA	NA	NA	NA
contig_gene100345_1	K09017	rutR; DNA-binding transcriptional repressor for rut operon; K09017 TetR/AcrR family transcriptional regulator (A)	NA	NA	NA	NA	NA	NA	NA
contig_gene100346_1	K03205	conjugal transfer protein TraK; K03205 type IV secretion system protein VirD4 (A)	NA	NA	NA	NA	NA	NA	NA
contig_gene100347_1	K02027	ycjN; predicted sugar transporter subunit: periplasmic-binding component of ABC superfamily; K02027 multiple sugar transport system substrate-binding protein (A)	NA	NA	NA	NA	NA	NA	NA
contig_gene100348_1			NA	NA	NA	NA	NA	NA	NA
contig_gene100349_1	K03531	FTSZ2-1; Tubulin/FtsZ-like protein; K03531 cell division protein FtsZ (A)	NA	NA	NA	NA	NA	NA	NA
contig_gene10035_1	K01533	ATP7A, DSMAX, MK, MNK, SMAX3; ATPase, Cu++ transporting, alpha polypeptide (EC:3.6.3.4); K01533 Cu2+-exporting ATPase [EC:3.6.3.4] (A)	NA	NA	NA	NA	NA	NA	NA
contig_gene10035_2	K07807	nickel-resistant pritein NirB; K07807 hypothetical protein NreA (A)	NA	NA	NA	NA	NA	NA	NA
contig_gene100350_1	K00284	GLU2; ferredoxin-dependent glutamate synthase 2; K00284 glutamate synthase (ferredoxin) [EC:1.4.7.1] (A)	NA	NA	NA	NA	NA	NA	NA
contig_gene100350_2	K00265	gltB; glutamate synthase, large subunit (EC:1.4.1.13); K00265 glutamate synthase (NADPH/NADH) large chain [EC:1.4.1.13 1.4.1.14] (A)	NA	NA	NA	NA	NA	NA	NA
contig_gene100351_1			NA	NA	NA	NA	NA	NA	NA
contig_gene100352_1	K07443	DEHA2G06204p; K07443 methylated-DNA-protein-cysteine methyltransferase related protein (A)	NA	NA	NA	NA	NA	NA	NA
contig_gene100352_2			NA	NA	NA	NA	NA	NA	NA
contig_gene100353_1			NA	NA	NA	NA	NA	NA	NA
contig_gene100354_1	K10440	rbsC; D-ribose transporter subunit; K10440 ribose transport system permease protein (A)	NA	NA	NA	NA	NA	NA	NA
contig_gene100354_2	K10439	rbsB; D-ribose transporter subunit; K10439 ribose transport system substrate-binding protein (A)	NA	NA	NA	NA	NA	NA	NA
contig_gene100355_1	K00991	ISPD; 2-C-methyl-D-erythritol 4-phosphate cytidylyltransferase; K00991 2-C-methyl-D-erythritol 4-phosphate cytidylyltransferase [EC:2.7.7.60] (A)	NA	NA	NA	NA	NA	NA	NA
contig_gene100356_1			NA	NA	NA	NA	NA	NA	NA
contig_gene100356_2			NA	NA	NA	NA	NA	NA	NA
contig_gene100357_1	K12111	ebgA; cryptic beta-D-galactosidase, alpha subunit (EC:3.2.1.23); K12111 evolved beta-galactosidase subunit alpha [EC:3.2.1.23] (A)	NA	NA	NA	NA	NA	NA	NA
contig_gene100358_1	K06442	putative hemolysin; K06442 23S rRNA (cytidine1920-2'-O)/16S rRNA (cytidine1409-2'-O)-methyltransferase [EC:2.1.1.226 2.1.1.227] (A)	NA	NA	NA	NA	NA	NA	NA
contig_gene100359_1			NA	NA	NA	NA	NA	NA	NA
contig_gene100359_2	K03431	glmM; phosphoglucosamine mutase (EC:5.4.2.10); K03431 phosphoglucosamine mutase [EC:5.4.2.10] (A)	NA	NA	NA	NA	NA	NA	NA
contig_gene10036_1			NA	NA	NA	NA	NA	NA	NA
contig_gene100360_1			NA	NA	NA	NA	NA	NA	NA
contig_gene100360_2	K02823	oxidoreductase FAD-binding subunit; K02823 dihydroorotate dehydrogenase electron transfer subunit (A)	NA	NA	NA	NA	NA	NA	NA
contig_gene100361_1	K11907	protease; K11907 type VI secretion system protein VasG (A)	NA	NA	NA	NA	NA	NA	NA
contig_gene100362_1	K06942	OLA1, DOC45, GBP45, GTBP9, GTPBP9; Obg-like ATPase 1; K06942 (A)	NA	NA	NA	NA	NA	NA	NA
contig_gene100362_2	K13292	lgt; phosphatidylglycerol-prolipoprotein diacylglyceryl transferase (EC:2.4.99.-); K13292 phosphatidylglycerol:prolipoprotein diacylglycerol transferase [EC:2.-.-.-] (A)	NA	NA	NA	NA	NA	NA	NA
contig_gene100363_2	K13573	transcriptional regulator-like protein; K13573 proteasome accessory factor C (A)	NA	NA	NA	NA	NA	NA	NA
contig_gene100363_1	K02348	309.t00010; acetyltransferase, GNAT family; K02348 ElaA protein (A)	NA	NA	NA	NA	NA	NA	NA
contig_gene100364_1	K03629	recF; gap repair protein; K03629 DNA replication and repair protein RecF (A)	NA	NA	NA	NA	NA	NA	NA
contig_gene100365_1			NA	NA	NA	NA	NA	NA	NA
contig_gene100366_1	K07079	aldo/keto reductase; K07079 (A)	NA	NA	NA	NA	NA	NA	NA
contig_gene100366_2	K01160	rusA; DLP12 prophage; endonuclease RUS (EC:3.1.22.-); K01160 crossover junction endodeoxyribonuclease RusA [EC:3.1.22.4] (A)	NA	NA	NA	NA	NA	NA	NA
contig_gene100367_1			NA	NA	NA	NA	NA	NA	NA
contig_gene100367_2	K00925	similar to acetate kinase; K00925 acetate kinase [EC:2.7.2.1] (A)	NA	NA	NA	NA	NA	NA	NA
contig_gene100368_1			NA	NA	NA	NA	NA	NA	NA
contig_gene100369_1	K01809	MPI, CDG1B, PMI, PMI1; mannose phosphate isomerase (EC:5.3.1.8); K01809 mannose-6-phosphate isomerase [EC:5.3.1.8] (A)	NA	NA	NA	NA	NA	NA	NA
contig_gene10037_1	K03612	rsxG; electron transport complex protein required for the reduction of SoxR; K03612 electron transport complex protein RnfG (A)	NA	NA	NA	NA	NA	NA	NA
contig_gene141524_1	K07088	auxin efflux carrier family protein; K07088 (A)	NA	NA	NA	NA	NA	NA	NA
contig_gene141524_2	K03628	rho; transcription termination factor; K03628 transcription termination factor Rho (A)	NA	NA	NA	NA	NA	NA	NA
contig_gene141525_1			NA	NA	NA	NA	NA	NA	NA
contig_gene100371_1	K06901	AZG1; adenine/guanine permease AZG1; K06901 putative MFS transporter, AGZA family, xanthine/uracil permease (A)	NA	NA	NA	NA	NA	NA	NA
contig_gene100372_1			NA	NA	NA	NA	NA	NA	NA
contig_gene100373_1	K03596	GTP-binding protein LepA; K03596 GTP-binding protein LepA (A)	NA	NA	NA	NA	NA	NA	NA
contig_gene100374_1			NA	NA	NA	NA	NA	NA	NA
contig_gene100375_1	K00800	putative 5-enolpyruvylshikimate-3-phosphate synthase; K00800 3-phosphoshikimate 1-carboxyvinyltransferase [EC:2.5.1.19] (A)	NA	NA	NA	NA	NA	NA	NA
contig_gene100375_2	K12111	ebgA; cryptic beta-D-galactosidase, alpha subunit (EC:3.2.1.23); K12111 evolved beta-galactosidase subunit alpha [EC:3.2.1.23] (A)	NA	NA	NA	NA	NA	NA	NA
contig_gene100375_3			NA	NA	NA	NA	NA	NA	NA
contig_gene100376_1			NA	NA	NA	NA	NA	NA	NA
contig_gene100377_1	K02031	sapD; antimicrobial peptide transport ABC system ATP-binding protein; K02031 peptide/nickel transport system ATP-binding protein (A)	NA	NA	NA	NA	NA	NA	NA
contig_gene100377_2	K02034	sapC; antimicrobial peptide transport ABC transporter permease; K02034 peptide/nickel transport system permease protein (A)	NA	NA	NA	NA	NA	NA	NA
contig_gene100377_3	K02033	sapB; antimicrobial peptide transport ABC transporter permease; K02033 peptide/nickel transport system permease protein (A)	NA	NA	NA	NA	NA	NA	NA
contig_gene100377_4	K02035	sapA; antimicrobial peptide transport ABC transporter periplasmic binding protein; K02035 peptide/nickel transport system substrate-binding protein (A)	NA	NA	NA	NA	NA	NA	NA
contig_gene100377_5	K02035	sapA; antimicrobial peptide transport ABC transporter periplasmic binding protein; K02035 peptide/nickel transport system substrate-binding protein (A)	NA	NA	NA	NA	NA	NA	NA
contig_gene100377_6	K02035	sapA; antimicrobial peptide transport ABC transporter periplasmic binding protein; K02035 peptide/nickel transport system substrate-binding protein (A)	NA	NA	NA	NA	NA	NA	NA
contig_gene100377_7	K02587	nifE; nitrogenase iron-molybdenum cofactor biosynthesis protein; K02587 nitrogenase molybdenum-cofactor synthesis protein NifE (A)	NA	NA	NA	NA	NA	NA	NA
contig_gene100377_8	K02587	nifE; nitrogenase iron-molybdenum cofactor biosynthesis protein; K02587 nitrogenase molybdenum-cofactor synthesis protein NifE (A)	NA	NA	NA	NA	NA	NA	NA
contig_gene100378_1			NA	NA	NA	NA	NA	NA	NA
contig_gene100379_1	K02278	type IV prepilin peptidase family protein; K02278 prepilin peptidase CpaA [EC:3.4.23.43] (A)	NA	NA	NA	NA	NA	NA	NA
contig_gene141533_1			NA	NA	NA	NA	NA	NA	NA
contig_gene141534_1			NA	NA	NA	NA	NA	NA	NA
contig_gene186494_1	K13789	GGPS6; geranylgeranyl pyrophosphate synthase 1; K13789 geranylgeranyl diphosphate synthase, type II [EC:2.5.1.1 2.5.1.10 2.5.1.29] (A)	NA	NA	NA	NA	NA	NA	NA
contig_gene100380_1	K03168	DNA topoisomerase-like protein (EC:5.99.1.2); K03168 DNA topoisomerase I [EC:5.99.1.2] (A)	NA	NA	NA	NA	NA	NA	NA
contig_gene100381_1			NA	NA	NA	NA	NA	NA	NA
contig_gene100382_1	K02099	araC; DNA-binding transcriptional dual regulator; K02099 AraC family transcriptional regulator, arabinose operon regulatory protein (A)	NA	NA	NA	NA	NA	NA	NA
contig_gene100383_1			NA	NA	NA	NA	NA	NA	NA
contig_gene100384_1	K01960	pyruvate carboxylase subunit B (EC:6.4.1.1); K01960 pyruvate carboxylase subunit B [EC:6.4.1.1] (A)	NA	NA	NA	NA	NA	NA	NA
contig_gene100385_1	K02315	dnaC; DNA biosynthesis protein; K02315 DNA replication protein DnaC (A)	NA	NA	NA	NA	NA	NA	NA
contig_gene100386_1	K02014	fhuA; ferrichrome outer membrane transporter; K02014 iron complex outermembrane recepter protein (A)	NA	NA	NA	NA	NA	NA	NA
contig_gene100387_1	K00058	PHGDH, 3-PGDH, 3PGDH, PDG, PGAD, PGD, PGDH, SERA; phosphoglycerate dehydrogenase (EC:1.1.1.95); K00058 D-3-phosphoglycerate dehydrogenase [EC:1.1.1.95] (A)	NA	NA	NA	NA	NA	NA	NA
contig_gene100388_1	K09013	NAP7; ABC transporter I family member 6; K09013 Fe-S cluster assembly ATP-binding protein (A)	NA	NA	NA	NA	NA	NA	NA
contig_gene100389_1			NA	NA	NA	NA	NA	NA	NA
contig_gene10039_1			NA	NA	NA	NA	NA	NA	NA
contig_gene100390_1			NA	NA	NA	NA	NA	NA	NA
contig_gene100391_1			NA	NA	NA	NA	NA	NA	NA
contig_gene100391_2			NA	NA	NA	NA	NA	NA	NA
contig_gene100391_3			NA	NA	NA	NA	NA	NA	NA
contig_gene100392_1	K02992	rps7; 30S ribosomal protein S7; K02992 small subunit ribosomal protein S7 (A)	NA	NA	NA	NA	NA	NA	NA
contig_gene100392_2	K02950	rps12; ribosomal protein S12; K02950 small subunit ribosomal protein S12 (A)	NA	NA	NA	NA	NA	NA	NA
contig_gene100392_3	K03046	rpoC2; RNA polymerase beta'' chain; K03046 DNA-directed RNA polymerase subunit beta' [EC:2.7.7.6] (A)	NA	NA	NA	NA	NA	NA	NA
contig_gene100392_4	K03043	rpoB; RNA polymerase beta chain; K03043 DNA-directed RNA polymerase subunit beta [EC:2.7.7.6] (A)	NA	NA	NA	NA	NA	NA	NA
contig_gene100393_1			NA	NA	NA	NA	NA	NA	NA
contig_gene100393_2			NA	NA	NA	NA	NA	NA	NA
contig_gene100394_1	K03337	inner membrane protein; K03337 5-deoxy-glucuronate isomerase [EC:5.3.1.-] (A)	NA	NA	NA	NA	NA	NA	NA
contig_gene100394_2			NA	NA	NA	NA	NA	NA	NA
contig_gene100395_1	K09458	OXSM, FASN2D, KASI, KS; 3-oxoacyl-ACP synthase, mitochondrial (EC:2.3.1.41); K09458 3-oxoacyl-[acyl-carrier-protein] synthase II [EC:2.3.1.179] (A)	NA	NA	NA	NA	NA	NA	NA
contig_gene100395_2	K02372	3R-hydroxymyristoyl ACP dehydrase; K02372 3-hydroxyacyl-[acyl-carrier-protein] dehydratase [EC:4.2.1.59] (A)	NA	NA	NA	NA	NA	NA	NA
contig_gene100396_1	K09704	AFR430Cp; K09704 hypothetical protein (A)	NA	NA	NA	NA	NA	NA	NA
contig_gene100396_10			NA	NA	NA	NA	NA	NA	NA
contig_gene100396_11	K00986	POL5.8; putative RNA-directed DNA polymerase (EC:2.7.7.49); K00986 RNA-directed DNA polymerase [EC:2.7.7.49] (A)	NA	NA	NA	NA	NA	NA	NA
contig_gene100396_12			NA	NA	NA	NA	NA	NA	NA
contig_gene100396_13			NA	NA	NA	NA	NA	NA	NA
contig_gene100396_2			NA	NA	NA	NA	NA	NA	NA
contig_gene100396_3	K01187	sucrase-isomaltase, intestinal-like; K01187 alpha-glucosidase [EC:3.2.1.20] (A)	NA	NA	NA	NA	NA	NA	NA
contig_gene100396_4			NA	NA	NA	NA	NA	NA	NA
contig_gene100396_5			NA	NA	NA	NA	NA	NA	NA
contig_gene100396_6	K03496	putative plasmid partition protein A; K03496 chromosome partitioning protein (A)	NA	NA	NA	NA	NA	NA	NA
contig_gene100396_7			NA	NA	NA	NA	NA	NA	NA
contig_gene100396_8			NA	NA	NA	NA	NA	NA	NA
contig_gene100396_9			NA	NA	NA	NA	NA	NA	NA
contig_gene100397_1	K02108	atpI; ATPase IV subunit; K02108 F-type H+-transporting ATPase subunit a [EC:3.6.3.14] (A)	NA	NA	NA	NA	NA	NA	NA
contig_gene100397_2	K02110	atpH; ATPase III subunit; K02110 F-type H+-transporting ATPase subunit c [EC:3.6.3.14] (A)	NA	NA	NA	NA	NA	NA	NA
contig_gene100397_3	K02109	ATP synthase protein YMF19; K02109 F-type H+-transporting ATPase subunit b [EC:3.6.3.14] (A)	NA	NA	NA	NA	NA	NA	NA
contig_gene186513_1	K01267	DNPEP, ASPEP, DAP; aspartyl aminopeptidase (EC:3.4.11.21); K01267 aspartyl aminopeptidase [EC:3.4.11.21] (A)	NA	NA	NA	NA	NA	NA	NA
contig_gene186514_1	K09251	patA; putrescine:2-oxoglutaric acid aminotransferase, PLP-dependent (EC:2.6.1.29); K09251 putrescine aminotransferase [EC:2.6.1.82] (A)	NA	NA	NA	NA	NA	NA	NA
contig_gene186514_3	K16238	RecName: Full=Asc-type amino acid transporter 1; Short=Asc-1; AltName: Full=Solute carrier family 7 member 10;	NA	NA	NA	NA	NA	NA	NA
contig_gene100399_1	K03696	Clp amino terminal domain-containing protein; K03696 ATP-dependent Clp protease ATP-binding subunit ClpC (A)	NA	NA	NA	NA	NA	NA	NA
contig_gene1004_1	K13525	VCP, ALS14, IBMPFD, TERA, p97; valosin containing protein; K13525 transitional endoplasmic reticulum ATPase (A)	NA	NA	NA	NA	NA	NA	NA
contig_gene10040_1			NA	NA	NA	NA	NA	NA	NA
contig_gene10040_2	K03324	yjbB; predicted Na+/Pi-cotransporter; K03324 phosphate:Na+ symporter (A)	NA	NA	NA	NA	NA	NA	NA
contig_gene100400_1	K01883	CARS2; cysteinyl-tRNA synthetase 2, mitochondrial (putative) (EC:6.1.1.16); K01883 cysteinyl-tRNA synthetase [EC:6.1.1.16] (A)	NA	NA	NA	NA	NA	NA	NA
contig_gene100401_1	K01126	similar to glycerophosphodiester phosphodiesterase domain containing 1; K01126 glycerophosphoryl diester phosphodiesterase [EC:3.1.4.46] (A)	NA	NA	NA	NA	NA	NA	NA
contig_gene100402_1	K03484	scrR; sucrose operon repressor; K03484 LacI family transcriptional regulator, sucrose operon repressor (A)	NA	NA	NA	NA	NA	NA	NA
contig_gene100403_1	K03320	amt-2; ammonium transporter 2; K03320 ammonium transporter, Amt family (A)	NA	NA	NA	NA	NA	NA	NA
contig_gene100404_1	K00986	POL5.8; putative RNA-directed DNA polymerase (EC:2.7.7.49); K00986 RNA-directed DNA polymerase [EC:2.7.7.49] (A)	NA	NA	NA	NA	NA	NA	NA
contig_gene100405_1	K00788	thiamin-phosphate pyrophosphorylase, putative (EC:2.5.1.3); K00788 thiamine-phosphate pyrophosphorylase [EC:2.5.1.3] (A)	NA	NA	NA	NA	NA	NA	NA
contig_gene100406_1	K01881	PARS2, MT-PRORS; prolyl-tRNA synthetase 2, mitochondrial (putative) (EC:6.1.1.15); K01881 prolyl-tRNA synthetase [EC:6.1.1.15] (A)	NA	NA	NA	NA	NA	NA	NA
contig_gene14157_1	K03299	ygbN; predicted transporter; K03299 gluconate:H+ symporter, GntP family (A)	NA	NA	NA	NA	NA	NA	NA
contig_gene100408_1			NA	NA	NA	NA	NA	NA	NA
contig_gene100408_2	K08600	srtB; sortase; K08600 sortase B [EC:3.4.22.70] (A)	NA	NA	NA	NA	NA	NA	NA
contig_gene100408_3	K12063	conjugal transfer ATP-binding protein TraC; K12063 conjugal transfer ATP-binding protein TraC (A)	NA	NA	NA	NA	NA	NA	NA
contig_gene234348_1	K02192	bfd; bacterioferritin-associated ferredoxin; K02192 bacterioferritin-associated ferredoxin (A)	NA	NA	NA	NA	NA	NA	NA
contig_gene141573_2			NA	NA	NA	NA	NA	NA	NA
contig_gene141573_1			NA	NA	NA	NA	NA	NA	NA
contig_gene141574_1	K05905	protein-disulfide reductase (EC:1.8.1.8); K05905 protein-disulfide reductase [EC:1.8.1.8] (A)	NA	NA	NA	NA	NA	NA	NA
contig_gene141574_2			NA	NA	NA	NA	NA	NA	NA
contig_gene10041_1	K06720	putative ectoine synthase; K06720 L-ectoine synthase [EC:4.2.1.108] (A)	NA	NA	NA	NA	NA	NA	NA
contig_gene100410_1			NA	NA	NA	NA	NA	NA	NA
contig_gene100410_2			NA	NA	NA	NA	NA	NA	NA
contig_gene100411_1	K02358	TUFM, COXPD4, EF-TuMT, EFTU, P43; Tu translation elongation factor, mitochondrial; K02358 elongation factor Tu (A)	NA	NA	NA	NA	NA	NA	NA
contig_gene141578_1	K07282	capsule synthesis protein, CapA; K07282 poly-gamma-glutamate synthesis protein (capsule biosynthesis protein) (A)	NA	NA	NA	NA	NA	NA	NA
contig_gene141579_1	K00700	GBE1, GBE; glucan (1,4-alpha-), branching enzyme 1 (EC:2.4.1.18); K00700 1,4-alpha-glucan branching enzyme [EC:2.4.1.18] (A)	NA	NA	NA	NA	NA	NA	NA
contig_gene14158_1			NA	NA	NA	NA	NA	NA	NA
contig_gene141580_1			NA	NA	NA	NA	NA	NA	NA
contig_gene141580_2			NA	NA	NA	NA	NA	NA	NA
contig_gene141580_3			NA	NA	NA	NA	NA	NA	NA
contig_gene141580_4	K00441	coenzyme F420 hydrogenase beta subunit; K00441 coenzyme F420 hydrogenase beta subunit [EC:1.12.98.1] (A)	NA	NA	NA	NA	NA	NA	NA
contig_gene141580_5	K03328	rfbX; predicted polisoprenol-linked O-antigen transporter; K03328 polysaccharide transporter, PST family (A)	NA	NA	NA	NA	NA	NA	NA
contig_gene141580_6	K01710	TGDS, SDR2E1, TDPGD; TDP-glucose 4,6-dehydratase (EC:4.2.1.46); K01710 dTDP-glucose 4,6-dehydratase [EC:4.2.1.46] (A)	NA	NA	NA	NA	NA	NA	NA
contig_gene141581_1	K07495	insG; IS4 transposase; K07495 putative transposase (A)	NA	NA	NA	NA	NA	NA	NA
contig_gene141582_1	K07403	serine protease; K07403 membrane-bound serine protease (ClpP class) (A)	NA	NA	NA	NA	NA	NA	NA
contig_gene141583_1			NA	NA	NA	NA	NA	NA	NA
contig_gene141583_2			NA	NA	NA	NA	NA	NA	NA
contig_gene141583_3			NA	NA	NA	NA	NA	NA	NA
contig_gene141583_4			NA	NA	NA	NA	NA	NA	NA
contig_gene141583_5			NA	NA	NA	NA	NA	NA	NA
contig_gene141583_6			NA	NA	NA	NA	NA	NA	NA
contig_gene141583_7			NA	NA	NA	NA	NA	NA	NA
contig_gene100413_1	K13243	dosP; oxygen sensor, c-di-GMP phosphodiesterase, heme-regulated; cold- and stationary phase-induced bioflim regulator; K13243 c-di-GMP-specific phosphodiesterase [EC:3.1.4.52] (A)	NA	NA	NA	NA	NA	NA	NA
contig_gene100414_1	K03296	acrB; multidrug efflux system protein; K03296 hydrophobic/amphiphilic exporter-1 (mainly G- bacteria), HAE1 family (A)	NA	NA	NA	NA	NA	NA	NA
contig_gene100415_1			NA	NA	NA	NA	NA	NA	NA
contig_gene100415_2			NA	NA	NA	NA	NA	NA	NA
contig_gene100416_1	K02996	RPS9; 30S ribosomal protein S9; K02996 small subunit ribosomal protein S9 (A)	NA	NA	NA	NA	NA	NA	NA
contig_gene100417_1	K03596	GTP-binding protein LepA; K03596 GTP-binding protein LepA (A)	NA	NA	NA	NA	NA	NA	NA
contig_gene100417_2			NA	NA	NA	NA	NA	NA	NA
contig_gene100418_1	K02926	RPL4; 50S ribosomal protein L4; K02926 large subunit ribosomal protein L4 (A)	NA	NA	NA	NA	NA	NA	NA
contig_gene100418_2	K02892	rpl23; 50S ribosomal protein L23; K02892 large subunit ribosomal protein L23 (A)	NA	NA	NA	NA	NA	NA	NA
contig_gene100419_1			NA	NA	NA	NA	NA	NA	NA
contig_gene100419_2	K03484	scrR; sucrose operon repressor; K03484 LacI family transcriptional regulator, sucrose operon repressor (A)	NA	NA	NA	NA	NA	NA	NA
contig_gene10042_1			NA	NA	NA	NA	NA	NA	NA
contig_gene10042_2			NA	NA	NA	NA	NA	NA	NA
contig_gene100420_1			NA	NA	NA	NA	NA	NA	NA
contig_gene100421_1	K03785	similar to pentafunctional AROM polypeptide; K03785 3-dehydroquinate dehydratase I [EC:4.2.1.10] (A)	NA	NA	NA	NA	NA	NA	NA
contig_gene100422_1	K10546	araF; protein AraF; K10546 putative multiple sugar transport system substrate-binding protein (A)	NA	NA	NA	NA	NA	NA	NA
contig_gene141595_1	K07459	ybjD; conserved protein with nucleoside triphosphate hydrolase domain; K07459 putative ATP-dependent endonuclease of the OLD family (A)	NA	NA	NA	NA	NA	NA	NA
contig_gene141596_1	K07652	walK; two-component sensor histidine kinase YycF; K07652 two-component system, OmpR family, sensor histidine kinase VicK [EC:2.7.13.3] (A)	NA	NA	NA	NA	NA	NA	NA
contig_gene186547_1	K06925	yjeE; ADP-binding protein essential for nucleoid integrity; K06925 UPF0079 ATP-binding protein (A)	NA	NA	NA	NA	NA	NA	NA
contig_gene186549_1			NA	NA	NA	NA	NA	NA	NA
contig_gene186549_2			NA	NA	NA	NA	NA	NA	NA
contig_gene100425_1			NA	NA	NA	NA	NA	NA	NA
contig_gene100425_2	K05884	malate/L-lactate dehydrogenase (EC:1.1.1.-); K05884 (R)-2-hydroxyacid dehydrogenase [EC:1.1.1.272] (A)	NA	NA	NA	NA	NA	NA	NA
contig_gene100427_1	K01439	dapE; N-succinyl-diaminopimelate deacylase (EC:3.5.1.18); K01439 succinyl-diaminopimelate desuccinylase [EC:3.5.1.18] (A)	NA	NA	NA	NA	NA	NA	NA
contig_gene100428_1	K00008	SORD, SORD1; sorbitol dehydrogenase (EC:1.1.1.14); K00008 L-iditol 2-dehydrogenase [EC:1.1.1.14] (A)	NA	NA	NA	NA	NA	NA	NA
contig_gene100429_1			NA	NA	NA	NA	NA	NA	NA
contig_gene186553_1	K02477	yehT; predicted response regulator in two-component system withYehU; K02477 two-component system, LytT family, response regulator (A)	NA	NA	NA	NA	NA	NA	NA
contig_gene186554_1	K03327	SLC47A2, MATE2, MATE2-B, MATE2-K, MATE2K; solute carrier family 47, member 2; K03327 multidrug resistance protein, MATE family (A)	NA	NA	NA	NA	NA	NA	NA
contig_gene100430_1			NA	NA	NA	NA	NA	NA	NA
contig_gene100430_2			NA	NA	NA	NA	NA	NA	NA
contig_gene100430_3			NA	NA	NA	NA	NA	NA	NA
contig_gene100431_1			NA	NA	NA	NA	NA	NA	NA
contig_gene100432_1			NA	NA	NA	NA	NA	NA	NA
contig_gene100432_2	K01785	GALM, IBD1; galactose mutarotase (aldose 1-epimerase) (EC:5.1.3.3); K01785 aldose 1-epimerase [EC:5.1.3.3] (A)	NA	NA	NA	NA	NA	NA	NA
contig_gene100433_1	K06287	1810009N02Rik; RIKEN cDNA 1810009N02 gene; K06287 septum formation protein (A)	NA	NA	NA	NA	NA	NA	NA
contig_gene100434_1	K01533	ATP7A, DSMAX, MK, MNK, SMAX3; ATPase, Cu++ transporting, alpha polypeptide (EC:3.6.3.4); K01533 Cu2+-exporting ATPase [EC:3.6.3.4] (A)	NA	NA	NA	NA	NA	NA	NA
contig_gene100435_1			NA	NA	NA	NA	NA	NA	NA
contig_gene100436_1	K01565	SGSH, HSS, MPS3A, SFMD; N-sulfoglucosamine sulfohydrolase (EC:3.10.1.1); K01565 N-sulfoglucosamine sulfohydrolase [EC:3.10.1.1] (A)	NA	NA	NA	NA	NA	NA	NA
contig_gene100437_1			NA	NA	NA	NA	NA	NA	NA
contig_gene100437_2			NA	NA	NA	NA	NA	NA	NA
contig_gene100438_1			NA	NA	NA	NA	NA	NA	NA
contig_gene100438_2	K03399	cbiE; precorrin-6y c5,15-methyltransferase CbiE; K03399 precorrin-6Y C5,15-methyltransferase [EC:2.1.1.132] (A)	NA	NA	NA	NA	NA	NA	NA
contig_gene100439_1	K02120	V-type ATP synthase subunit D; K02120 V-type H+-transporting ATPase subunit D [EC:3.6.3.14] (A)	NA	NA	NA	NA	NA	NA	NA
contig_gene100439_2			NA	NA	NA	NA	NA	NA	NA
contig_gene10044_1	K02109	ATP synthase protein YMF19; K02109 F-type H+-transporting ATPase subunit b [EC:3.6.3.14] (A)	NA	NA	NA	NA	NA	NA	NA
contig_gene141602_2			NA	NA	NA	NA	NA	NA	NA
contig_gene141603_1	K05350	GBA3, CBGL1, GLUC, KLrP; glucosidase, beta, acid 3 (cytosolic) (EC:3.2.1.21); K05350 beta-glucosidase [EC:3.2.1.21] (A)	NA	NA	NA	NA	NA	NA	NA
contig_gene141603_2	K01809	MPI, CDG1B, PMI, PMI1; mannose phosphate isomerase (EC:5.3.1.8); K01809 mannose-6-phosphate isomerase [EC:5.3.1.8] (A)	NA	NA	NA	NA	NA	NA	NA
contig_gene141604_1	K04761	oxyR; DNA-binding transcriptional dual regulator; K04761 LysR family transcriptional regulator, hydrogen peroxide-inducible genes activator (A)	NA	NA	NA	NA	NA	NA	NA
contig_gene141605_1	K02026	ycjP; predicted sugar transporter subunit: membrane component of ABC superfamily; K02026 multiple sugar transport system permease protein (A)	NA	NA	NA	NA	NA	NA	NA
contig_gene100441_1	K02470	GYRB1; DNA gyrase subunit B; K02470 DNA gyrase subunit B [EC:5.99.1.3] (A)	NA	NA	NA	NA	NA	NA	NA
contig_gene100442_1	K01952	PFAS, FGAMS, FGARAT, PURL; phosphoribosylformylglycinamidine synthase (EC:6.3.5.3); K01952 phosphoribosylformylglycinamidine synthase [EC:6.3.5.3] (A)	NA	NA	NA	NA	NA	NA	NA
contig_gene100443_1	K02316	dnaG; DNA primase (EC:2.7.7.-); K02316 DNA primase [EC:2.7.7.-] (A)	NA	NA	NA	NA	NA	NA	NA
contig_gene141608_1			NA	NA	NA	NA	NA	NA	NA
contig_gene141609_1			NA	NA	NA	NA	NA	NA	NA
contig_gene100445_1	K06901	AZG1; adenine/guanine permease AZG1; K06901 putative MFS transporter, AGZA family, xanthine/uracil permease (A)	NA	NA	NA	NA	NA	NA	NA
contig_gene100446_1			NA	NA	NA	NA	NA	NA	NA
contig_gene100446_2			NA	NA	NA	NA	NA	NA	NA
contig_gene100447_1			NA	NA	NA	NA	NA	NA	NA
contig_gene141614_1			NA	NA	NA	NA	NA	NA	NA
contig_gene141615_1			NA	NA	NA	NA	NA	NA	NA
contig_gene141616_1			NA	NA	NA	NA	NA	NA	NA
contig_gene141617_1	K15065	SubName: Full=Putative uncharacterized protein;	NA	NA	NA	NA	NA	NA	NA
contig_gene10045_1	K03427	hsdM; DNA methyltransferase M (EC:2.1.1.72); K03427 type I restriction enzyme M protein [EC:2.1.1.72] (A)	NA	NA	NA	NA	NA	NA	NA
contig_gene100450_1	K01962	CAC3; acetyl-coenzyme A carboxylase carboxyl transferase subunit alpha; K01962 acetyl-CoA carboxylase carboxyl transferase subunit alpha [EC:6.4.1.2] (A)	NA	NA	NA	NA	NA	NA	NA
contig_gene100450_2	K01963	accD; acetyl-CoA carboxylase beta subunit; K01963 acetyl-CoA carboxylase carboxyl transferase subunit beta [EC:6.4.1.2] (A)	NA	NA	NA	NA	NA	NA	NA
contig_gene100452_1			NA	NA	NA	NA	NA	NA	NA
contig_gene100453_1			NA	NA	NA	NA	NA	NA	NA
contig_gene100454_1			NA	NA	NA	NA	NA	NA	NA
contig_gene100454_2	K03496	putative plasmid partition protein A; K03496 chromosome partitioning protein (A)	NA	NA	NA	NA	NA	NA	NA
contig_gene100455_1	K06971	uncharacterized LOC415758; K06971 (A)	NA	NA	NA	NA	NA	NA	NA
contig_gene100456_1	K01834	PGAM4, PGAM-B, PGAM1, PGAM3, dJ1000K24.1; phosphoglycerate mutase family member 4 (EC:3.1.3.13 5.4.2.1 5.4.2.4); K01834 2,3-bisphosphoglycerate-dependent phosphoglycerate mutase [EC:5.4.2.1] (A)	NA	NA	NA	NA	NA	NA	NA
contig_gene100457_1			NA	NA	NA	NA	NA	NA	NA
contig_gene100458_1	K15505	RAD5; DNA/RNA helicase protein RAD5; K15505 DNA repair protein RAD5 [EC:3.6.4.-] (A)	NA	NA	NA	NA	NA	NA	NA
contig_gene100459_1	K11527	multi-sensor hybrid histidine kinase (EC:2.7.13.3); K11527 two-component system, unclassified family, sensor histidine kinase and response regulator [EC:2.7.13.3] (A)	NA	NA	NA	NA	NA	NA	NA
contig_gene141625_1			NA	NA	NA	NA	NA	NA	NA
contig_gene141625_2	K03702	uvrB; excinulease of nucleotide excision repair, DNA damage recognition component; K03702 excinuclease ABC subunit B (A)	NA	NA	NA	NA	NA	NA	NA
contig_gene141626_1	K06147	mdlA; fused predicted multidrug transporter subunits of ABC superfamily: ATP-binding components; K06147 ATP-binding cassette, subfamily B, bacterial (A)	NA	NA	NA	NA	NA	NA	NA
contig_gene141626_2	K00077	PAN5; Pan5p; K00077 2-dehydropantoate 2-reductase [EC:1.1.1.169] (A)	NA	NA	NA	NA	NA	NA	NA
contig_gene141627_1	K00864	GK, GK1, GKD; glycerol kinase (EC:2.7.1.30); K00864 glycerol kinase [EC:2.7.1.30] (A)	NA	NA	NA	NA	NA	NA	NA
contig_gene186586_2	K03546	sbcC; exonuclease, dsDNA, ATP-dependent; K03546 exonuclease SbcC (A)	NA	NA	NA	NA	NA	NA	NA
contig_gene186586_3			NA	NA	NA	NA	NA	NA	NA
contig_gene186586_4			NA	NA	NA	NA	NA	NA	NA
contig_gene141629_1			NA	NA	NA	NA	NA	NA	NA
contig_gene141629_2			NA	NA	NA	NA	NA	NA	NA
contig_gene14163_1	K03773	FBP11-1; peptidyl-prolyl cis-trans isomerase, FKBP-type; K03773 FKBP-type peptidyl-prolyl cis-trans isomerase FklB [EC:5.2.1.8] (A)	NA	NA	NA	NA	NA	NA	NA
contig_gene14163_2			NA	NA	NA	NA	NA	NA	NA
contig_gene14163_3			NA	NA	NA	NA	NA	NA	NA
contig_gene141630_1	K02224	cbiA; cobyrinic acid a,c-diamide synthase CbiA; K02224 cobyrinic acid a,c-diamide synthase [EC:6.3.5.9 6.3.5.11] (A)	NA	NA	NA	NA	NA	NA	NA
contig_gene113918_1	K02429	FUC1; L-fucose permease Glucose/galactose transporter; K02429 MFS transporter, FHS family, L-fucose permease (A)	NA	NA	NA	NA	NA	NA	NA
contig_gene141632_1	K10559	rhamnose ABC transporter, periplasmic rhamnose-binding protein; K10559 rhamnose transport system substrate-binding protein (A)	NA	NA	NA	NA	NA	NA	NA
contig_gene141633_1			NA	NA	NA	NA	NA	NA	NA
contig_gene186589_2	K07658	phosphate regulon response regulator PhoB; K07658 two-component system, OmpR family, alkaline phosphatase synthesis response regulator PhoP (A)	NA	NA	NA	NA	NA	NA	NA
contig_gene186589_3			NA	NA	NA	NA	NA	NA	NA
contig_gene100460_1	K15585	nikB; nickel transporter subunit; K15585 nickel transport system permease protein (A)	NA	NA	NA	NA	NA	NA	NA
contig_gene100460_2			NA	NA	NA	NA	NA	NA	NA
contig_gene100461_1			NA	NA	NA	NA	NA	NA	NA
contig_gene100462_1			NA	NA	NA	NA	NA	NA	NA
contig_gene100462_2	K10778	ada; fused DNA-binding transcriptional dual regulator/O6-methylguanine-DNA methyltransferase (EC:2.1.1.63); K10778 AraC family transcriptional regulator, regulatory protein of adaptative response / methylated-DNA-[protein]-cysteine methyltransferase [EC:2.1.1.63] (A)	NA	NA	NA	NA	NA	NA	NA
contig_gene100463_1			NA	NA	NA	NA	NA	NA	NA
contig_gene100463_2	K02027	ycjN; predicted sugar transporter subunit: periplasmic-binding component of ABC superfamily; K02027 multiple sugar transport system substrate-binding protein (A)	NA	NA	NA	NA	NA	NA	NA
contig_gene100464_1			NA	NA	NA	NA	NA	NA	NA
contig_gene100465_1	K09772	sepF; cell division machinery factor; K09772 cell division inhibitor SepF (A)	NA	NA	NA	NA	NA	NA	NA
contig_gene100465_2	K06997	PROSC; proline synthetase co-transcribed homolog (bacterial); K06997 (A)	NA	NA	NA	NA	NA	NA	NA
contig_gene100466_1			NA	NA	NA	NA	NA	NA	NA
contig_gene100466_2			NA	NA	NA	NA	NA	NA	NA
contig_gene100467_1	K01810	GPI, AMF, GNPI, NLK, PGI, PHI, SA-36, SA36; glucose-6-phosphate isomerase (EC:5.3.1.9); K01810 glucose-6-phosphate isomerase [EC:5.3.1.9] (A)	NA	NA	NA	NA	NA	NA	NA
contig_gene100468_1			NA	NA	NA	NA	NA	NA	NA
contig_gene100469_1	K01714	DHDPS2; dihydrodipicolinate synthase; K01714 dihydrodipicolinate synthase [EC:4.2.1.52] (A)	NA	NA	NA	NA	NA	NA	NA
contig_gene10047_1	K03572	mutL; methyl-directed mismatch repair protein; K03572 DNA mismatch repair protein MutL (A)	NA	NA	NA	NA	NA	NA	NA
contig_gene10047_2	K00791	TRIT1, IPT, MOD5; tRNA isopentenyltransferase 1 (EC:2.5.1.75); K00791 tRNA dimethylallyltransferase [EC:2.5.1.75] (A)	NA	NA	NA	NA	NA	NA	NA
contig_gene10047_3			NA	NA	NA	NA	NA	NA	NA
contig_gene100470_1			NA	NA	NA	NA	NA	NA	NA
contig_gene100471_1	K10440	rbsC; D-ribose transporter subunit; K10440 ribose transport system permease protein (A)	NA	NA	NA	NA	NA	NA	NA
contig_gene141643_1			NA	NA	NA	NA	NA	NA	NA
contig_gene141643_2	K08086	fimV; FimV protein; K08086 pilus assembly protein FimV (A)	NA	NA	NA	NA	NA	NA	NA
contig_gene141643_3	K01356	lexA; DNA-binding transcriptional repressor of SOS regulon (EC:3.4.21.88); K01356 repressor LexA [EC:3.4.21.88] (A)	NA	NA	NA	NA	NA	NA	NA
contig_gene100473_1	K05798	leuO; DNA-binding transcriptional activator; K05798 LysR family transcriptional regulator, transcriptional activator for leuABCD operon (A)	NA	NA	NA	NA	NA	NA	NA
contig_gene100474_1			NA	NA	NA	NA	NA	NA	NA
contig_gene100474_2	K09955	hypothetical protein; K09955 hypothetical protein (A)	NA	NA	NA	NA	NA	NA	NA
contig_gene100475_1	K06147	mdlA; fused predicted multidrug transporter subunits of ABC superfamily: ATP-binding components; K06147 ATP-binding cassette, subfamily B, bacterial (A)	NA	NA	NA	NA	NA	NA	NA
contig_gene100475_2	K06148	mdlB; fused predicted multidrug transporter subunits of ABC superfamily: ATP-binding components; K06148 ATP-binding cassette, subfamily C, bacterial (A)	NA	NA	NA	NA	NA	NA	NA
contig_gene100476_1			NA	NA	NA	NA	NA	NA	NA
contig_gene100477_1	K02112	atpB; ATPase beta chain; K02112 F-type H+-transporting ATPase subunit beta [EC:3.6.3.14] (A)	NA	NA	NA	NA	NA	NA	NA
contig_gene100478_1	K01176	AMY1A, AMY1; amylase, alpha 1A (salivary) (EC:3.2.1.1); K01176 alpha-amylase [EC:3.2.1.1] (A)	NA	NA	NA	NA	NA	NA	NA
contig_gene100479_1	K11921	cynR; transcriptional activator of cyn operon; autorepressor; K11921 LysR family transcriptional regulator (A)	NA	NA	NA	NA	NA	NA	NA
contig_gene141647_1	K11063	tcdB; toxin B; K11063 toxin A/B (A)	NA	NA	NA	NA	NA	NA	NA
contig_gene100480_1	K01687	dihydroxy-acid dehydratase; K01687 dihydroxy-acid dehydratase [EC:4.2.1.9] (A)	NA	NA	NA	NA	NA	NA	NA
contig_gene100481_1	K01915	GLUL, GLNS, GS, PIG43, PIG59; glutamate-ammonia ligase (EC:4.1.1.15 6.3.1.2); K01915 glutamine synthetase [EC:6.3.1.2] (A)	NA	NA	NA	NA	NA	NA	NA
contig_gene100482_1	K06958	yhbJ; glmZ(sRNA)-inactivating NTPase, glucosamine-6-phosphate regulated; K06958 UPF0042 nucleotide-binding protein (A)	NA	NA	NA	NA	NA	NA	NA
contig_gene100483_1	K02015	fhuB; fused iron-hydroxamate transporter subunits of ABC superfamily: membrane components; K02015 iron complex transport system permease protein (A)	NA	NA	NA	NA	NA	NA	NA
contig_gene100484_1			NA	NA	NA	NA	NA	NA	NA
contig_gene100484_2			NA	NA	NA	NA	NA	NA	NA
contig_gene100485_1			NA	NA	NA	NA	NA	NA	NA
contig_gene100485_2			NA	NA	NA	NA	NA	NA	NA
contig_gene100485_3	K07067	yacK; DNA integrity scanning protein DisA; K07067 DNA integrity scanning protein (A)	NA	NA	NA	NA	NA	NA	NA
contig_gene100485_4			NA	NA	NA	NA	NA	NA	NA
contig_gene100485_5			NA	NA	NA	NA	NA	NA	NA
contig_gene100485_6	K11189	fryA; fused predicted PTS enzymes: Hpr component/enzyme I component/enzyme IIA component; K08483 phosphotransferase system, enzyme I, PtsI [EC:2.7.3.9] K11189 phosphocarrier protein K11201 PTS system, fructose-specific IIA-like component [EC:2.7.1.69] (A)	NA	NA	NA	NA	NA	NA	NA
contig_gene100485_7			NA	NA	NA	NA	NA	NA	NA
contig_gene234461_1			NA	NA	NA	NA	NA	NA	NA
contig_gene141658_1	K01997	livH; leucine/isoleucine/valine transporter subunit; K01997 branched-chain amino acid transport system permease protein (A)	NA	NA	NA	NA	NA	NA	NA
contig_gene141658_2	K01999	livK; leucine transporter subunit; K01999 branched-chain amino acid transport system substrate-binding protein (A)	NA	NA	NA	NA	NA	NA	NA
contig_gene100487_1	K01839	deoB; phosphopentomutase (EC:5.4.2.7); K01839 phosphopentomutase [EC:5.4.2.7] (A)	NA	NA	NA	NA	NA	NA	NA
contig_gene100488_1	K01620	Tha1, 1300017K07Rik, GLY1; threonine aldolase 1; K01620 threonine aldolase [EC:4.1.2.5] (A)	NA	NA	NA	NA	NA	NA	NA
contig_gene100489_1	K02470	GYRB1; DNA gyrase subunit B; K02470 DNA gyrase subunit B [EC:5.99.1.3] (A)	NA	NA	NA	NA	NA	NA	NA
contig_gene100489_2	K02469	GYRA; DNA gyrase subunit A; K02469 DNA gyrase subunit A [EC:5.99.1.3] (A)	NA	NA	NA	NA	NA	NA	NA
contig_gene10049_1			NA	NA	NA	NA	NA	NA	NA
contig_gene100490_1	K07024	nucleotide-sugar phosphatase (predicted); K07024 (A)	NA	NA	NA	NA	NA	NA	NA
contig_gene100490_2			NA	NA	NA	NA	NA	NA	NA
contig_gene100491_1			NA	NA	NA	NA	NA	NA	NA
contig_gene141664_1	K01689	ENO1, ENO1L1, MPB1, NNE, PPH; enolase 1, (alpha) (EC:4.2.1.11); K01689 enolase [EC:4.2.1.11] (A)	NA	NA	NA	NA	NA	NA	NA
contig_gene100494_1			NA	NA	NA	NA	NA	NA	NA
contig_gene100495_1	K11063	tcdB; toxin B; K11063 toxin A/B (A)	NA	NA	NA	NA	NA	NA	NA
contig_gene141667_1			NA	NA	NA	NA	NA	NA	NA
contig_gene141668_1			NA	NA	NA	NA	NA	NA	NA
contig_gene100497_1			NA	NA	NA	NA	NA	NA	NA
contig_gene100497_2	K02687	prmA; methyltransferase for 50S ribosomal subunit protein L11 (EC:2.1.1.-); K02687 ribosomal protein L11 methyltransferase [EC:2.1.1.-] (A)	NA	NA	NA	NA	NA	NA	NA
contig_gene100498_1			NA	NA	NA	NA	NA	NA	NA
contig_gene100499_1	K01689	ENO1, ENO1L1, MPB1, NNE, PPH; enolase 1, (alpha) (EC:4.2.1.11); K01689 enolase [EC:4.2.1.11] (A)	NA	NA	NA	NA	NA	NA	NA
contig_gene1005_1	K15532	glycosyl hydrolase family 88, putative; K15532 unsaturated rhamnogalacturonyl hydrolase [EC:3.2.1.172] (A)	NA	NA	NA	NA	NA	NA	NA
contig_gene10050_1	K07106	glucokinase regulator family protein, putative; K07106 N-acetylmuramic acid 6-phosphate etherase [EC:4.2.1.126] (A)	NA	NA	NA	NA	NA	NA	NA
contig_gene100500_1			NA	NA	NA	NA	NA	NA	NA
contig_gene141670_1	K11936	pgaC; predicted glycosyl transferase; K11936 biofilm PGA synthesis N-glycosyltransferase PgaC [EC:2.4.-.-] (A)	NA	NA	NA	NA	NA	NA	NA
contig_gene141671_1	K01421	SRP; K01421 putative membrane protein (A)	NA	NA	NA	NA	NA	NA	NA
contig_gene141672_1	K02335	POLGAMMA2; polymerase gamma 2; K02335 DNA polymerase I [EC:2.7.7.7] (A)	NA	NA	NA	NA	NA	NA	NA
contig_gene141673_1	K01869	LARS2, LEURS; leucyl-tRNA synthetase 2, mitochondrial (EC:6.1.1.4); K01869 leucyl-tRNA synthetase [EC:6.1.1.4] (A)	NA	NA	NA	NA	NA	NA	NA
contig_gene186601_2			NA	NA	NA	NA	NA	NA	NA
contig_gene186601_1			NA	NA	NA	NA	NA	NA	NA
contig_gene186602_1	K13571	pup-protein ligase; K13571 proteasome accessory factor A [EC:6.3.2.-] (A)	NA	NA	NA	NA	NA	NA	NA
contig_gene186603_1	K03551	ruvB; ATP-dependent DNA helicase, component of RuvABC resolvasome (EC:3.1.22.4); K03551 holliday junction DNA helicase RuvB [EC:3.6.4.12] (A)	NA	NA	NA	NA	NA	NA	NA
contig_gene186604_1			NA	NA	NA	NA	NA	NA	NA
contig_gene186605_1	K03495	MTO1; mitochondrial translation optimization 1 homolog (S. cerevisiae); K03495 tRNA uridine 5-carboxymethylaminomethyl modification enzyme (A)	NA	NA	NA	NA	NA	NA	NA
contig_gene100502_1			NA	NA	NA	NA	NA	NA	NA
contig_gene234486_1			NA	NA	NA	NA	NA	NA	NA
contig_gene186607_1			NA	NA	NA	NA	NA	NA	NA
contig_gene186607_2	K02405	fliA; RNA polymerase, sigma 28 (sigma F) factor; K02405 RNA polymerase sigma factor for flagellar operon FliA (A)	NA	NA	NA	NA	NA	NA	NA
contig_gene234487_1			NA	NA	NA	NA	NA	NA	NA
contig_gene234488_1			NA	NA	NA	NA	NA	NA	NA
contig_gene234489_1	K03327	SLC47A2, MATE2, MATE2-B, MATE2-K, MATE2K; solute carrier family 47, member 2; K03327 multidrug resistance protein, MATE family (A)	NA	NA	NA	NA	NA	NA	NA
contig_gene100504_1			NA	NA	NA	NA	NA	NA	NA
contig_gene100505_1	K00595	precorrin-6y C5,15-methyltransferase subunit CbiE/precorrin-6Y C5,15-methyltransferase subunit CbiT; K00595 precorrin-6Y C5,15-methyltransferase / precorrin-8W decarboxylase [EC:2.1.1.132 1.-.-.-] (A)	NA	NA	NA	NA	NA	NA	NA
contig_gene100506_1			NA	NA	NA	NA	NA	NA	NA
contig_gene100507_1	K01889	FARS2, FARS1, HSPC320, PheRS, dJ520B18.2; phenylalanyl-tRNA synthetase 2, mitochondrial (EC:6.1.1.20); K01889 phenylalanyl-tRNA synthetase alpha chain [EC:6.1.1.20] (A)	NA	NA	NA	NA	NA	NA	NA
contig_gene141679_1	K03553	DNA repair protein recA-like 1; K03553 recombination protein RecA (A)	NA	NA	NA	NA	NA	NA	NA
contig_gene14168_1	K09691	ABC transporter; K09691 lipopolysaccharide transport system ATP-binding protein (A)	NA	NA	NA	NA	NA	NA	NA
contig_gene100509_1			NA	NA	NA	NA	NA	NA	NA
contig_gene10051_1			NA	NA	NA	NA	NA	NA	NA
contig_gene10051_2			NA	NA	NA	NA	NA	NA	NA
contig_gene100510_1			NA	NA	NA	NA	NA	NA	NA
contig_gene100510_2	K03523	biotin synthase; K03523 putative biotin biosynthesis protein BioY (A)	NA	NA	NA	NA	NA	NA	NA
contig_gene100511_1	K00850	PFKL, PFK-B; phosphofructokinase, liver (EC:2.7.1.11); K00850 6-phosphofructokinase [EC:2.7.1.11] (A)	NA	NA	NA	NA	NA	NA	NA
contig_gene100512_1	K15532	glycosyl hydrolase family 88, putative; K15532 unsaturated rhamnogalacturonyl hydrolase [EC:3.2.1.172] (A)	NA	NA	NA	NA	NA	NA	NA
contig_gene141684_3			NA	NA	NA	NA	NA	NA	NA
contig_gene141685_1			NA	NA	NA	NA	NA	NA	NA
contig_gene100514_1			NA	NA	NA	NA	NA	NA	NA
contig_gene100515_1			NA	NA	NA	NA	NA	NA	NA
contig_gene141685_4	K01480	AGMAT; agmatine ureohydrolase (agmatinase) (EC:3.5.3.11); K01480 agmatinase [EC:3.5.3.11] (A)	NA	NA	NA	NA	NA	NA	NA
contig_gene141685_5	K00290	LYS1; Lys1p; K00290 saccharopine dehydrogenase (NAD+, L-lysine forming) [EC:1.5.1.7] (A)	NA	NA	NA	NA	NA	NA	NA
contig_gene141686_1			NA	NA	NA	NA	NA	NA	NA
contig_gene141687_1			NA	NA	NA	NA	NA	NA	NA
contig_gene141688_1	K07335	Basic membrane lipoprotein; K07335 basic membrane protein A and related proteins (A)	NA	NA	NA	NA	NA	NA	NA
contig_gene141689_1	K01436	aminoacylase-1-like; K01436 amidohydrolase [EC:3.5.1.-] (A)	NA	NA	NA	NA	NA	NA	NA
contig_gene186620_4	K03701	uvrA; ATPase and DNA damage recognition protein of nucleotide excision repair excinuclease UvrABC; K03701 excinuclease ABC subunit A (A)	NA	NA	NA	NA	NA	NA	NA
contig_gene141690_1	K03168	DNA topoisomerase-like protein (EC:5.99.1.2); K03168 DNA topoisomerase I [EC:5.99.1.2] (A)	NA	NA	NA	NA	NA	NA	NA
contig_gene100517_1	K08681	uncharacterized LOC100176842; K08681 glutamine amidotransferase [EC:2.6.-.-] (A)	NA	NA	NA	NA	NA	NA	NA
contig_gene100518_1	K06942	OLA1, DOC45, GBP45, GTBP9, GTPBP9; Obg-like ATPase 1; K06942 (A)	NA	NA	NA	NA	NA	NA	NA
contig_gene100518_2	K06942	OLA1, DOC45, GBP45, GTBP9, GTPBP9; Obg-like ATPase 1; K06942 (A)	NA	NA	NA	NA	NA	NA	NA
contig_gene100518_3			NA	NA	NA	NA	NA	NA	NA
contig_gene141692_3			NA	NA	NA	NA	NA	NA	NA
contig_gene141693_1			NA	NA	NA	NA	NA	NA	NA
contig_gene10052_1			NA	NA	NA	NA	NA	NA	NA
contig_gene100520_1			NA	NA	NA	NA	NA	NA	NA
contig_gene100521_1	K07263	pqqL; predicted peptidase; K07263 zinc protease [EC:3.4.24.-] (A)	NA	NA	NA	NA	NA	NA	NA
contig_gene100522_1	K11068	channel protein, hemolysin III family protein; K11068 hemolysin III (A)	NA	NA	NA	NA	NA	NA	NA
contig_gene100523_1	K03723	mfd; transcription-repair coupling factor; K03723 transcription-repair coupling factor (superfamily II helicase) [EC:3.6.4.-] (A)	NA	NA	NA	NA	NA	NA	NA
contig_gene100524_1	K00082	ribD2; riboflavin reductase (EC:1.1.1.193); K00082 5-amino-6-(5-phosphoribosylamino)uracil reductase [EC:1.1.1.193] (A)	NA	NA	NA	NA	NA	NA	NA
contig_gene100525_1			NA	NA	NA	NA	NA	NA	NA
contig_gene100526_1			NA	NA	NA	NA	NA	NA	NA
contig_gene1417_3	K01190	beta-galactosidase; K01190 beta-galactosidase [EC:3.2.1.23] (A)	NA	NA	NA	NA	NA	NA	NA
contig_gene14170_1	K07043	ygjP; predicted metal dependent hydrolase; K07043 (A)	NA	NA	NA	NA	NA	NA	NA
contig_gene141700_1			NA	NA	NA	NA	NA	NA	NA
contig_gene141701_1	K01091	PGP; phosphoglycolate phosphatase (EC:3.1.3.18); K01091 phosphoglycolate phosphatase [EC:3.1.3.18] (A)	NA	NA	NA	NA	NA	NA	NA
contig_gene141702_1			NA	NA	NA	NA	NA	NA	NA
contig_gene141703_1	K02808	PTS system sucrose-specific transporter subunit IIABC (EC:2.7.1.69); K02808 PTS system, sucrose-specific IIA component [EC:2.7.1.69] K02809 PTS system, sucrose-specific IIB component [EC:2.7.1.69] K02810 PTS system, sucrose-specific IIC component (A)	NA	NA	NA	NA	NA	NA	NA
contig_gene186631_1	K01432	AFMID, KF; arylformamidase (EC:3.5.1.9); K01432 arylformamidase [EC:3.5.1.9] (A)	NA	NA	NA	NA	NA	NA	NA
contig_gene100528_1	K02014	fhuA; ferrichrome outer membrane transporter; K02014 iron complex outermembrane recepter protein (A)	NA	NA	NA	NA	NA	NA	NA
contig_gene100529_1			NA	NA	NA	NA	NA	NA	NA
contig_gene10053_1			NA	NA	NA	NA	NA	NA	NA
contig_gene10053_2			NA	NA	NA	NA	NA	NA	NA
contig_gene100530_1	K03205	conjugal transfer protein TraK; K03205 type IV secretion system protein VirD4 (A)	NA	NA	NA	NA	NA	NA	NA
contig_gene100531_1	K00850	PFKL, PFK-B; phosphofructokinase, liver (EC:2.7.1.11); K00850 6-phosphofructokinase [EC:2.7.1.11] (A)	NA	NA	NA	NA	NA	NA	NA
contig_gene100531_2			NA	NA	NA	NA	NA	NA	NA
contig_gene100532_1	K02796	manZ; mannose-specific enzyme IID component of PTS; K02796 PTS system, mannose-specific IID component (A)	NA	NA	NA	NA	NA	NA	NA
contig_gene100532_2			NA	NA	NA	NA	NA	NA	NA
contig_gene100533_1	K04077	HSPD1, CPN60, GROEL, HLD4, HSP-60, HSP60, HSP65, HuCHA60, SPG13; heat shock 60kDa protein 1 (chaperonin); K04077 chaperonin GroEL (A)	NA	NA	NA	NA	NA	NA	NA
contig_gene100534_1	K04720	putative aminotransferase in cobalamin synthesis; K04720 threonine-phosphate decarboxylase [EC:4.1.1.81] (A)	NA	NA	NA	NA	NA	NA	NA
contig_gene100535_1	K15973	MarR family transcriptional regulator; K15973 MarR family transcriptional regulator, 2-MHQ and catechol-resistance regulon repressor (A)	NA	NA	NA	NA	NA	NA	NA
contig_gene100536_1	K01265	METAP2, MAP2, MNPEP, p67, p67eIF2; methionyl aminopeptidase 2 (EC:3.4.11.18); K01265 methionyl aminopeptidase [EC:3.4.11.18] (A)	NA	NA	NA	NA	NA	NA	NA
contig_gene100537_1	K02009	cbiN; cobalt transport protein CbiN; K02009 cobalt transport protein (A)	NA	NA	NA	NA	NA	NA	NA
contig_gene100538_1			NA	NA	NA	NA	NA	NA	NA
contig_gene100538_2			NA	NA	NA	NA	NA	NA	NA
contig_gene10054_1			NA	NA	NA	NA	NA	NA	NA
contig_gene100540_1	K11021	insecticidal toxin complex; K11021 insecticidal toxin complex protein TccC (A)	NA	NA	NA	NA	NA	NA	NA
contig_gene100540_2			NA	NA	NA	NA	NA	NA	NA
contig_gene100541_1			NA	NA	NA	NA	NA	NA	NA
contig_gene100542_1			NA	NA	NA	NA	NA	NA	NA
contig_gene100542_2			NA	NA	NA	NA	NA	NA	NA
contig_gene100543_1	K02014	fhuA; ferrichrome outer membrane transporter; K02014 iron complex outermembrane recepter protein (A)	NA	NA	NA	NA	NA	NA	NA
contig_gene100544_1	K02014	fhuA; ferrichrome outer membrane transporter; K02014 iron complex outermembrane recepter protein (A)	NA	NA	NA	NA	NA	NA	NA
contig_gene100545_1	K06949	uncharacterized LOC100215407; K06949 ribosome biogenesis GTPase [EC:3.6.1.-] (A)	NA	NA	NA	NA	NA	NA	NA
contig_gene100546_1			NA	NA	NA	NA	NA	NA	NA
contig_gene100547_1			NA	NA	NA	NA	NA	NA	NA
contig_gene100548_1			NA	NA	NA	NA	NA	NA	NA
contig_gene100549_1	K11690	putative C4-dicarboxylate transporter; K11690 C4-dicarboxylate transporter, DctM subunit (A)	NA	NA	NA	NA	NA	NA	NA
contig_gene100549_2			NA	NA	NA	NA	NA	NA	NA
contig_gene10055_1	K07667	kdpE; DNA-binding response regulator in two-component regulatory system with KdpD; K07667 two-component system, OmpR family, KDP operon response regulator KdpE (A)	NA	NA	NA	NA	NA	NA	NA
contig_gene10055_2			NA	NA	NA	NA	NA	NA	NA
contig_gene100550_1			NA	NA	NA	NA	NA	NA	NA
contig_gene141722_1	K01006	PPDK; pyruvate, phosphate dikinase 1; K01006 pyruvate,orthophosphate dikinase [EC:2.7.9.1] (A)	NA	NA	NA	NA	NA	NA	NA
contig_gene100552_1	K14753	GNB2L1, Gnb2-rs1, H12.3, HLC-7, PIG21, RACK1; guanine nucleotide binding protein (G protein), beta polypeptide 2-like 1; K14753 guanine nucleotide-binding protein subunit beta-2-like 1 protein (A)	NA	NA	NA	NA	NA	NA	NA
contig_gene100553_1	K03798	FTSH8; cell division protease ftsH-8; K03798 cell division protease FtsH [EC:3.4.24.-] (A)	NA	NA	NA	NA	NA	NA	NA
contig_gene100554_1	K09769	metallophosphoesterase; K09769 hypothetical protein (A)	NA	NA	NA	NA	NA	NA	NA
contig_gene100554_2	K03547	sbcD; exonuclease, dsDNA, ATP-dependent; K03547 exonuclease SbcD (A)	NA	NA	NA	NA	NA	NA	NA
contig_gene100555_1	K13985	NAPEPLD, FMP30, NAPE-PLD; N-acyl phosphatidylethanolamine phospholipase D (EC:3.1.4.54); K13985 N-acyl-phosphatidylethanolamine-hydrolyzing phospholipase D [EC:3.1.4.54] (A)	NA	NA	NA	NA	NA	NA	NA
contig_gene100556_1			NA	NA	NA	NA	NA	NA	NA
contig_gene100557_1	K01886	QARS, GLNRS, PRO2195; glutaminyl-tRNA synthetase (EC:6.1.1.18); K01886 glutaminyl-tRNA synthetase [EC:6.1.1.18] (A)	NA	NA	NA	NA	NA	NA	NA
contig_gene100558_1	K03566	gcvA; DNA-binding transcriptional dual regulator; K03566 LysR family transcriptional regulator, glycine cleavage system transcriptional activator (A)	NA	NA	NA	NA	NA	NA	NA
contig_gene100559_1			NA	NA	NA	NA	NA	NA	NA
contig_gene10056_1			NA	NA	NA	NA	NA	NA	NA
contig_gene10056_2			NA	NA	NA	NA	NA	NA	NA
contig_gene10056_3			NA	NA	NA	NA	NA	NA	NA
contig_gene100560_1	K01839	deoB; phosphopentomutase (EC:5.4.2.7); K01839 phosphopentomutase [EC:5.4.2.7] (A)	NA	NA	NA	NA	NA	NA	NA
contig_gene100562_1	K02757	bglF; fused beta-glucoside-specific PTS enzymes: IIA component/IIB component/IIC component (EC:2.7.1.69); K02755 PTS system, beta-glucosides-specific IIA component [EC:2.7.1.69] K02756 PTS system, beta-glucosides-specific IIB component [EC:2.7.1.69] K02757 PTS system, beta-glucosides-specific IIC component (A)	NA	NA	NA	NA	NA	NA	NA
contig_gene100562_2			NA	NA	NA	NA	NA	NA	NA
contig_gene141730_2	K01480	AGMAT; agmatine ureohydrolase (agmatinase) (EC:3.5.3.11); K01480 agmatinase [EC:3.5.3.11] (A)	NA	NA	NA	NA	NA	NA	NA
contig_gene141731_1			NA	NA	NA	NA	NA	NA	NA
contig_gene100564_1	K00010	uncharacterized oxidoreductase yrbE-like; K00010 myo-inositol 2-dehydrogenase [EC:1.1.1.18] (A)	NA	NA	NA	NA	NA	NA	NA
contig_gene141733_1			NA	NA	NA	NA	NA	NA	NA
contig_gene141734_1	K01190	beta-galactosidase; K01190 beta-galactosidase [EC:3.2.1.23] (A)	NA	NA	NA	NA	NA	NA	NA
contig_gene141735_1			NA	NA	NA	NA	NA	NA	NA
contig_gene141736_1	K01609	indole-3-glycerol phosphate synthase; K01609 indole-3-glycerol phosphate synthase [EC:4.1.1.48] (A)	NA	NA	NA	NA	NA	NA	NA
contig_gene141737_1			NA	NA	NA	NA	NA	NA	NA
contig_gene141738_1			NA	NA	NA	NA	NA	NA	NA
contig_gene141739_1	K00797	SRM, PAPT, SPDSY, SPS1, SRML1; spermidine synthase (EC:2.5.1.16); K00797 spermidine synthase [EC:2.5.1.16] (A)	NA	NA	NA	NA	NA	NA	NA
contig_gene14174_1	K15921	xynD; endo-1,4-beta-xylanase (EC:3.2.1.8); K15921 arabinoxylan arabinofuranohydrolase [EC:3.2.1.55] (A)	NA	NA	NA	NA	NA	NA	NA
contig_gene141740_1			NA	NA	NA	NA	NA	NA	NA
contig_gene141741_1	K00615	TKT, TK, TKT1; transketolase (EC:2.2.1.1); K00615 transketolase [EC:2.2.1.1] (A)	NA	NA	NA	NA	NA	NA	NA
contig_gene141741_2	K00615	TKT, TK, TKT1; transketolase (EC:2.2.1.1); K00615 transketolase [EC:2.2.1.1] (A)	NA	NA	NA	NA	NA	NA	NA
contig_gene234566_1	K01966	PCCB; propionyl CoA carboxylase, beta polypeptide (EC:6.4.1.3); K01966 propionyl-CoA carboxylase beta chain [EC:6.4.1.3] (A)	NA	NA	NA	NA	NA	NA	NA
contig_gene234567_1			NA	NA	NA	NA	NA	NA	NA
contig_gene186667_1			NA	NA	NA	NA	NA	NA	NA
contig_gene234569_1	K00849	GALK1, GALK, GK1; galactokinase 1 (EC:2.7.1.6); K00849 galactokinase [EC:2.7.1.6] (A)	NA	NA	NA	NA	NA	NA	NA
contig_gene141743_1			NA	NA	NA	NA	NA	NA	NA
contig_gene141744_1	K10112	ycjV; sugar transporter subunit; K10112 maltose/maltodextrin transport system ATP-binding protein (A)	NA	NA	NA	NA	NA	NA	NA
contig_gene141744_2	K01788	nanE; predicted N-acetylmannosamine-6-P epimerase; K01788 N-acylglucosamine-6-phosphate 2-epimerase [EC:5.1.3.9] (A)	NA	NA	NA	NA	NA	NA	NA
contig_gene141745_1			NA	NA	NA	NA	NA	NA	NA
contig_gene141746_1	K02433	Y41D4A.6; Protein Y41D4A.6; K02433 aspartyl-tRNA(Asn)/glutamyl-tRNA (Gln) amidotransferase subunit A [EC:6.3.5.6 6.3.5.7] (A)	NA	NA	NA	NA	NA	NA	NA
contig_gene186670_1			NA	NA	NA	NA	NA	NA	NA
contig_gene141748_1	K07024	nucleotide-sugar phosphatase (predicted); K07024 (A)	NA	NA	NA	NA	NA	NA	NA
contig_gene141749_1			NA	NA	NA	NA	NA	NA	NA
contig_gene100566_1	K02407	fliD; flagellar filament capping protein; K02407 flagellar hook-associated protein 2 (A)	NA	NA	NA	NA	NA	NA	NA
contig_gene100567_1			NA	NA	NA	NA	NA	NA	NA
contig_gene100567_2			NA	NA	NA	NA	NA	NA	NA
contig_gene100568_1			NA	NA	NA	NA	NA	NA	NA
contig_gene100569_1	K11085	msbA; fused lipid transporter subunits of ABC superfamily: membrane component/ATP-binding component; K11085 ATP-binding cassette, subfamily B, bacterial MsbA [EC:3.6.3.-] (A)	NA	NA	NA	NA	NA	NA	NA
contig_gene10057_1			NA	NA	NA	NA	NA	NA	NA
contig_gene10057_2	K02519	MTIF2; mitochondrial translational initiation factor 2; K02519 translation initiation factor IF-2 (A)	NA	NA	NA	NA	NA	NA	NA
contig_gene100570_1			NA	NA	NA	NA	NA	NA	NA
contig_gene100570_2	K08857	NEK6, SID6-1512; NIMA (never in mitosis gene a)-related kinase 6 (EC:2.7.11.1); K08857 NIMA (never in mitosis gene a)-related kinase [EC:2.7.11.1] (A)	NA	NA	NA	NA	NA	NA	NA
contig_gene100571_1	K01659	citrate synthase; K01659 2-methylcitrate synthase [EC:2.3.3.5] (A)	NA	NA	NA	NA	NA	NA	NA
contig_gene100572_1	K00175	2-oxoglutarate oxidoreductase beta subunit (EC:1.2.7.3); K00175 2-oxoglutarate ferredoxin oxidoreductase subunit beta [EC:1.2.7.3] (A)	NA	NA	NA	NA	NA	NA	NA
contig_gene100573_1	K08372	pepD; serine protease PepD (EC:3.4.21.-); K08372 putative serine protease PepD [EC:3.4.21.-] (A)	NA	NA	NA	NA	NA	NA	NA
contig_gene100574_1			NA	NA	NA	NA	NA	NA	NA
contig_gene100574_2			NA	NA	NA	NA	NA	NA	NA
contig_gene100575_1	K02584	nifA; nif-specific regulatory protein; K02584 Nif-specific regulatory protein (A)	NA	NA	NA	NA	NA	NA	NA
contig_gene100576_1			NA	NA	NA	NA	NA	NA	NA
contig_gene100577_1	K00067	NAD dependent epimerase/dehydratase family protein (EC:1.1.1.133); K00067 dTDP-4-dehydrorhamnose reductase [EC:1.1.1.133] (A)	NA	NA	NA	NA	NA	NA	NA
contig_gene100578_1			NA	NA	NA	NA	NA	NA	NA
contig_gene100578_2	K00891	SK1; Shikimate kinase; K00891 shikimate kinase [EC:2.7.1.71] (A)	NA	NA	NA	NA	NA	NA	NA
contig_gene100579_1			NA	NA	NA	NA	NA	NA	NA
contig_gene10058_1			NA	NA	NA	NA	NA	NA	NA
contig_gene100580_1	K06213	putative transmembrane cationic transporter; K06213 magnesium transporter (A)	NA	NA	NA	NA	NA	NA	NA
contig_gene100581_1	K02112	atpB; ATPase beta chain; K02112 F-type H+-transporting ATPase subunit beta [EC:3.6.3.14] (A)	NA	NA	NA	NA	NA	NA	NA
contig_gene100581_2	K02114	atpE; ATP synthase epsilon chain; K02114 F-type H+-transporting ATPase subunit epsilon [EC:3.6.3.14] (A)	NA	NA	NA	NA	NA	NA	NA
contig_gene100582_1	K00426	cydB; cytochrome d terminal oxidase, subunit II (EC:1.9.3.-); K00426 cytochrome d ubiquinol oxidase subunit II [EC:1.10.3.-] (A)	NA	NA	NA	NA	NA	NA	NA
contig_gene100583_1			NA	NA	NA	NA	NA	NA	NA
contig_gene100584_1	K03320	amt-2; ammonium transporter 2; K03320 ammonium transporter, Amt family (A)	NA	NA	NA	NA	NA	NA	NA
contig_gene100585_1	K02488	response regulator receiver modulated diguanylate cyclase; K02488 two-component system, cell cycle response regulator (A)	NA	NA	NA	NA	NA	NA	NA
contig_gene100586_1			NA	NA	NA	NA	NA	NA	NA
contig_gene100587_1	K12264	norV; anaerobic nitric oxide reductase flavorubredoxin; K12264 anaerobic nitric oxide reductase flavorubredoxin (A)	NA	NA	NA	NA	NA	NA	NA
contig_gene100588_1			NA	NA	NA	NA	NA	NA	NA
contig_gene100588_2	K00891	SK1; Shikimate kinase; K00891 shikimate kinase [EC:2.7.1.71] (A)	NA	NA	NA	NA	NA	NA	NA
contig_gene141775_1	K00762	URA5, PYR5; Ura5p; K00762 orotate phosphoribosyltransferase [EC:2.4.2.10] (A)	NA	NA	NA	NA	NA	NA	NA
contig_gene141776_1			NA	NA	NA	NA	NA	NA	NA
contig_gene10059_1	K02014	fhuA; ferrichrome outer membrane transporter; K02014 iron complex outermembrane recepter protein (A)	NA	NA	NA	NA	NA	NA	NA
contig_gene100590_1	K07011	glycosyl transferase family protein; K07011 (A)	NA	NA	NA	NA	NA	NA	NA
contig_gene186697_2			NA	NA	NA	NA	NA	NA	NA
contig_gene100593_1	K03298	transmembrane protein; K03298 drug/metabolite transporter, DME family (A)	NA	NA	NA	NA	NA	NA	NA
contig_gene186698_1			NA	NA	NA	NA	NA	NA	NA
contig_gene100595_1			NA	NA	NA	NA	NA	NA	NA
contig_gene100596_1			NA	NA	NA	NA	NA	NA	NA
contig_gene100596_2	K05839	hha; modulator of gene expression, with H-NS; K05839 haemolysin expression modulating protein (A)	NA	NA	NA	NA	NA	NA	NA
contig_gene100597_1	K13283	fieF; ferrous iron and zinc transporter; K13283 ferrous-iron efflux pump FieF (A)	NA	NA	NA	NA	NA	NA	NA
contig_gene100598_1			NA	NA	NA	NA	NA	NA	NA
contig_gene100599_1	K01439	dapE; N-succinyl-diaminopimelate deacylase (EC:3.5.1.18); K01439 succinyl-diaminopimelate desuccinylase [EC:3.5.1.18] (A)	NA	NA	NA	NA	NA	NA	NA
contig_gene1006_1			NA	NA	NA	NA	NA	NA	NA
contig_gene1006_2			NA	NA	NA	NA	NA	NA	NA
contig_gene1006_3			NA	NA	NA	NA	NA	NA	NA
contig_gene10060_1	K02004	ybbP; predicted ABC transporter permease; K02004 putative ABC transport system permease protein (A)	NA	NA	NA	NA	NA	NA	NA
contig_gene10060_2			NA	NA	NA	NA	NA	NA	NA
contig_gene10060_3			NA	NA	NA	NA	NA	NA	NA
contig_gene100600_1			NA	NA	NA	NA	NA	NA	NA
contig_gene100600_2			NA	NA	NA	NA	NA	NA	NA
contig_gene100601_1	K03555	mutS; methyl-directed mismatch repair protein; K03555 DNA mismatch repair protein MutS (A)	NA	NA	NA	NA	NA	NA	NA
contig_gene100602_1	K00925	similar to acetate kinase; K00925 acetate kinase [EC:2.7.2.1] (A)	NA	NA	NA	NA	NA	NA	NA
contig_gene100602_2	K07040	yceD; conserved protein, DUF177 family; K07040 uncharacterized protein (A)	NA	NA	NA	NA	NA	NA	NA
contig_gene100602_3	K02911	rpl32; ribosomal protein L32; K02911 large subunit ribosomal protein L32 (A)	NA	NA	NA	NA	NA	NA	NA
contig_gene100603_1	K03169	topB; DNA topoisomerase III (EC:5.99.1.2); K03169 DNA topoisomerase III [EC:5.99.1.2] (A)	NA	NA	NA	NA	NA	NA	NA
contig_gene100604_1			NA	NA	NA	NA	NA	NA	NA
contig_gene100605_1	K01703	IIL1; 3-isopropylmalate dehydratase; K01703 3-isopropylmalate/(R)-2-methylmalate dehydratase large subunit [EC:4.2.1.33 4.2.1.35] (A)	NA	NA	NA	NA	NA	NA	NA
contig_gene100605_2			NA	NA	NA	NA	NA	NA	NA
contig_gene100607_1	K02483	two-component system sensor histidine kinase/response regulator, putative; K02483 two-component system, OmpR family, response regulator (A)	NA	NA	NA	NA	NA	NA	NA
contig_gene100607_2			NA	NA	NA	NA	NA	NA	NA
contig_gene100608_1	K04487	NFS1, IscS, NIFS; NFS1 nitrogen fixation 1 homolog (S. cerevisiae) (EC:2.8.1.7); K04487 cysteine desulfurase [EC:2.8.1.7] (A)	NA	NA	NA	NA	NA	NA	NA
contig_gene10061_1			NA	NA	NA	NA	NA	NA	NA
contig_gene100610_1			NA	NA	NA	NA	NA	NA	NA
contig_gene100610_10			NA	NA	NA	NA	NA	NA	NA
contig_gene100610_11	K12267	methionine sulfoxide reductase B; K12267 peptide methionine sulfoxide reductase msrA/msrB [EC:1.8.4.11 1.8.4.12] (A)	NA	NA	NA	NA	NA	NA	NA
contig_gene100610_2	K07658	phosphate regulon response regulator PhoB; K07658 two-component system, OmpR family, alkaline phosphatase synthesis response regulator PhoP (A)	NA	NA	NA	NA	NA	NA	NA
contig_gene100610_3	K07650	cssS; two-component sensor histidine kinase; K07650 two-component system, OmpR family, sensor histidine kinase CssS [EC:2.7.13.3] (A)	NA	NA	NA	NA	NA	NA	NA
contig_gene100610_4			NA	NA	NA	NA	NA	NA	NA
contig_gene100610_5			NA	NA	NA	NA	NA	NA	NA
contig_gene100610_6			NA	NA	NA	NA	NA	NA	NA
contig_gene100610_7	K07052	CAAX amino terminal motif-containing protease; K07052 (A)	NA	NA	NA	NA	NA	NA	NA
contig_gene100610_8			NA	NA	NA	NA	NA	NA	NA
contig_gene100610_9	K12264	norV; anaerobic nitric oxide reductase flavorubredoxin; K12264 anaerobic nitric oxide reductase flavorubredoxin (A)	NA	NA	NA	NA	NA	NA	NA
contig_gene100611_1	K01926	redox-sensing transcriptional repressor Rex; K01926 redox-sensing transcriptional repressor (A)	NA	NA	NA	NA	NA	NA	NA
contig_gene100611_2	K01926	redox-sensing transcriptional repressor Rex; K01926 redox-sensing transcriptional repressor (A)	NA	NA	NA	NA	NA	NA	NA
contig_gene100612_1	K03979	GTPBP5, ObgH1, dJ1005F21.2; GTP binding protein 5 (putative); K03979 GTP-binding protein (A)	NA	NA	NA	NA	NA	NA	NA
contig_gene100612_2	K02899	RPL27; 50S ribosomal protein L27; K02899 large subunit ribosomal protein L27 (A)	NA	NA	NA	NA	NA	NA	NA
contig_gene100613_1			NA	NA	NA	NA	NA	NA	NA
contig_gene100614_1	K01839	deoB; phosphopentomutase (EC:5.4.2.7); K01839 phosphopentomutase [EC:5.4.2.7] (A)	NA	NA	NA	NA	NA	NA	NA
contig_gene100615_1	K02946	30S ribosomal protein S10; K02946 small subunit ribosomal protein S10 (A)	NA	NA	NA	NA	NA	NA	NA
contig_gene100616_1	K02946	30S ribosomal protein S10; K02946 small subunit ribosomal protein S10 (A)	NA	NA	NA	NA	NA	NA	NA
contig_gene100617_1			NA	NA	NA	NA	NA	NA	NA
contig_gene100617_2	K02109	ATP synthase protein YMF19; K02109 F-type H+-transporting ATPase subunit b [EC:3.6.3.14] (A)	NA	NA	NA	NA	NA	NA	NA
contig_gene100618_1	K00648	KAS_III; 3-oxoacyl-[acyl-carrier-protein] synthase III; K00648 3-oxoacyl-[acyl-carrier-protein] synthase III [EC:2.3.1.180] (A)	NA	NA	NA	NA	NA	NA	NA
contig_gene100619_1	K01915	GLUL, GLNS, GS, PIG43, PIG59; glutamate-ammonia ligase (EC:4.1.1.15 6.3.1.2); K01915 glutamine synthetase [EC:6.3.1.2] (A)	NA	NA	NA	NA	NA	NA	NA
contig_gene141801_4			NA	NA	NA	NA	NA	NA	NA
contig_gene141801_5	K13010	per; perosamine synthetase; K13010 perosamine synthetase (A)	NA	NA	NA	NA	NA	NA	NA
contig_gene141801_6	K05785	rfaH; DNA-binding transcriptional antiterminator; K05785 transcriptional antiterminator RfaH (A)	NA	NA	NA	NA	NA	NA	NA
contig_gene100620_1	K02004	ybbP; predicted ABC transporter permease; K02004 putative ABC transport system permease protein (A)	NA	NA	NA	NA	NA	NA	NA
contig_gene100620_2	K02004	ybbP; predicted ABC transporter permease; K02004 putative ABC transport system permease protein (A)	NA	NA	NA	NA	NA	NA	NA
contig_gene100620_3	K02003	abc transporter; K02003 putative ABC transport system ATP-binding protein (A)	NA	NA	NA	NA	NA	NA	NA
contig_gene100621_1	K00537	arsenate reductase-like; K00537 arsenate reductase [EC:1.20.4.1] (A)	NA	NA	NA	NA	NA	NA	NA
contig_gene100623_1	K02519	MTIF2; mitochondrial translational initiation factor 2; K02519 translation initiation factor IF-2 (A)	NA	NA	NA	NA	NA	NA	NA
contig_gene100624_1			NA	NA	NA	NA	NA	NA	NA
contig_gene100625_1	K12373	HEXA, TSD; hexosaminidase A (alpha polypeptide) (EC:3.2.1.52); K12373 hexosaminidase [EC:3.2.1.52] (A)	NA	NA	NA	NA	NA	NA	NA
contig_gene100626_1	K06158	ABCF3, EST201864; ATP-binding cassette, sub-family F (GCN20), member 3; K06158 ATP-binding cassette, subfamily F, member 3 (A)	NA	NA	NA	NA	NA	NA	NA
contig_gene100626_2	K01759	GLO1, GLOD1, GLYI; glyoxalase I (EC:4.4.1.5); K01759 lactoylglutathione lyase [EC:4.4.1.5] (A)	NA	NA	NA	NA	NA	NA	NA
contig_gene100626_3			NA	NA	NA	NA	NA	NA	NA
contig_gene100626_4	K03308	sodium:solute symporter; K03308 neurotransmitter:Na+ symporter, NSS family (A)	NA	NA	NA	NA	NA	NA	NA
contig_gene100627_1	K05592	deaD; ATP-dependent RNA helicase; K05592 ATP-dependent RNA helicase DeaD [EC:3.6.4.13] (A)	NA	NA	NA	NA	NA	NA	NA
contig_gene100628_1	K01870	IARS, IARS1, ILERS, ILRS, IRS, PRO0785; isoleucyl-tRNA synthetase (EC:6.1.1.5); K01870 isoleucyl-tRNA synthetase [EC:6.1.1.5] (A)	NA	NA	NA	NA	NA	NA	NA
contig_gene100629_1	K01154	hsdS; specificity determinant for hsdM and hsdR; K01154 type I restriction enzyme, S subunit [EC:3.1.21.3] (A)	NA	NA	NA	NA	NA	NA	NA
contig_gene10063_1	K03328	rfbX; predicted polisoprenol-linked O-antigen transporter; K03328 polysaccharide transporter, PST family (A)	NA	NA	NA	NA	NA	NA	NA
contig_gene10063_2	K12987	migA; alpha-1,6-rhamnosyltransferase MigA; K12987 alpha-1,6-rhamnosyltransferase [EC:2.4.1.-] (A)	NA	NA	NA	NA	NA	NA	NA
contig_gene10063_3			NA	NA	NA	NA	NA	NA	NA
contig_gene100630_1	K03043	rpoB; RNA polymerase beta chain; K03043 DNA-directed RNA polymerase subunit beta [EC:2.7.7.6] (A)	NA	NA	NA	NA	NA	NA	NA
contig_gene100631_1			NA	NA	NA	NA	NA	NA	NA
contig_gene100632_1			NA	NA	NA	NA	NA	NA	NA
contig_gene100633_1	K06287	1810009N02Rik; RIKEN cDNA 1810009N02 gene; K06287 septum formation protein (A)	NA	NA	NA	NA	NA	NA	NA
contig_gene100633_2	K03574	NUDT1, MTH1; nudix (nucleoside diphosphate linked moiety X)-type motif 1 (EC:3.6.1.55 3.6.1.56); K03574 7,8-dihydro-8-oxoguanine triphosphatase [EC:3.6.1.-] (A)	NA	NA	NA	NA	NA	NA	NA
contig_gene100634_1	K01448	amiA; N-acetylmuramoyl-l-alanine amidase I (EC:3.5.1.28); K01448 N-acetylmuramoyl-L-alanine amidase [EC:3.5.1.28] (A)	NA	NA	NA	NA	NA	NA	NA
contig_gene100635_1	K02025	ycjO; predicted sugar transporter subunit: membrane component of ABC superfamily; K02025 multiple sugar transport system permease protein (A)	NA	NA	NA	NA	NA	NA	NA
contig_gene100636_1	K13653	AraC family transcriptional regulator; K13653 AraC family transcriptional regulator (A)	NA	NA	NA	NA	NA	NA	NA
contig_gene100637_1			NA	NA	NA	NA	NA	NA	NA
contig_gene100639_1	K06237	COL4A1, HANAC, POREN1, arresten; collagen, type IV, alpha 1; K06237 collagen, type IV, alpha (A)	NA	NA	NA	NA	NA	NA	NA
contig_gene10064_1			NA	NA	NA	NA	NA	NA	NA
contig_gene10064_2			NA	NA	NA	NA	NA	NA	NA
contig_gene100640_1			NA	NA	NA	NA	NA	NA	NA
contig_gene100640_2			NA	NA	NA	NA	NA	NA	NA
contig_gene100641_1			NA	NA	NA	NA	NA	NA	NA
contig_gene100641_2	K07064	toxin; K07064 (A)	NA	NA	NA	NA	NA	NA	NA
contig_gene100642_1	K14314	NUP210, GP210, POM210; nucleoporin 210kDa; K14314 nuclear pore complex protein Nup210 (A)	NA	NA	NA	NA	NA	NA	NA
contig_gene100643_1	K03686	molecular chaperone Hsp40/DnaJ-like protein; K03686 molecular chaperone DnaJ (A)	NA	NA	NA	NA	NA	NA	NA
contig_gene100644_1	K10119	sugar ABC transporter; K10119 multiple sugar transport system permease protein (A)	NA	NA	NA	NA	NA	NA	NA
contig_gene100646_1	K07699	spo0A; response regulator; K07699 two-component system, response regulator, stage 0 sporulation protein A (A)	NA	NA	NA	NA	NA	NA	NA
contig_gene100646_2			NA	NA	NA	NA	NA	NA	NA
contig_gene100646_3			NA	NA	NA	NA	NA	NA	NA
contig_gene100646_4	K07484	IS encoded proteinen coded by prophage CP-933O; K07484 transposase (A)	NA	NA	NA	NA	NA	NA	NA
contig_gene100646_5	K07484	IS encoded proteinen coded by prophage CP-933O; K07484 transposase (A)	NA	NA	NA	NA	NA	NA	NA
contig_gene100646_6	K07483	insE; IS3 transposase A; K07483 transposase (A)	NA	NA	NA	NA	NA	NA	NA
contig_gene100647_1	K07706	histidine kinase domain-containing protein; K07706 two-component system, AgrA family, sensor histidine kinase AgrC [EC:2.7.13.-] (A)	NA	NA	NA	NA	NA	NA	NA
contig_gene100648_1	K11921	cynR; transcriptional activator of cyn operon; autorepressor; K11921 LysR family transcriptional regulator (A)	NA	NA	NA	NA	NA	NA	NA
contig_gene100648_2	K07088	auxin efflux carrier family protein; K07088 (A)	NA	NA	NA	NA	NA	NA	NA
contig_gene100649_1	K01465	PYR4; dihydroorotase; K01465 dihydroorotase [EC:3.5.2.3] (A)	NA	NA	NA	NA	NA	NA	NA
contig_gene10065_1			NA	NA	NA	NA	NA	NA	NA
contig_gene10065_2	K01420	fnr; DNA-binding transcriptional dual regulator, global regulator of anaerobic growth; K01420 CRP/FNR family transcriptional regulator, anaerobic regulatory protein (A)	NA	NA	NA	NA	NA	NA	NA
contig_gene10065_3	K02099	araC; DNA-binding transcriptional dual regulator; K02099 AraC family transcriptional regulator, arabinose operon regulatory protein (A)	NA	NA	NA	NA	NA	NA	NA
contig_gene10065_4	K01119	cpdB; 2':3'-cyclic-nucleotide 2'-phosphodiesterase (EC:3.1.4.16); K01119 2',3'-cyclic-nucleotide 2'-phosphodiesterase [EC:3.1.4.16] (A)	NA	NA	NA	NA	NA	NA	NA
contig_gene10065_5	K10819	sensor histidine kinase; K10819 histidine kinase (A)	NA	NA	NA	NA	NA	NA	NA
contig_gene100650_1			NA	NA	NA	NA	NA	NA	NA
contig_gene100651_1	K07679	evgS; hybrid sensory histidine kinase in two-component regulatory system with EvgA; K07679 two-component system, NarL family, sensor histidine kinase EvgS [EC:2.7.13.3] (A)	NA	NA	NA	NA	NA	NA	NA
contig_gene100652_1	K03811	pnuC; nicotinamide mononucleotide transporter; K03811 nicotinamide mononucleotide transporter (A)	NA	NA	NA	NA	NA	NA	NA
contig_gene100652_2	K00949	TPK1, HTPK1, PP20, THMD5; thiamin pyrophosphokinase 1 (EC:2.7.6.2); K00949 thiamine pyrophosphokinase [EC:2.7.6.2] (A)	NA	NA	NA	NA	NA	NA	NA
contig_gene100653_1	K02355	GFM2, EF-G2mt, EFG2, MRRF2, MST027, RRF2, RRF2mt, hEFG2, mEF-G_2; G elongation factor, mitochondrial 2; K02355 elongation factor G (A)	NA	NA	NA	NA	NA	NA	NA
contig_gene186743_1	K04761	oxyR; DNA-binding transcriptional dual regulator; K04761 LysR family transcriptional regulator, hydrogen peroxide-inducible genes activator (A)	NA	NA	NA	NA	NA	NA	NA
contig_gene186744_1			NA	NA	NA	NA	NA	NA	NA
contig_gene186745_1			NA	NA	NA	NA	NA	NA	NA
contig_gene100655_1	K00937	Polyphosphate kinase (ISS); K00937 polyphosphate kinase [EC:2.7.4.1] (A)	NA	NA	NA	NA	NA	NA	NA
contig_gene100656_1			NA	NA	NA	NA	NA	NA	NA
contig_gene100656_2			NA	NA	NA	NA	NA	NA	NA
contig_gene100657_1	K00145	N-acetyl-gamma-glutamyl-phosphate reductase; K00145 N-acetyl-gamma-glutamyl-phosphate reductase [EC:1.2.1.38] (A)	NA	NA	NA	NA	NA	NA	NA
contig_gene100658_1			NA	NA	NA	NA	NA	NA	NA
contig_gene100659_1			NA	NA	NA	NA	NA	NA	NA
contig_gene100659_2			NA	NA	NA	NA	NA	NA	NA
contig_gene10066_1			NA	NA	NA	NA	NA	NA	NA
contig_gene10066_2	K00850	PFKL, PFK-B; phosphofructokinase, liver (EC:2.7.1.11); K00850 6-phosphofructokinase [EC:2.7.1.11] (A)	NA	NA	NA	NA	NA	NA	NA
contig_gene100660_1			NA	NA	NA	NA	NA	NA	NA
contig_gene100661_1	K15923	FUC95A; alpha-L-fucosidase 2; K15923 alpha-L-fucosidase 2 [EC:3.2.1.51] (A)	NA	NA	NA	NA	NA	NA	NA
contig_gene100662_1			NA	NA	NA	NA	NA	NA	NA
contig_gene100663_1	K00179	putative indolepyruvate ferredoxin alpha subunit A; K00179 indolepyruvate ferredoxin oxidoreductase, alpha subunit [EC:1.2.7.8] (A)	NA	NA	NA	NA	NA	NA	NA
contig_gene100664_1			NA	NA	NA	NA	NA	NA	NA
contig_gene100665_1	K02355	GFM2, EF-G2mt, EFG2, MRRF2, MST027, RRF2, RRF2mt, hEFG2, mEF-G_2; G elongation factor, mitochondrial 2; K02355 elongation factor G (A)	NA	NA	NA	NA	NA	NA	NA
contig_gene100666_1			NA	NA	NA	NA	NA	NA	NA
contig_gene100666_2	K02508	hpaA; regulator of the 4HPA-hydroxylase operon; K02508 AraC family transcriptional regulator, 4-hydroxyphenylacetate 3-monooxygenase operon regulatory protein (A)	NA	NA	NA	NA	NA	NA	NA
contig_gene100666_3			NA	NA	NA	NA	NA	NA	NA
contig_gene100666_4	K05555	actIV, SCBAC28G1.17; cyclase; K05555 cyclase [EC:4.-.-.-] (A)	NA	NA	NA	NA	NA	NA	NA
contig_gene100666_5			NA	NA	NA	NA	NA	NA	NA
contig_gene100667_3	K06209	ACT domain-containing protein PheB; K06209 chorismate mutase [EC:5.4.99.5] (A)	NA	NA	NA	NA	NA	NA	NA
contig_gene100667_4	K06872	ygcG; predicted protein; K06872 uncharacterized protein (A)	NA	NA	NA	NA	NA	NA	NA
contig_gene100667_2	K00003	HOM6; Hom6p; K00003 homoserine dehydrogenase [EC:1.1.1.3] (A)	NA	NA	NA	NA	NA	NA	NA
contig_gene100667_1	K00928	AK3; aspartokinase 3; K00928 aspartate kinase [EC:2.7.2.4] (A)	NA	NA	NA	NA	NA	NA	NA
contig_gene100667_5			NA	NA	NA	NA	NA	NA	NA
contig_gene100668_1	K05685	macB; fused macrolide transporter subunits of ABC superfamily: ATP-binding component/membrane component; K05685 macrolide transport system ATP-binding/permease protein [EC:3.6.3.-] (A)	NA	NA	NA	NA	NA	NA	NA
contig_gene100669_1	K11475	vanR; GntR family transcriptional regulator; K11475 GntR family transcriptional regulator, vanillate catabolism transcriptional regulator (A)	NA	NA	NA	NA	NA	NA	NA
contig_gene10067_1			NA	NA	NA	NA	NA	NA	NA
contig_gene10067_2	K02547	blaRI; penicillin-binding protein transpeptidase domain-containing protein; K02547 methicillin resistance protein (A)	NA	NA	NA	NA	NA	NA	NA
contig_gene100670_1	K00053	ketol-acid reductoisomerase; K00053 ketol-acid reductoisomerase [EC:1.1.1.86] (A)	NA	NA	NA	NA	NA	NA	NA
contig_gene100671_1			NA	NA	NA	NA	NA	NA	NA
contig_gene100671_2	K02118	atpB; V-type ATPase subunit B; K02118 V-type H+-transporting ATPase subunit B [EC:3.6.3.14] (A)	NA	NA	NA	NA	NA	NA	NA
contig_gene100671_3	K02120	V-type ATP synthase subunit D; K02120 V-type H+-transporting ATPase subunit D [EC:3.6.3.14] (A)	NA	NA	NA	NA	NA	NA	NA
contig_gene100672_1			NA	NA	NA	NA	NA	NA	NA
contig_gene100673_1			NA	NA	NA	NA	NA	NA	NA
contig_gene100673_2			NA	NA	NA	NA	NA	NA	NA
contig_gene100674_1			NA	NA	NA	NA	NA	NA	NA
contig_gene100674_2			NA	NA	NA	NA	NA	NA	NA
contig_gene100675_1			NA	NA	NA	NA	NA	NA	NA
contig_gene100676_1	K07665	cusR; DNA-binding response regulator in two-component regulatory system with CusS; K07665 two-component system, OmpR family, copper resistance phosphate regulon response regulator CusR (A)	NA	NA	NA	NA	NA	NA	NA
contig_gene100676_2	K03455	ybaL; predicted transporter with NAD(P)-binding Rossmann-fold domain; K03455 monovalent cation:H+ antiporter-2, CPA2 family (A)	NA	NA	NA	NA	NA	NA	NA
contig_gene100677_1	K02169	bioC; malonyl-CoA methyltransferase, SAM-dependent; K02169 malonyl-CoA O-methyltransferase [EC:2.1.1.197] (A)	NA	NA	NA	NA	NA	NA	NA
contig_gene100678_1			NA	NA	NA	NA	NA	NA	NA
contig_gene100679_1			NA	NA	NA	NA	NA	NA	NA
contig_gene141829_1	K10907	aminotransferase class I and II; K10907 aminotransferase [EC:2.6.1.-] (A)	NA	NA	NA	NA	NA	NA	NA
contig_gene141829_2	K03216	putative tRNA (cytidine(34)-2'-O)-methyltransferase-like; K03216 tRNA (cytidine/uridine-2'-O-)-methyltransferase [EC:2.1.1.207] (A)	NA	NA	NA	NA	NA	NA	NA
contig_gene100680_1	K02438	ISA1; isoamylase 1; K02438 glycogen operon protein [EC:3.2.1.-] (A)	NA	NA	NA	NA	NA	NA	NA
contig_gene100681_1			NA	NA	NA	NA	NA	NA	NA
contig_gene100682_1			NA	NA	NA	NA	NA	NA	NA
contig_gene100683_1			NA	NA	NA	NA	NA	NA	NA
contig_gene100684_1	K02441	glpG; rhomboid intramembrane serine protease; K02441 GlpG protein (A)	NA	NA	NA	NA	NA	NA	NA
contig_gene141832_2	K00941	phosphomethylpyrimidine kinase (hmp-phosphate kinase) (hmp-P kinase); K00941 hydroxymethylpyrimidine/phosphomethylpyrimidine kinase [EC:2.7.1.49 2.7.4.7] (A)	NA	NA	NA	NA	NA	NA	NA
contig_gene141833_1			NA	NA	NA	NA	NA	NA	NA
contig_gene141833_2			NA	NA	NA	NA	NA	NA	NA
contig_gene141834_1	K01533	ATP7A, DSMAX, MK, MNK, SMAX3; ATPase, Cu++ transporting, alpha polypeptide (EC:3.6.3.4); K01533 Cu2+-exporting ATPase [EC:3.6.3.4] (A)	NA	NA	NA	NA	NA	NA	NA
contig_gene18677_1			NA	NA	NA	NA	NA	NA	NA
contig_gene141836_1	K16053	mscM; mechanosensitive channel protein, miniconductance; K16053 miniconductance mechanosensitive channel (A)	NA	NA	NA	NA	NA	NA	NA
contig_gene141837_1	K07133	ATPase AAA; K07133 (A)	NA	NA	NA	NA	NA	NA	NA
contig_gene141837_2	K07133	ATPase AAA; K07133 (A)	NA	NA	NA	NA	NA	NA	NA
contig_gene141838_1			NA	NA	NA	NA	NA	NA	NA
contig_gene141839_1	K10441	rbsA; fused D-ribose transporter subunits of ABC superfamily: ATP-binding components; K10441 ribose transport system ATP-binding protein [EC:3.6.3.17] (A)	NA	NA	NA	NA	NA	NA	NA
contig_gene14184_1			NA	NA	NA	NA	NA	NA	NA
contig_gene14184_2	K03327	SLC47A2, MATE2, MATE2-B, MATE2-K, MATE2K; solute carrier family 47, member 2; K03327 multidrug resistance protein, MATE family (A)	NA	NA	NA	NA	NA	NA	NA
contig_gene141840_1	K04485	DNA repair protein RadA homolog; K04485 DNA repair protein RadA/Sms (A)	NA	NA	NA	NA	NA	NA	NA
contig_gene141840_2			NA	NA	NA	NA	NA	NA	NA
contig_gene141841_1			NA	NA	NA	NA	NA	NA	NA
contig_gene141842_1	K02656	fimbrial biogenesis protein; K02656 type IV pilus assembly protein PilF (A)	NA	NA	NA	NA	NA	NA	NA
contig_gene100686_1			NA	NA	NA	NA	NA	NA	NA
contig_gene100687_1	K01809	MPI, CDG1B, PMI, PMI1; mannose phosphate isomerase (EC:5.3.1.8); K01809 mannose-6-phosphate isomerase [EC:5.3.1.8] (A)	NA	NA	NA	NA	NA	NA	NA
contig_gene100688_1			NA	NA	NA	NA	NA	NA	NA
contig_gene100689_1			NA	NA	NA	NA	NA	NA	NA
contig_gene10069_1			NA	NA	NA	NA	NA	NA	NA
contig_gene10069_2	K02517	lpxL; lauryl-acyl carrier protein (ACP)-dependent acyltransferase (EC:2.3.1.-); K02517 lipid A biosynthesis lauroyl acyltransferase [EC:2.3.1.-] (A)	NA	NA	NA	NA	NA	NA	NA
contig_gene10069_3	K07011	glycosyl transferase family protein; K07011 (A)	NA	NA	NA	NA	NA	NA	NA
contig_gene100690_1	K09955	hypothetical protein; K09955 hypothetical protein (A)	NA	NA	NA	NA	NA	NA	NA
contig_gene100691_1			NA	NA	NA	NA	NA	NA	NA
contig_gene100691_2			NA	NA	NA	NA	NA	NA	NA
contig_gene100691_3			NA	NA	NA	NA	NA	NA	NA
contig_gene100692_1	K03577	acrR; DNA-binding transcriptional repressor; K03577 TetR/AcrR family transcriptional regulator, acrAB operon repressor (A)	NA	NA	NA	NA	NA	NA	NA
contig_gene100693_1	K03577	acrR; DNA-binding transcriptional repressor; K03577 TetR/AcrR family transcriptional regulator, acrAB operon repressor (A)	NA	NA	NA	NA	NA	NA	NA
contig_gene100694_1			NA	NA	NA	NA	NA	NA	NA
contig_gene100695_1	K03092	rpoN; RNA polymerase, sigma 54 (sigma N) factor; K03092 RNA polymerase sigma-54 factor (A)	NA	NA	NA	NA	NA	NA	NA
contig_gene100696_1	K00954	coaD; pantetheine-phosphate adenylyltransferase (EC:2.7.7.3); K00954 pantetheine-phosphate adenylyltransferase [EC:2.7.7.3] (A)	NA	NA	NA	NA	NA	NA	NA
contig_gene100696_2	K08316	rsmD; 16S rRNA m(2)G966 methyltransferase, SAM-dependent; K08316 16S rRNA (guanine966-N2)-methyltransferase [EC:2.1.1.171] (A)	NA	NA	NA	NA	NA	NA	NA
contig_gene100697_1	K02316	dnaG; DNA primase (EC:2.7.7.-); K02316 DNA primase [EC:2.7.7.-] (A)	NA	NA	NA	NA	NA	NA	NA
contig_gene100698_1	K10440	rbsC; D-ribose transporter subunit; K10440 ribose transport system permease protein (A)	NA	NA	NA	NA	NA	NA	NA
contig_gene100699_1	K02744	phosphotransferase system enzyme subunit; K02744 PTS system, N-acetylgalactosamine-specific IIA component [EC:2.7.1.69] (A)	NA	NA	NA	NA	NA	NA	NA
contig_gene100699_2	K02538	transcriptional antiterminator; K02538 activator of the mannose operon, transcriptional antiterminator (A)	NA	NA	NA	NA	NA	NA	NA
contig_gene1007_5	K01372	BLMH, BH, BMH; bleomycin hydrolase (EC:3.4.22.40); K01372 bleomycin hydrolase [EC:3.4.22.40] (A)	NA	NA	NA	NA	NA	NA	NA
contig_gene1007_8	K02529	galS; DNA-binding transcriptional repressor; K02529 LacI family transcriptional regulator (A)	NA	NA	NA	NA	NA	NA	NA
contig_gene1007_7	K02099	araC; DNA-binding transcriptional dual regulator; K02099 AraC family transcriptional regulator, arabinose operon regulatory protein (A)	NA	NA	NA	NA	NA	NA	NA
contig_gene1007_4	K01372	BLMH, BH, BMH; bleomycin hydrolase (EC:3.4.22.40); K01372 bleomycin hydrolase [EC:3.4.22.40] (A)	NA	NA	NA	NA	NA	NA	NA
contig_gene1007_6	K09955	hypothetical protein; K09955 hypothetical protein (A)	NA	NA	NA	NA	NA	NA	NA
contig_gene1007_2			NA	NA	NA	NA	NA	NA	NA
contig_gene1007_9	K07407	alpha-galactosidase; K07407 alpha-galactosidase [EC:3.2.1.22] (A)	NA	NA	NA	NA	NA	NA	NA
contig_gene1007_3			NA	NA	NA	NA	NA	NA	NA
contig_gene1007_1	K01874	MARS, METRS, MRS, MTRNS; methionyl-tRNA synthetase (EC:6.1.1.10); K01874 methionyl-tRNA synthetase [EC:6.1.1.10] (A)	NA	NA	NA	NA	NA	NA	NA
contig_gene10070_1			NA	NA	NA	NA	NA	NA	NA
contig_gene10070_2			NA	NA	NA	NA	NA	NA	NA
contig_gene100700_1			NA	NA	NA	NA	NA	NA	NA
contig_gene100700_2	K11072	potA; polyamine transporter subunit; K11072 spermidine/putrescine transport system ATP-binding protein [EC:3.6.3.31] (A)	NA	NA	NA	NA	NA	NA	NA
contig_gene100701_1	K04759	feoB; fused ferrous iron transporter, protein B: GTP-binding protein/membrane protein; K04759 ferrous iron transport protein B (A)	NA	NA	NA	NA	NA	NA	NA
contig_gene100701_2	K04759	feoB; fused ferrous iron transporter, protein B: GTP-binding protein/membrane protein; K04759 ferrous iron transport protein B (A)	NA	NA	NA	NA	NA	NA	NA
contig_gene100701_3	K04077	HSPD1, CPN60, GROEL, HLD4, HSP-60, HSP60, HSP65, HuCHA60, SPG13; heat shock 60kDa protein 1 (chaperonin); K04077 chaperonin GroEL (A)	NA	NA	NA	NA	NA	NA	NA
contig_gene100702_1			NA	NA	NA	NA	NA	NA	NA
contig_gene100703_1	K07034	Gpr1 family protein (ISS); K07034 (A)	NA	NA	NA	NA	NA	NA	NA
contig_gene100704_1	K05349	probable beta-D-xylosidase 5-like; K05349 beta-glucosidase [EC:3.2.1.21] (A)	NA	NA	NA	NA	NA	NA	NA
contig_gene141865_1	K06381	cell division protein, SpoIID family; K06381 stage II sporulation protein D (A)	NA	NA	NA	NA	NA	NA	NA
contig_gene141866_1	K02026	ycjP; predicted sugar transporter subunit: membrane component of ABC superfamily; K02026 multiple sugar transport system permease protein (A)	NA	NA	NA	NA	NA	NA	NA
contig_gene141866_2			NA	NA	NA	NA	NA	NA	NA
contig_gene141867_1			NA	NA	NA	NA	NA	NA	NA
contig_gene141867_2	K01154	hsdS; specificity determinant for hsdM and hsdR; K01154 type I restriction enzyme, S subunit [EC:3.1.21.3] (A)	NA	NA	NA	NA	NA	NA	NA
contig_gene186802_2			NA	NA	NA	NA	NA	NA	NA
contig_gene186803_1	K00378	hcp; hybrid-cluster [4Fe-2S-2O] protein in anaerobic terminal reductases; K00378 hydroxylamine reductase [EC:1.7.-.-] (A)	NA	NA	NA	NA	NA	NA	NA
contig_gene141869_1	K08676	protease-related protein; K08676 tricorn protease [EC:3.4.21.-] (A)	NA	NA	NA	NA	NA	NA	NA
contig_gene234765_1	K03496	putative plasmid partition protein A; K03496 chromosome partitioning protein (A)	NA	NA	NA	NA	NA	NA	NA
contig_gene234765_2			NA	NA	NA	NA	NA	NA	NA
contig_gene141870_1	K04460	PPP5C, PP5, PPP5, PPT; protein phosphatase 5, catalytic subunit (EC:3.1.3.16); K04460 protein phosphatase 5 [EC:3.1.3.16] (A)	NA	NA	NA	NA	NA	NA	NA
contig_gene100706_3	K01512	ACYP1, ACYPE; acylphosphatase 1, erythrocyte (common) type (EC:3.6.1.7); K01512 acylphosphatase [EC:3.6.1.7] (A)	NA	NA	NA	NA	NA	NA	NA
contig_gene100706_2	K03217	OXA1L, OXA1; oxidase (cytochrome c) assembly 1-like; K03217 preprotein translocase subunit YidC (A)	NA	NA	NA	NA	NA	NA	NA
contig_gene100706_1	K02484	yedV; predicted sensory kinase in two-component regulatory system with YedW; K02484 two-component system, OmpR family, sensor kinase [EC:2.7.13.3] (A)	NA	NA	NA	NA	NA	NA	NA
contig_gene141873_2	K07450	site-specific integrase-resolvase; K07450 putative resolvase (A)	NA	NA	NA	NA	NA	NA	NA
contig_gene141873_3			NA	NA	NA	NA	NA	NA	NA
contig_gene141873_4	K04763	xerD; site-specific tyrosine recombinase; K04763 integrase/recombinase XerD (A)	NA	NA	NA	NA	NA	NA	NA
contig_gene141873_5	K03827	yjaB; predicted acetyltransferase; K03827 putative acetyltransferase [EC:2.3.1.-] (A)	NA	NA	NA	NA	NA	NA	NA
contig_gene141873_6	K01420	fnr; DNA-binding transcriptional dual regulator, global regulator of anaerobic growth; K01420 CRP/FNR family transcriptional regulator, anaerobic regulatory protein (A)	NA	NA	NA	NA	NA	NA	NA
contig_gene141873_7	K15977	yphA; predicted inner membrane protein; K15977 putative oxidoreductase (A)	NA	NA	NA	NA	NA	NA	NA
contig_gene141874_1	K05989	alpha-L-rhamnosidase A; K05989 alpha-L-rhamnosidase [EC:3.2.1.40] (A)	NA	NA	NA	NA	NA	NA	NA
contig_gene141875_1			NA	NA	NA	NA	NA	NA	NA
contig_gene100708_1			NA	NA	NA	NA	NA	NA	NA
contig_gene100709_1	K01647	CS; citrate synthase (EC:2.3.3.1); K01647 citrate synthase [EC:2.3.3.1] (A)	NA	NA	NA	NA	NA	NA	NA
contig_gene10071_1			NA	NA	NA	NA	NA	NA	NA
contig_gene10071_2	K05882	oxidoreductase, aldo/keto reductase family protein (EC:1.1.1.91); K05882 aryl-alcohol dehydrogenase (NADP+) [EC:1.1.1.91] (A)	NA	NA	NA	NA	NA	NA	NA
contig_gene100710_1			NA	NA	NA	NA	NA	NA	NA
contig_gene100710_2	K03558	cvpA; membrane protein required for colicin V production; K03558 membrane protein required for colicin V production (A)	NA	NA	NA	NA	NA	NA	NA
contig_gene100711_1	K07085	ybjL; predicted transporter; K07085 putative transport protein (A)	NA	NA	NA	NA	NA	NA	NA
contig_gene100712_1	K00690	ycjM; predicted glucosyltransferase; K00690 sucrose phosphorylase [EC:2.4.1.7] (A)	NA	NA	NA	NA	NA	NA	NA
contig_gene100713_1			NA	NA	NA	NA	NA	NA	NA
contig_gene100714_1	K00527	nrdD; anaerobic ribonucleoside-triphosphate reductase (EC:1.17.4.2); K00527 ribonucleoside-triphosphate reductase [EC:1.17.4.2] (A)	NA	NA	NA	NA	NA	NA	NA
contig_gene100715_1			NA	NA	NA	NA	NA	NA	NA
contig_gene100716_1	K16153	alpha-glucan phosphorylase (EC:2.4.1.11 2.4.1.1); K16153 phosphorylase / glycogen(starch) synthase [EC:2.4.1.1 2.4.1.11] (A)	NA	NA	NA	NA	NA	NA	NA
contig_gene100716_2	K02124	V-type ATP synthase subunit K; K02124 V-type H+-transporting ATPase subunit K [EC:3.6.3.14] (A)	NA	NA	NA	NA	NA	NA	NA
contig_gene100717_1			NA	NA	NA	NA	NA	NA	NA
contig_gene100718_1			NA	NA	NA	NA	NA	NA	NA
contig_gene100719_1	K02014	fhuA; ferrichrome outer membrane transporter; K02014 iron complex outermembrane recepter protein (A)	NA	NA	NA	NA	NA	NA	NA
contig_gene10072_1	K09710	ybeB; ribosome-associated protein; K09710 ribosome-associated protein (A)	NA	NA	NA	NA	NA	NA	NA
contig_gene10072_2	K01869	LARS2, LEURS; leucyl-tRNA synthetase 2, mitochondrial (EC:6.1.1.4); K01869 leucyl-tRNA synthetase [EC:6.1.1.4] (A)	NA	NA	NA	NA	NA	NA	NA
contig_gene141883_1			NA	NA	NA	NA	NA	NA	NA
contig_gene141884_1			NA	NA	NA	NA	NA	NA	NA
contig_gene141885_1	K07497	Tf2-2; retrotransposable element; K07497 putative transposase (A)	NA	NA	NA	NA	NA	NA	NA
contig_gene141886_1			NA	NA	NA	NA	NA	NA	NA
contig_gene141886_2			NA	NA	NA	NA	NA	NA	NA
contig_gene141887_1	K00648	KAS_III; 3-oxoacyl-[acyl-carrier-protein] synthase III; K00648 3-oxoacyl-[acyl-carrier-protein] synthase III [EC:2.3.1.180] (A)	NA	NA	NA	NA	NA	NA	NA
contig_gene100721_1			NA	NA	NA	NA	NA	NA	NA
contig_gene100721_2			NA	NA	NA	NA	NA	NA	NA
contig_gene100722_1	K06200	cstA; carbon starvation protein; K06200 carbon starvation protein (A)	NA	NA	NA	NA	NA	NA	NA
contig_gene100722_2	K01929	murF; UDP-N-acetylmuramoyl-tripeptide:D-alanyl-D-alanine ligase (EC:6.3.2.10); K01929 UDP-N-acetylmuramoyl-tripeptide--D-alanyl-D-alanine ligase [EC:6.3.2.10] (A)	NA	NA	NA	NA	NA	NA	NA
contig_gene100722_3	K02337	dnaE; DNA polymerase III alpha subunit (EC:2.7.7.7); K02337 DNA polymerase III subunit alpha [EC:2.7.7.7] (A)	NA	NA	NA	NA	NA	NA	NA
contig_gene100723_1	K02124	V-type ATP synthase subunit K; K02124 V-type H+-transporting ATPase subunit K [EC:3.6.3.14] (A)	NA	NA	NA	NA	NA	NA	NA
contig_gene100723_2	K02123	V-type ATP synthase subunit I; K02123 V-type H+-transporting ATPase subunit I [EC:3.6.3.14] (A)	NA	NA	NA	NA	NA	NA	NA
contig_gene100724_1			NA	NA	NA	NA	NA	NA	NA
contig_gene100725_1	K00789	MAT2B, MAT-II, MATIIbeta, Nbla02999, SDR23E1, TGR; methionine adenosyltransferase II, beta (EC:2.5.1.6); K00789 S-adenosylmethionine synthetase [EC:2.5.1.6] (A)	NA	NA	NA	NA	NA	NA	NA
contig_gene100726_1	K08310	nudB; dihydroneopterin triphosphate pyrophosphatase (EC:3.6.1.-); K08310 dATP pyrophosphohydrolase [EC:3.6.1.-] (A)	NA	NA	NA	NA	NA	NA	NA
contig_gene100727_1	K04077	HSPD1, CPN60, GROEL, HLD4, HSP-60, HSP60, HSP65, HuCHA60, SPG13; heat shock 60kDa protein 1 (chaperonin); K04077 chaperonin GroEL (A)	NA	NA	NA	NA	NA	NA	NA
contig_gene100728_1	K01681	ACO1, ACONS, IREB1, IREBP, IREBP1, IRP1; aconitase 1, soluble (EC:4.2.1.3); K01681 aconitate hydratase 1 [EC:4.2.1.3] (A)	NA	NA	NA	NA	NA	NA	NA
contig_gene100728_2	K01681	ACO1, ACONS, IREB1, IREBP, IREBP1, IRP1; aconitase 1, soluble (EC:4.2.1.3); K01681 aconitate hydratase 1 [EC:4.2.1.3] (A)	NA	NA	NA	NA	NA	NA	NA
contig_gene141894_8			NA	NA	NA	NA	NA	NA	NA
contig_gene10073_1	K00721	DPM1, CDGIE, MPDS; dolichyl-phosphate mannosyltransferase polypeptide 1, catalytic subunit (EC:2.4.1.83); K00721 dolichol-phosphate mannosyltransferase [EC:2.4.1.83] (A)	NA	NA	NA	NA	NA	NA	NA
contig_gene10073_2			NA	NA	NA	NA	NA	NA	NA
contig_gene100730_1	K09553	STIP1, HOP, IEF-SSP-3521, P60, STI1, STI1L; stress-induced-phosphoprotein 1; K09553 stress-induced-phosphoprotein 1 (A)	NA	NA	NA	NA	NA	NA	NA
contig_gene100731_1			NA	NA	NA	NA	NA	NA	NA
contig_gene100732_1	K08310	nudB; dihydroneopterin triphosphate pyrophosphatase (EC:3.6.1.-); K08310 dATP pyrophosphohydrolase [EC:3.6.1.-] (A)	NA	NA	NA	NA	NA	NA	NA
contig_gene100733_1	K06147	mdlA; fused predicted multidrug transporter subunits of ABC superfamily: ATP-binding components; K06147 ATP-binding cassette, subfamily B, bacterial (A)	NA	NA	NA	NA	NA	NA	NA
contig_gene100733_2			NA	NA	NA	NA	NA	NA	NA
contig_gene100734_1	K01703	IIL1; 3-isopropylmalate dehydratase; K01703 3-isopropylmalate/(R)-2-methylmalate dehydratase large subunit [EC:4.2.1.33 4.2.1.35] (A)	NA	NA	NA	NA	NA	NA	NA
contig_gene100735_1	K02188	cbiD; cobalamin biosynthesis protein CbiD; K02188 cobalt-precorrin-5B (C1)-methyltransferase [EC:2.1.1.195] (A)	NA	NA	NA	NA	NA	NA	NA
contig_gene100736_1			NA	NA	NA	NA	NA	NA	NA
contig_gene100736_2			NA	NA	NA	NA	NA	NA	NA
contig_gene100737_1			NA	NA	NA	NA	NA	NA	NA
contig_gene100738_1	K01322	PREP, PE, PEP; prolyl endopeptidase (EC:3.4.21.26); K01322 prolyl oligopeptidase [EC:3.4.21.26] (A)	NA	NA	NA	NA	NA	NA	NA
contig_gene100739_1			NA	NA	NA	NA	NA	NA	NA
contig_gene10074_1	K07568	similar to S-adenosylmethionine tRNA ribosyltransferase; K07568 S-adenosylmethionine:tRNA ribosyltransferase-isomerase [EC:5.-.-.-] (A)	NA	NA	NA	NA	NA	NA	NA
contig_gene100740_1	K10907	aminotransferase class I and II; K10907 aminotransferase [EC:2.6.1.-] (A)	NA	NA	NA	NA	NA	NA	NA
contig_gene100740_2	K03719	lrp; DNA-binding transcriptional dual regulator, leucine-binding; K03719 Lrp/AsnC family transcriptional regulator, leucine-responsive regulatory protein (A)	NA	NA	NA	NA	NA	NA	NA
contig_gene100740_3	K07166	ACT domain-containing protein; K07166 ACT domain-containing protein (A)	NA	NA	NA	NA	NA	NA	NA
contig_gene100741_1	K02005	RND family efflux transporter MFP subunit; K02005 HlyD family secretion protein (A)	NA	NA	NA	NA	NA	NA	NA
contig_gene14190_1	K02418	fliO; flagellar biosynthesis protein; K02418 flagellar protein FliO/FliZ (A)	NA	NA	NA	NA	NA	NA	NA
contig_gene100743_1	K07699	spo0A; response regulator; K07699 two-component system, response regulator, stage 0 sporulation protein A (A)	NA	NA	NA	NA	NA	NA	NA
contig_gene100743_2			NA	NA	NA	NA	NA	NA	NA
contig_gene100744_2	K02469	GYRA; DNA gyrase subunit A; K02469 DNA gyrase subunit A [EC:5.99.1.3] (A)	NA	NA	NA	NA	NA	NA	NA
contig_gene100744_1	K02470	GYRB1; DNA gyrase subunit B; K02470 DNA gyrase subunit B [EC:5.99.1.3] (A)	NA	NA	NA	NA	NA	NA	NA
contig_gene100745_1	K07240	CHR family transporter: chromate ion; K07240 chromate transporter (A)	NA	NA	NA	NA	NA	NA	NA
contig_gene100746_1	K11181	dsrB; DsrB protein (EC:1.8.99.3); K11181 sulfite reductase, dissimilatory-type beta subunit [EC:1.8.99.3] (A)	NA	NA	NA	NA	NA	NA	NA
contig_gene100747_1	K16044	ydgJ; oxidoreductase; K16044 scyllo-inositol dehydrogenase (NADP+) [EC:1.1.1.-] (A)	NA	NA	NA	NA	NA	NA	NA
contig_gene100747_2			NA	NA	NA	NA	NA	NA	NA
contig_gene100748_1			NA	NA	NA	NA	NA	NA	NA
contig_gene100749_1			NA	NA	NA	NA	NA	NA	NA
contig_gene100749_2			NA	NA	NA	NA	NA	NA	NA
contig_gene141903_6	K09474	acid phosphatase; K09474 acid phosphatase (class A) [EC:3.1.3.2] (A)	NA	NA	NA	NA	NA	NA	NA
contig_gene141904_1	K02025	ycjO; predicted sugar transporter subunit: membrane component of ABC superfamily; K02025 multiple sugar transport system permease protein (A)	NA	NA	NA	NA	NA	NA	NA
contig_gene100750_1	K01744	aspA; aspartate ammonia-lyase (EC:4.3.1.1); K01744 aspartate ammonia-lyase [EC:4.3.1.1] (A)	NA	NA	NA	NA	NA	NA	NA
contig_gene100751_1	K02006	ABC transporter ATP-binding protein; K02006 cobalt/nickel transport system ATP-binding protein (A)	NA	NA	NA	NA	NA	NA	NA
contig_gene100751_2	K02008	lipoprotein; K02008 cobalt/nickel transport system permease protein (A)	NA	NA	NA	NA	NA	NA	NA
contig_gene100752_1			NA	NA	NA	NA	NA	NA	NA
contig_gene100753_1	K02014	fhuA; ferrichrome outer membrane transporter; K02014 iron complex outermembrane recepter protein (A)	NA	NA	NA	NA	NA	NA	NA
contig_gene100754_1			NA	NA	NA	NA	NA	NA	NA
contig_gene100755_1			NA	NA	NA	NA	NA	NA	NA
contig_gene100756_1	K02529	galS; DNA-binding transcriptional repressor; K02529 LacI family transcriptional regulator (A)	NA	NA	NA	NA	NA	NA	NA
contig_gene100757_1	K00919	CDPMEK; 4-diphosphocytidyl-2-C-methyl-D-erythritol kinase; K00919 4-diphosphocytidyl-2-C-methyl-D-erythritol kinase [EC:2.7.1.148] (A)	NA	NA	NA	NA	NA	NA	NA
contig_gene100757_2			NA	NA	NA	NA	NA	NA	NA
contig_gene141914_1	K00558	DNMT1, AIM, CXXC9, DNMT, HSN1E, MCMT; DNA (cytosine-5-)-methyltransferase 1 (EC:2.1.1.37); K00558 DNA (cytosine-5-)-methyltransferase [EC:2.1.1.37] (A)	NA	NA	NA	NA	NA	NA	NA
contig_gene141914_2			NA	NA	NA	NA	NA	NA	NA
contig_gene141915_1			NA	NA	NA	NA	NA	NA	NA
contig_gene141916_2	K04095	fic; stationary-phase protein, cell division; K04095 cell filamentation protein (A)	NA	NA	NA	NA	NA	NA	NA
contig_gene141916_3			NA	NA	NA	NA	NA	NA	NA
contig_gene141916_4	K07459	ybjD; conserved protein with nucleoside triphosphate hydrolase domain; K07459 putative ATP-dependent endonuclease of the OLD family (A)	NA	NA	NA	NA	NA	NA	NA
contig_gene141916_1	K07133	ATPase AAA; K07133 (A)	NA	NA	NA	NA	NA	NA	NA
contig_gene141917_1			NA	NA	NA	NA	NA	NA	NA
contig_gene100760_1	K08138	xylE; D-xylose transporter; K08138 MFS transporter, SP family, xylose:H+ symportor (A)	NA	NA	NA	NA	NA	NA	NA
contig_gene100761_1	K01738	similar to cystathionine beta-synthase-like; K01738 cysteine synthase A [EC:2.5.1.47] (A)	NA	NA	NA	NA	NA	NA	NA
contig_gene100762_1			NA	NA	NA	NA	NA	NA	NA
contig_gene100763_1	K07533	foldase PrsA; K07533 foldase protein PrsA [EC:5.2.1.8] (A)	NA	NA	NA	NA	NA	NA	NA
contig_gene100764_1			NA	NA	NA	NA	NA	NA	NA
contig_gene100765_1			NA	NA	NA	NA	NA	NA	NA
contig_gene100766_1	K09707	hypothetical protein; K09707 hypothetical protein (A)	NA	NA	NA	NA	NA	NA	NA
contig_gene100767_1	K01452	CDA1; Cda1p; K01452 chitin deacetylase [EC:3.5.1.41] (A)	NA	NA	NA	NA	NA	NA	NA
contig_gene100768_1	K07085	ybjL; predicted transporter; K07085 putative transport protein (A)	NA	NA	NA	NA	NA	NA	NA
contig_gene100769_1	K09955	hypothetical protein; K09955 hypothetical protein (A)	NA	NA	NA	NA	NA	NA	NA
contig_gene10077_1			NA	NA	NA	NA	NA	NA	NA
contig_gene186856_1	K07076	nucleotidyltransferase; K07076 (A)	NA	NA	NA	NA	NA	NA	NA
contig_gene186856_2	K09132	hypothetical protein; K09132 hypothetical protein (A)	NA	NA	NA	NA	NA	NA	NA
contig_gene186857_1			NA	NA	NA	NA	NA	NA	NA
contig_gene141924_1	K02057	yphD; predicted sugar transporter subunit: membrane component of ABC superfamily; K02057 simple sugar transport system permease protein (A)	NA	NA	NA	NA	NA	NA	NA
contig_gene141925_1			NA	NA	NA	NA	NA	NA	NA
contig_gene141926_1			NA	NA	NA	NA	NA	NA	NA
contig_gene141927_1			NA	NA	NA	NA	NA	NA	NA
contig_gene141927_2			NA	NA	NA	NA	NA	NA	NA
contig_gene141928_1	K02316	dnaG; DNA primase (EC:2.7.7.-); K02316 DNA primase [EC:2.7.7.-] (A)	NA	NA	NA	NA	NA	NA	NA
contig_gene141929_1	K02071	metN; DL-methionine transporter subunit; K02071 D-methionine transport system ATP-binding protein (A)	NA	NA	NA	NA	NA	NA	NA
contig_gene14193_1	K00219	2,4-dienoyl-coa reductase FADH1; K00219 2,4-dienoyl-CoA reductase (NADPH2) [EC:1.3.1.34] (A)	NA	NA	NA	NA	NA	NA	NA
contig_gene141930_1	K00527	nrdD; anaerobic ribonucleoside-triphosphate reductase (EC:1.17.4.2); K00527 ribonucleoside-triphosphate reductase [EC:1.17.4.2] (A)	NA	NA	NA	NA	NA	NA	NA
contig_gene100771_1	K02028	ABC transporter ATP-binding subunit; K02028 polar amino acid transport system ATP-binding protein [EC:3.6.3.21] (A)	NA	NA	NA	NA	NA	NA	NA
contig_gene100771_2	K09687	yadG; predicted transporter subunit: ATP-binding component of ABC superfamily; K09687 antibiotic transport system ATP-binding protein (A)	NA	NA	NA	NA	NA	NA	NA
contig_gene100772_1	K06147	mdlA; fused predicted multidrug transporter subunits of ABC superfamily: ATP-binding components; K06147 ATP-binding cassette, subfamily B, bacterial (A)	NA	NA	NA	NA	NA	NA	NA
contig_gene100773_1			NA	NA	NA	NA	NA	NA	NA
contig_gene100774_1	K15261	PARP15, BAL3, pART7; poly (ADP-ribose) polymerase family, member 15 (EC:2.4.2.30); K15261 poly [ADP-ribose] polymerase 10/14/15 [EC:2.4.2.30] (A)	NA	NA	NA	NA	NA	NA	NA
contig_gene100775_1	K16261	BAP2; Bap2p; K16261 yeast amino acid transporter (A)	NA	NA	NA	NA	NA	NA	NA
contig_gene100776_1	K06130	LYPLA2, APT-2, DJ886K2.4; lysophospholipase II (EC:3.1.1.5); K06130 lysophospholipase II [EC:3.1.1.5] (A)	NA	NA	NA	NA	NA	NA	NA
contig_gene100777_1			NA	NA	NA	NA	NA	NA	NA
contig_gene100778_1	K07487	IS4 family transposase; K07487 transposase (A)	NA	NA	NA	NA	NA	NA	NA
contig_gene100779_1	K01951	GMPS; guanine monphosphate synthetase (EC:6.3.5.2); K01951 GMP synthase (glutamine-hydrolysing) [EC:6.3.5.2] (A)	NA	NA	NA	NA	NA	NA	NA
contig_gene10078_1	K03286	ompA; outer membrane protein A (3a;II*;G;d); K03286 OmpA-OmpF porin, OOP family (A)	NA	NA	NA	NA	NA	NA	NA
contig_gene100780_1	K03931	ygjK; alpha-glucosidase; K03931 putative isomerase (A)	NA	NA	NA	NA	NA	NA	NA
contig_gene141939_1	K07171	mazF; mRNA interferase toxin, antitoxin is MazE; K07171 mRNA interferase [EC:3.1.-.-] (A)	NA	NA	NA	NA	NA	NA	NA
contig_gene141939_2	K02315	dnaC; DNA biosynthesis protein; K02315 DNA replication protein DnaC (A)	NA	NA	NA	NA	NA	NA	NA
contig_gene14194_1	K01738	similar to cystathionine beta-synthase-like; K01738 cysteine synthase A [EC:2.5.1.47] (A)	NA	NA	NA	NA	NA	NA	NA
contig_gene100782_1			NA	NA	NA	NA	NA	NA	NA
contig_gene100783_1	K03169	topB; DNA topoisomerase III (EC:5.99.1.2); K03169 DNA topoisomerase III [EC:5.99.1.2] (A)	NA	NA	NA	NA	NA	NA	NA
contig_gene100784_1	K02227	cbiB; cobalamin biosynthesis protein CbiB; K02227 adenosylcobinamide-phosphate synthase [EC:6.3.1.10] (A)	NA	NA	NA	NA	NA	NA	NA
contig_gene186874_1	K00099	DXR; 1-deoxy-D-xylulose 5-phosphate reductoisomerase; K00099 1-deoxy-D-xylulose-5-phosphate reductoisomerase [EC:1.1.1.267] (A)	NA	NA	NA	NA	NA	NA	NA
contig_gene100786_1			NA	NA	NA	NA	NA	NA	NA
contig_gene100787_1	K00134	GAPDH, G3PD, GAPD; glyceraldehyde-3-phosphate dehydrogenase (EC:1.2.1.12); K00134 glyceraldehyde 3-phosphate dehydrogenase [EC:1.2.1.12] (A)	NA	NA	NA	NA	NA	NA	NA
contig_gene186876_2	K01890	FARSB, FARSLB, FRSB, PheHB, PheRS; phenylalanyl-tRNA synthetase, beta subunit (EC:6.1.1.20); K01890 phenylalanyl-tRNA synthetase beta chain [EC:6.1.1.20] (A)	NA	NA	NA	NA	NA	NA	NA
contig_gene186876_1	K08600	srtB; sortase; K08600 sortase B [EC:3.4.22.70] (A)	NA	NA	NA	NA	NA	NA	NA
contig_gene100789_1			NA	NA	NA	NA	NA	NA	NA
contig_gene10079_1	K00010	uncharacterized oxidoreductase yrbE-like; K00010 myo-inositol 2-dehydrogenase [EC:1.1.1.18] (A)	NA	NA	NA	NA	NA	NA	NA
contig_gene100790_1			NA	NA	NA	NA	NA	NA	NA
contig_gene234874_2	K14487	auxin-responsive GH3-like protein; K14487 auxin responsive GH3 gene family (A)	NA	NA	NA	NA	NA	NA	NA
contig_gene141941_1	K15634	phosphoglycerate mutase; K15634 probable phosphoglycerate mutase [EC:5.4.2.1] (A)	NA	NA	NA	NA	NA	NA	NA
contig_gene100792_1	K09687	yadG; predicted transporter subunit: ATP-binding component of ABC superfamily; K09687 antibiotic transport system ATP-binding protein (A)	NA	NA	NA	NA	NA	NA	NA
contig_gene100792_2			NA	NA	NA	NA	NA	NA	NA
contig_gene100793_1			NA	NA	NA	NA	NA	NA	NA
contig_gene100793_2	K08641	D-alanyl-D-alanine dipeptidase family protein; K08641 D-alanyl-D-alanine dipeptidase [EC:3.4.13.22] (A)	NA	NA	NA	NA	NA	NA	NA
contig_gene100794_1			NA	NA	NA	NA	NA	NA	NA
contig_gene100795_1	K14059	intR; Rac prophage; integrase; K14059 integrase (A)	NA	NA	NA	NA	NA	NA	NA
contig_gene100796_1	K03798	FTSH8; cell division protease ftsH-8; K03798 cell division protease FtsH [EC:3.4.24.-] (A)	NA	NA	NA	NA	NA	NA	NA
contig_gene100797_1	K00783	putative RNA methyltransferase; K00783 23S rRNA (pseudouridine1915-N3)-methyltransferase [EC:2.1.1.177] (A)	NA	NA	NA	NA	NA	NA	NA
contig_gene100797_2	K01840	PMM1, Sec53; phosphomannomutase 1 (EC:5.4.2.8); K01840 phosphomannomutase [EC:5.4.2.8] (A)	NA	NA	NA	NA	NA	NA	NA
contig_gene100798_1			NA	NA	NA	NA	NA	NA	NA
contig_gene100799_1			NA	NA	NA	NA	NA	NA	NA
contig_gene100799_2	K03523	biotin synthase; K03523 putative biotin biosynthesis protein BioY (A)	NA	NA	NA	NA	NA	NA	NA
contig_gene1008_1	K01872	AARS, CMT2N; alanyl-tRNA synthetase (EC:6.1.1.7); K01872 alanyl-tRNA synthetase [EC:6.1.1.7] (A)	NA	NA	NA	NA	NA	NA	NA
contig_gene10080_2	K01697	CBS, HIP4; cystathionine-beta-synthase (EC:4.2.1.22); K01697 cystathionine beta-synthase [EC:4.2.1.22] (A)	NA	NA	NA	NA	NA	NA	NA
contig_gene10080_1			NA	NA	NA	NA	NA	NA	NA
contig_gene10080_3	K01758	CTH; cystathionase (cystathionine gamma-lyase) (EC:4.4.1.1); K01758 cystathionine gamma-lyase [EC:4.4.1.1] (A)	NA	NA	NA	NA	NA	NA	NA
contig_gene10080_5	K07173	luxS; S-ribosylhomocysteine lyase; K07173 S-ribosylhomocysteine lyase [EC:4.4.1.21] (A)	NA	NA	NA	NA	NA	NA	NA
contig_gene10080_4	K03654	Werner syndrome ATP-dependent helicase homolog; K03654 ATP-dependent DNA helicase RecQ [EC:3.6.4.12] (A)	NA	NA	NA	NA	NA	NA	NA
contig_gene100800_1	K03591	ftsN; essential cell division protein; K03591 cell division protein FtsN (A)	NA	NA	NA	NA	NA	NA	NA
contig_gene100800_2			NA	NA	NA	NA	NA	NA	NA
contig_gene100801_1	K02014	fhuA; ferrichrome outer membrane transporter; K02014 iron complex outermembrane recepter protein (A)	NA	NA	NA	NA	NA	NA	NA
contig_gene186891_1	K02115	ATPC2; ATP synthase gamma chain 2; K02115 F-type H+-transporting ATPase subunit gamma [EC:3.6.3.14] (A)	NA	NA	NA	NA	NA	NA	NA
contig_gene186891_2	K15255	PIF1, C15orf20, PIF; PIF1 5'-to-3' DNA helicase homolog (S. cerevisiae) (EC:3.6.4.12); K15255 ATP-dependent DNA helicase PIF1 [EC:3.6.4.12] (A)	NA	NA	NA	NA	NA	NA	NA
contig_gene100803_1			NA	NA	NA	NA	NA	NA	NA
contig_gene100804_1	K04032	eutT; cobalamin adenosyltransferase involved in ethanolamine utilization; K04032 ethanolamine utilization cobalamin adenosyltransferase [EC:2.5.1.17] (A)	NA	NA	NA	NA	NA	NA	NA
contig_gene100805_1	K03150	thiH; tyrosine lyase, involved in thiamin-thiazole moiety synthesis; K03150 thiamine biosynthesis ThiH (A)	NA	NA	NA	NA	NA	NA	NA
contig_gene186894_1	K00059	3-oxoacyl-[acyl-carrier-protein] reductase; K00059 3-oxoacyl-[acyl-carrier protein] reductase [EC:1.1.1.100] (A)	NA	NA	NA	NA	NA	NA	NA
contig_gene141947_1	K06933	DNA-binding protein; K06933 (A)	NA	NA	NA	NA	NA	NA	NA
contig_gene141947_2	K05882	oxidoreductase, aldo/keto reductase family protein (EC:1.1.1.91); K05882 aryl-alcohol dehydrogenase (NADP+) [EC:1.1.1.91] (A)	NA	NA	NA	NA	NA	NA	NA
contig_gene141947_3	K02099	araC; DNA-binding transcriptional dual regulator; K02099 AraC family transcriptional regulator, arabinose operon regulatory protein (A)	NA	NA	NA	NA	NA	NA	NA
contig_gene141948_1			NA	NA	NA	NA	NA	NA	NA
contig_gene141948_2	K03789	rimI; ribosomal-protein-S18-alanine N-acetyltransferase (EC:2.3.1.128); K03789 ribosomal-protein-alanine N-acetyltransferase [EC:2.3.1.128] (A)	NA	NA	NA	NA	NA	NA	NA
contig_gene100808_1			NA	NA	NA	NA	NA	NA	NA
contig_gene100809_1			NA	NA	NA	NA	NA	NA	NA
contig_gene10081_1	K09760	rmuC; predicted recombination limiting protein; K09760 DNA recombination protein RmuC (A)	NA	NA	NA	NA	NA	NA	NA
contig_gene100811_1	K13590	GGDEF family protein; K13590 diguanylate cyclase (A)	NA	NA	NA	NA	NA	NA	NA
contig_gene100811_2			NA	NA	NA	NA	NA	NA	NA
contig_gene100812_1			NA	NA	NA	NA	NA	NA	NA
contig_gene100813_1			NA	NA	NA	NA	NA	NA	NA
contig_gene100813_2			NA	NA	NA	NA	NA	NA	NA
contig_gene100814_1	K06336	tasA; major biofilm matrix component; K06336 spore coat-associated protein N (A)	NA	NA	NA	NA	NA	NA	NA
contig_gene100814_2			NA	NA	NA	NA	NA	NA	NA
contig_gene100814_3			NA	NA	NA	NA	NA	NA	NA
contig_gene100815_1	K09117	AIM41; Aim41p; K09117 hypothetical protein (A)	NA	NA	NA	NA	NA	NA	NA
contig_gene100815_2	K03715	MGDC; Monogalactosyldiacylglycerol synthase 3; K03715 1,2-diacylglycerol 3-beta-galactosyltransferase [EC:2.4.1.46] (A)	NA	NA	NA	NA	NA	NA	NA
contig_gene100816_1	K03739	dltB; peptidoglycan biosynthesis protein; K03739 membrane protein involved in D-alanine export (A)	NA	NA	NA	NA	NA	NA	NA
contig_gene100817_1	K01488	ADA; adenosine deaminase (EC:3.5.4.4); K01488 adenosine deaminase [EC:3.5.4.4] (A)	NA	NA	NA	NA	NA	NA	NA
contig_gene100818_1			NA	NA	NA	NA	NA	NA	NA
contig_gene100818_2			NA	NA	NA	NA	NA	NA	NA
contig_gene100819_1			NA	NA	NA	NA	NA	NA	NA
contig_gene100819_2	K06941	radical SAM domain-containing protein; K06941 23S rRNA (adenine2503-C2)-methyltransferase [EC:2.1.1.192] (A)	NA	NA	NA	NA	NA	NA	NA
contig_gene10082_1	K00848	rhaB; rhamnulokinase (EC:2.7.1.5); K00848 rhamnulokinase [EC:2.7.1.5] (A)	NA	NA	NA	NA	NA	NA	NA
contig_gene100820_1			NA	NA	NA	NA	NA	NA	NA
contig_gene100821_1	K03327	SLC47A2, MATE2, MATE2-B, MATE2-K, MATE2K; solute carrier family 47, member 2; K03327 multidrug resistance protein, MATE family (A)	NA	NA	NA	NA	NA	NA	NA
contig_gene100822_1	K01599	UROD, PCT, UPD; uroporphyrinogen decarboxylase (EC:4.1.1.37); K01599 uroporphyrinogen decarboxylase [EC:4.1.1.37] (A)	NA	NA	NA	NA	NA	NA	NA
contig_gene100823_1			NA	NA	NA	NA	NA	NA	NA
contig_gene100824_1	K00973	rfbA; glucose-1-phosphate thymidylyltransferase (EC:2.7.7.24); K00973 glucose-1-phosphate thymidylyltransferase [EC:2.7.7.24] (A)	NA	NA	NA	NA	NA	NA	NA
contig_gene100825_1	K15855	similar to exo-beta-D-glucosaminidase; K15855 exo-1,4-beta-D-glucosaminidase [EC:3.2.1.165] (A)	NA	NA	NA	NA	NA	NA	NA
contig_gene100826_1	K03292	major facilitator superfamily transporter; K03292 glycoside/pentoside/hexuronide:cation symporter, GPH family (A)	NA	NA	NA	NA	NA	NA	NA
contig_gene100827_1	K03499	trkA; NAD-binding component of TrK potassium transporter; K03499 trk system potassium uptake protein TrkA (A)	NA	NA	NA	NA	NA	NA	NA
contig_gene100828_1	K03169	topB; DNA topoisomerase III (EC:5.99.1.2); K03169 DNA topoisomerase III [EC:5.99.1.2] (A)	NA	NA	NA	NA	NA	NA	NA
contig_gene100829_1	K02892	rpl23; 50S ribosomal protein L23; K02892 large subunit ribosomal protein L23 (A)	NA	NA	NA	NA	NA	NA	NA
contig_gene10083_1	K03079	ulaE; L-xylulose 5-phosphate 3-epimerase (EC:5.1.3.22); K03079 L-ribulose-5-phosphate 3-epimerase [EC:5.1.3.22] (A)	NA	NA	NA	NA	NA	NA	NA
contig_gene10083_2			NA	NA	NA	NA	NA	NA	NA
contig_gene18692_1	K14415	C22orf28, DJ149A16.6, FAAP, RP1-149A16.6; chromosome 22 open reading frame 28 (EC:6.5.1.3); K14415 tRNA-splicing ligase RtcB [EC:6.5.1.3] (A)	NA	NA	NA	NA	NA	NA	NA
contig_gene18692_2			NA	NA	NA	NA	NA	NA	NA
contig_gene100831_1			NA	NA	NA	NA	NA	NA	NA
contig_gene100832_1	K05349	probable beta-D-xylosidase 5-like; K05349 beta-glucosidase [EC:3.2.1.21] (A)	NA	NA	NA	NA	NA	NA	NA
contig_gene100833_1	K05785	rfaH; DNA-binding transcriptional antiterminator; K05785 transcriptional antiterminator RfaH (A)	NA	NA	NA	NA	NA	NA	NA
contig_gene100834_1			NA	NA	NA	NA	NA	NA	NA
contig_gene100835_1	K07043	ygjP; predicted metal dependent hydrolase; K07043 (A)	NA	NA	NA	NA	NA	NA	NA
contig_gene100835_2	K06950	Metal-dependent phosphohydrolase; K06950 uncharacterized protein (A)	NA	NA	NA	NA	NA	NA	NA
contig_gene100835_3			NA	NA	NA	NA	NA	NA	NA
contig_gene100836_1	K00903	BZZ1; similar to S. cerevisiae BZZ1 (YHR114W) involved in actin filament organization; K00903 protein-tyrosine kinase [EC:2.7.10.-] (A)	NA	NA	NA	NA	NA	NA	NA
contig_gene100837_1	K02057	yphD; predicted sugar transporter subunit: membrane component of ABC superfamily; K02057 simple sugar transport system permease protein (A)	NA	NA	NA	NA	NA	NA	NA
contig_gene100838_1	K03327	SLC47A2, MATE2, MATE2-B, MATE2-K, MATE2K; solute carrier family 47, member 2; K03327 multidrug resistance protein, MATE family (A)	NA	NA	NA	NA	NA	NA	NA
contig_gene100839_1			NA	NA	NA	NA	NA	NA	NA
contig_gene10084_1	K15987	hppA; membrane-bound proton-translocating pyrophosphatase (EC:3.6.1.1); K15987 K(+)-stimulated pyrophosphate-energized sodium pump [EC:3.6.1.1] (A)	NA	NA	NA	NA	NA	NA	NA
contig_gene100840_1	K07496	insQ; IS609 transposase B; K07496 putative transposase (A)	NA	NA	NA	NA	NA	NA	NA
contig_gene100841_1	K02117	atpA; V-type ATPase subunit A; K02117 V-type H+-transporting ATPase subunit A [EC:3.6.3.14] (A)	NA	NA	NA	NA	NA	NA	NA
contig_gene100842_1			NA	NA	NA	NA	NA	NA	NA
contig_gene100843_1			NA	NA	NA	NA	NA	NA	NA
contig_gene100844_1	K02003	abc transporter; K02003 putative ABC transport system ATP-binding protein (A)	NA	NA	NA	NA	NA	NA	NA
contig_gene100845_1			NA	NA	NA	NA	NA	NA	NA
contig_gene100846_1			NA	NA	NA	NA	NA	NA	NA
contig_gene100847_1			NA	NA	NA	NA	NA	NA	NA
contig_gene100848_1			NA	NA	NA	NA	NA	NA	NA
contig_gene100848_2	K02372	3R-hydroxymyristoyl ACP dehydrase; K02372 3-hydroxyacyl-[acyl-carrier-protein] dehydratase [EC:4.2.1.59] (A)	NA	NA	NA	NA	NA	NA	NA
contig_gene100849_1	K02529	galS; DNA-binding transcriptional repressor; K02529 LacI family transcriptional regulator (A)	NA	NA	NA	NA	NA	NA	NA
contig_gene141975_2	K02926	RPL4; 50S ribosomal protein L4; K02926 large subunit ribosomal protein L4 (A)	NA	NA	NA	NA	NA	NA	NA
contig_gene141976_1	K00067	NAD dependent epimerase/dehydratase family protein (EC:1.1.1.133); K00067 dTDP-4-dehydrorhamnose reductase [EC:1.1.1.133] (A)	NA	NA	NA	NA	NA	NA	NA
contig_gene141977_1	K03800	similar to lipoate-protein ligase A; K03800 lipoate-protein ligase A [EC:2.7.7.63] (A)	NA	NA	NA	NA	NA	NA	NA
contig_gene141977_2	K13483	paoA; PaoABC aldehyde oxidoreductase, 2Fe-2S subunit; K13483 xanthine dehydrogenase YagT iron-sulfur-binding subunit (A)	NA	NA	NA	NA	NA	NA	NA
contig_gene141978_1			NA	NA	NA	NA	NA	NA	NA
contig_gene100851_1			NA	NA	NA	NA	NA	NA	NA
contig_gene100851_2			NA	NA	NA	NA	NA	NA	NA
contig_gene100852_1			NA	NA	NA	NA	NA	NA	NA
contig_gene100853_1			NA	NA	NA	NA	NA	NA	NA
contig_gene100854_1	K09291	TPR; translocated promoter region, nuclear basket protein; K09291 nucleoprotein TPR (A)	NA	NA	NA	NA	NA	NA	NA
contig_gene100855_1	K07052	CAAX amino terminal motif-containing protease; K07052 (A)	NA	NA	NA	NA	NA	NA	NA
contig_gene100856_1	K03088	rpoE; RNA polymerase, sigma 24 (sigma E) factor; K03088 RNA polymerase sigma-70 factor, ECF subfamily (A)	NA	NA	NA	NA	NA	NA	NA
contig_gene100856_2			NA	NA	NA	NA	NA	NA	NA
contig_gene100857_1			NA	NA	NA	NA	NA	NA	NA
contig_gene100858_1			NA	NA	NA	NA	NA	NA	NA
contig_gene100859_1	K11921	cynR; transcriptional activator of cyn operon; autorepressor; K11921 LysR family transcriptional regulator (A)	NA	NA	NA	NA	NA	NA	NA
contig_gene10086_1			NA	NA	NA	NA	NA	NA	NA
contig_gene100860_1	K06950	Metal-dependent phosphohydrolase; K06950 uncharacterized protein (A)	NA	NA	NA	NA	NA	NA	NA
contig_gene100861_1			NA	NA	NA	NA	NA	NA	NA
contig_gene100862_1	K06915	yjgR; conserved protein, DUF853 family with NTPase fold; K06915 (A)	NA	NA	NA	NA	NA	NA	NA
contig_gene100863_1	K13638	zntR; DNA-binding transcriptional activator in response to Zn(II); K13638 MerR family transcriptional regulator, Zn(II)-responsive regulator of zntA (A)	NA	NA	NA	NA	NA	NA	NA
contig_gene100863_2	K00676	acetyltransferase, GNAT family (EC:2.3.1.128); K00676 ribosomal-protein-alanine N-acetyltransferase [EC:2.3.1.128] (A)	NA	NA	NA	NA	NA	NA	NA
contig_gene14199_1	K16327	putative amino acid efflux protein; K16327 putative LysE/RhtB family amino acid efflux pump (A)	NA	NA	NA	NA	NA	NA	NA
contig_gene14199_2			NA	NA	NA	NA	NA	NA	NA
contig_gene100865_1			NA	NA	NA	NA	NA	NA	NA
contig_gene100865_2			NA	NA	NA	NA	NA	NA	NA
contig_gene100866_1	K07718	yesM; two-component sensor histidine kinase YesN; K07718 two-component system, sensor histidine kinase YesM [EC:2.7.13.3] (A)	NA	NA	NA	NA	NA	NA	NA
contig_gene100866_2			NA	NA	NA	NA	NA	NA	NA
contig_gene100866_3			NA	NA	NA	NA	NA	NA	NA
contig_gene100867_1			NA	NA	NA	NA	NA	NA	NA
contig_gene100868_1			NA	NA	NA	NA	NA	NA	NA
contig_gene100869_1			NA	NA	NA	NA	NA	NA	NA
contig_gene10087_1			NA	NA	NA	NA	NA	NA	NA
contig_gene100870_1	K02529	galS; DNA-binding transcriptional repressor; K02529 LacI family transcriptional regulator (A)	NA	NA	NA	NA	NA	NA	NA
contig_gene100870_2	K02529	galS; DNA-binding transcriptional repressor; K02529 LacI family transcriptional regulator (A)	NA	NA	NA	NA	NA	NA	NA
contig_gene141992_17	K01205	NAGLU, MPS-IIIB, MPS3B, NAG, UFHSD; N-acetylglucosaminidase, alpha (EC:3.2.1.50); K01205 alpha-N-acetylglucosaminidase [EC:3.2.1.50] (A)	NA	NA	NA	NA	NA	NA	NA
contig_gene141992_18	K01787	RENBP, RBP, RNBP; renin binding protein (EC:5.1.3.8); K01787 N-acylglucosamine 2-epimerase [EC:5.1.3.8] (A)	NA	NA	NA	NA	NA	NA	NA
contig_gene100872_1			NA	NA	NA	NA	NA	NA	NA
contig_gene100872_2	K00757	UPP2, UDRPASE2, UP2, UPASE2; uridine phosphorylase 2 (EC:2.4.2.3); K00757 uridine phosphorylase [EC:2.4.2.3] (A)	NA	NA	NA	NA	NA	NA	NA
contig_gene100872_3			NA	NA	NA	NA	NA	NA	NA
contig_gene100873_1	K01784	GALE, SDR1E1; UDP-galactose-4-epimerase (EC:5.1.3.2); K01784 UDP-glucose 4-epimerase [EC:5.1.3.2] (A)	NA	NA	NA	NA	NA	NA	NA
contig_gene100874_1	K03111	SSBP1, Mt-SSB, SOSS-B1, SSBP, mtSSB; single-stranded DNA binding protein 1, mitochondrial; K03111 single-strand DNA-binding protein (A)	NA	NA	NA	NA	NA	NA	NA
contig_gene100875_1			NA	NA	NA	NA	NA	NA	NA
contig_gene100875_2			NA	NA	NA	NA	NA	NA	NA
contig_gene100876_1			NA	NA	NA	NA	NA	NA	NA
contig_gene100877_1			NA	NA	NA	NA	NA	NA	NA
contig_gene141995_1			NA	NA	NA	NA	NA	NA	NA
contig_gene141996_1			NA	NA	NA	NA	NA	NA	NA
contig_gene100879_1	K00848	rhaB; rhamnulokinase (EC:2.7.1.5); K00848 rhamnulokinase [EC:2.7.1.5] (A)	NA	NA	NA	NA	NA	NA	NA
contig_gene141998_1			NA	NA	NA	NA	NA	NA	NA
contig_gene141999_1	K00689	glycosyl transferase, group 1 family protein (EC:2.4.1.5 2.4.1.52); K00689 dextransucrase [EC:2.4.1.5] K00712 poly(glycerol-phosphate) alpha-glucosyltransferase [EC:2.4.1.52] (A)	NA	NA	NA	NA	NA	NA	NA
contig_gene234976_1	K03427	hsdM; DNA methyltransferase M (EC:2.1.1.72); K03427 type I restriction enzyme M protein [EC:2.1.1.72] (A)	NA	NA	NA	NA	NA	NA	NA
contig_gene100880_1			NA	NA	NA	NA	NA	NA	NA
contig_gene100881_1			NA	NA	NA	NA	NA	NA	NA
contig_gene100882_1	K15726	czcA; cation efflux system protein; K15726 cobalt-zinc-cadmium resistance protein CzcA (A)	NA	NA	NA	NA	NA	NA	NA
contig_gene100883_1			NA	NA	NA	NA	NA	NA	NA
contig_gene100884_1	K11527	multi-sensor hybrid histidine kinase (EC:2.7.13.3); K11527 two-component system, unclassified family, sensor histidine kinase and response regulator [EC:2.7.13.3] (A)	NA	NA	NA	NA	NA	NA	NA
contig_gene100885_1			NA	NA	NA	NA	NA	NA	NA
contig_gene100886_1	K07493	IS encoded protein; K07493 putative transposase (A)	NA	NA	NA	NA	NA	NA	NA
contig_gene100887_1	K01874	MARS, METRS, MRS, MTRNS; methionyl-tRNA synthetase (EC:6.1.1.10); K01874 methionyl-tRNA synthetase [EC:6.1.1.10] (A)	NA	NA	NA	NA	NA	NA	NA
contig_gene100888_1	K03500	ribosomal RNA small subunit methyltransferase B; K03500 16S rRNA (cytosine967-C5)-methyltransferase [EC:2.1.1.176] (A)	NA	NA	NA	NA	NA	NA	NA
contig_gene100889_1	K03637	molybdenum cofactor biosynthesis protein (MoaC), putative; K03637 molybdenum cofactor biosynthesis protein C (A)	NA	NA	NA	NA	NA	NA	NA
contig_gene10089_1	K12063	conjugal transfer ATP-binding protein TraC; K12063 conjugal transfer ATP-binding protein TraC (A)	NA	NA	NA	NA	NA	NA	NA
contig_gene10089_2	K13581	DNA modification methylase-like protein; K13581 modification methylase [EC:2.1.1.72] (A)	NA	NA	NA	NA	NA	NA	NA
contig_gene100890_1	K07979	GntR family transcriptional regulator; K07979 GntR family transcriptional regulator (A)	NA	NA	NA	NA	NA	NA	NA
contig_gene100891_1			NA	NA	NA	NA	NA	NA	NA
contig_gene100892_1	K07496	insQ; IS609 transposase B; K07496 putative transposase (A)	NA	NA	NA	NA	NA	NA	NA
contig_gene234989_1	K03789	rimI; ribosomal-protein-S18-alanine N-acetyltransferase (EC:2.3.1.128); K03789 ribosomal-protein-alanine N-acetyltransferase [EC:2.3.1.128] (A)	NA	NA	NA	NA	NA	NA	NA
contig_gene234989_2	K10678	nfsA; nitroreductase A, NADPH-dependent, FMN-dependent (EC:1.-.-.-); K10678 nitroreductase [EC:1.-.-.-] (A)	NA	NA	NA	NA	NA	NA	NA
contig_gene1420_1	K03327	SLC47A2, MATE2, MATE2-B, MATE2-K, MATE2K; solute carrier family 47, member 2; K03327 multidrug resistance protein, MATE family (A)	NA	NA	NA	NA	NA	NA	NA
contig_gene14200_1			NA	NA	NA	NA	NA	NA	NA
contig_gene14200_2	K00773	QTRT1, FP3235, TGT, TGUT; queuine tRNA-ribosyltransferase 1 (EC:2.4.2.29); K00773 queuine tRNA-ribosyltransferase [EC:2.4.2.29] (A)	NA	NA	NA	NA	NA	NA	NA
contig_gene142000_1			NA	NA	NA	NA	NA	NA	NA
contig_gene142001_1	K13292	lgt; phosphatidylglycerol-prolipoprotein diacylglyceryl transferase (EC:2.4.99.-); K13292 phosphatidylglycerol:prolipoprotein diacylglycerol transferase [EC:2.-.-.-] (A)	NA	NA	NA	NA	NA	NA	NA
contig_gene100894_1			NA	NA	NA	NA	NA	NA	NA
contig_gene100895_1	K00176	oorD; 2-oxoglutarate-acceptor oxidoreductase subunit OorD; K00176 2-oxoglutarate ferredoxin oxidoreductase subunit delta [EC:1.2.7.3] (A)	NA	NA	NA	NA	NA	NA	NA
contig_gene100896_1	K00850	PFKL, PFK-B; phosphofructokinase, liver (EC:2.7.1.11); K00850 6-phosphofructokinase [EC:2.7.1.11] (A)	NA	NA	NA	NA	NA	NA	NA
contig_gene100897_1	K03043	rpoB; RNA polymerase beta chain; K03043 DNA-directed RNA polymerase subunit beta [EC:2.7.7.6] (A)	NA	NA	NA	NA	NA	NA	NA
contig_gene100898_1	K14060	pinR; Rac prophage; predicted site-specific recombinase; K14060 putative DNA-invertase from lambdoid prophage Rac (A)	NA	NA	NA	NA	NA	NA	NA
contig_gene142004_1			NA	NA	NA	NA	NA	NA	NA
contig_gene142005_1			NA	NA	NA	NA	NA	NA	NA
contig_gene1009_1			NA	NA	NA	NA	NA	NA	NA
contig_gene1009_2	K15359	6-hydroxy-3-succinoylpyridine hydroxylase; K15359 6-hydroxy-3-succinoylpyridine hydroxylase [EC:3.7.1.-] (A)	NA	NA	NA	NA	NA	NA	NA
contig_gene1009_3			NA	NA	NA	NA	NA	NA	NA
contig_gene1009_4			NA	NA	NA	NA	NA	NA	NA
contig_gene1009_5			NA	NA	NA	NA	NA	NA	NA
contig_gene1009_6	K12340	tolC; transport channel; K12340 outer membrane channel protein (A)	NA	NA	NA	NA	NA	NA	NA
contig_gene10090_1			NA	NA	NA	NA	NA	NA	NA
contig_gene10090_2			NA	NA	NA	NA	NA	NA	NA
contig_gene10090_3			NA	NA	NA	NA	NA	NA	NA
contig_gene100900_1	K13040	putative sensor protein; K13040 two-component system, LuxR family, sensor histidine kinase TtrS [EC:2.7.13.3] (A)	NA	NA	NA	NA	NA	NA	NA
contig_gene100901_1			NA	NA	NA	NA	NA	NA	NA
contig_gene100902_1			NA	NA	NA	NA	NA	NA	NA
contig_gene100902_2	K03088	rpoE; RNA polymerase, sigma 24 (sigma E) factor; K03088 RNA polymerase sigma-70 factor, ECF subfamily (A)	NA	NA	NA	NA	NA	NA	NA
contig_gene100902_3	K07492	ISSfl1 ORF1; K07492 putative transposase (A)	NA	NA	NA	NA	NA	NA	NA
contig_gene100902_4			NA	NA	NA	NA	NA	NA	NA
contig_gene100902_5			NA	NA	NA	NA	NA	NA	NA
contig_gene100903_1	K04114	bcrA; benzoyl CoA reductase subunit; K04114 benzoyl-CoA reductase subunit [EC:1.3.7.8] (A)	NA	NA	NA	NA	NA	NA	NA
contig_gene100904_1	K07405	amyA; glycosyl hydrolase family protein (EC:3.2.1.1); K07405 alpha-amylase [EC:3.2.1.1] (A)	NA	NA	NA	NA	NA	NA	NA
contig_gene100905_1	K15738	uup; fused predicted transporter subunits of ABC superfamily: ATP-binding components; K15738 ATP-binding cassette, subfamily F, uup (A)	NA	NA	NA	NA	NA	NA	NA
contig_gene100905_2			NA	NA	NA	NA	NA	NA	NA
contig_gene100906_1	K00059	3-oxoacyl-[acyl-carrier-protein] reductase; K00059 3-oxoacyl-[acyl-carrier protein] reductase [EC:1.1.1.100] (A)	NA	NA	NA	NA	NA	NA	NA
contig_gene100907_1			NA	NA	NA	NA	NA	NA	NA
contig_gene100907_2	K07584	ysxB; hypothetical protein; K07584 hypothetical protein (A)	NA	NA	NA	NA	NA	NA	NA
contig_gene100908_1	K01889	FARS2, FARS1, HSPC320, PheRS, dJ520B18.2; phenylalanyl-tRNA synthetase 2, mitochondrial (EC:6.1.1.20); K01889 phenylalanyl-tRNA synthetase alpha chain [EC:6.1.1.20] (A)	NA	NA	NA	NA	NA	NA	NA
contig_gene100908_2	K01890	FARSB, FARSLB, FRSB, PheHB, PheRS; phenylalanyl-tRNA synthetase, beta subunit (EC:6.1.1.20); K01890 phenylalanyl-tRNA synthetase beta chain [EC:6.1.1.20] (A)	NA	NA	NA	NA	NA	NA	NA
contig_gene186980_1	K01925	murD; UDP-N-acetylmuramoyl-L-alanine:D-glutamate ligase (EC:6.3.2.9); K01925 UDP-N-acetylmuramoylalanine--D-glutamate ligase [EC:6.3.2.9] (A)	NA	NA	NA	NA	NA	NA	NA
contig_gene186981_1			NA	NA	NA	NA	NA	NA	NA
contig_gene186981_2	K04041	response regulator receiver domain-containing protein; K04041 fructose-1,6-bisphosphatase III [EC:3.1.3.11] (A)	NA	NA	NA	NA	NA	NA	NA
contig_gene142022_1			NA	NA	NA	NA	NA	NA	NA
contig_gene142022_2	K07720	yesN; two-component response regulator YesM; K07720 two-component system, response regulator YesN (A)	NA	NA	NA	NA	NA	NA	NA
contig_gene142023_1			NA	NA	NA	NA	NA	NA	NA
contig_gene142024_1	K07718	yesM; two-component sensor histidine kinase YesN; K07718 two-component system, sensor histidine kinase YesM [EC:2.7.13.3] (A)	NA	NA	NA	NA	NA	NA	NA
contig_gene100910_1	K02906	50S ribosomal protein L3-1; K02906 large subunit ribosomal protein L3 (A)	NA	NA	NA	NA	NA	NA	NA
contig_gene100911_1	K02806	ptsN; sugar-specific enzyme IIA component of PTS (EC:2.7.1.69); K02806 PTS system, nitrogen regulatory IIA component [EC:2.7.1.69] (A)	NA	NA	NA	NA	NA	NA	NA
contig_gene100911_2	K05808	hpf; ribosome hibernation promoting factor HPF; stabilizes 70S dimers (100S); K05808 putative sigma-54 modulation protein (A)	NA	NA	NA	NA	NA	NA	NA
contig_gene100911_3	K03092	rpoN; RNA polymerase, sigma 54 (sigma N) factor; K03092 RNA polymerase sigma-54 factor (A)	NA	NA	NA	NA	NA	NA	NA
contig_gene100912_1			NA	NA	NA	NA	NA	NA	NA
contig_gene100913_1			NA	NA	NA	NA	NA	NA	NA
contig_gene100914_1			NA	NA	NA	NA	NA	NA	NA
contig_gene100914_2			NA	NA	NA	NA	NA	NA	NA
contig_gene100915_1	K00930	NAGK; acetylglutamate kinase; K00930 acetylglutamate kinase [EC:2.7.2.8] (A)	NA	NA	NA	NA	NA	NA	NA
contig_gene100917_1	K07795	tricarboxylic transport; K07795 putative tricarboxylic transport membrane protein (A)	NA	NA	NA	NA	NA	NA	NA
contig_gene100918_1	K10560	inner-membrane translocator; K10560 rhamnose transport system permease protein (A)	NA	NA	NA	NA	NA	NA	NA
contig_gene100919_1			NA	NA	NA	NA	NA	NA	NA
contig_gene10092_1	K00655	ATS2; 1-acyl-sn-glycerol-3-phosphate acyltransferase 1; K00655 1-acyl-sn-glycerol-3-phosphate acyltransferase [EC:2.3.1.51] (A)	NA	NA	NA	NA	NA	NA	NA
contig_gene10092_2			NA	NA	NA	NA	NA	NA	NA
contig_gene10092_3	K07497	Tf2-2; retrotransposable element; K07497 putative transposase (A)	NA	NA	NA	NA	NA	NA	NA
contig_gene10092_4			NA	NA	NA	NA	NA	NA	NA
contig_gene100920_1			NA	NA	NA	NA	NA	NA	NA
contig_gene100921_1			NA	NA	NA	NA	NA	NA	NA
contig_gene142029_3			NA	NA	NA	NA	NA	NA	NA
contig_gene14203_1	K07045	hydrolase; K07045 (A)	NA	NA	NA	NA	NA	NA	NA
contig_gene100923_1			NA	NA	NA	NA	NA	NA	NA
contig_gene100924_1			NA	NA	NA	NA	NA	NA	NA
contig_gene100924_2			NA	NA	NA	NA	NA	NA	NA
contig_gene100924_3			NA	NA	NA	NA	NA	NA	NA
contig_gene100925_1	K02115	ATPC2; ATP synthase gamma chain 2; K02115 F-type H+-transporting ATPase subunit gamma [EC:3.6.3.14] (A)	NA	NA	NA	NA	NA	NA	NA
contig_gene100925_2	K02115	ATPC2; ATP synthase gamma chain 2; K02115 F-type H+-transporting ATPase subunit gamma [EC:3.6.3.14] (A)	NA	NA	NA	NA	NA	NA	NA
contig_gene100926_1			NA	NA	NA	NA	NA	NA	NA
contig_gene100927_1	K00655	ATS2; 1-acyl-sn-glycerol-3-phosphate acyltransferase 1; K00655 1-acyl-sn-glycerol-3-phosphate acyltransferase [EC:2.3.1.51] (A)	NA	NA	NA	NA	NA	NA	NA
contig_gene142034_1			NA	NA	NA	NA	NA	NA	NA
contig_gene142035_1	K11210	fosB; putative fosfomycin resistance protein; K11210 metallothiol transferase [EC:2.5.1.-] (A)	NA	NA	NA	NA	NA	NA	NA
contig_gene142035_2	K01759	GLO1, GLOD1, GLYI; glyoxalase I (EC:4.4.1.5); K01759 lactoylglutathione lyase [EC:4.4.1.5] (A)	NA	NA	NA	NA	NA	NA	NA
contig_gene142036_1	K03930	yscE; lipase; K03930 putative tributyrin esterase [EC:3.1.1.-] (A)	NA	NA	NA	NA	NA	NA	NA
contig_gene142037_1	K02600	nusA; transcription termination/antitermination L factor; K02600 N utilization substance protein A (A)	NA	NA	NA	NA	NA	NA	NA
contig_gene10093_1			NA	NA	NA	NA	NA	NA	NA
contig_gene100930_1			NA	NA	NA	NA	NA	NA	NA
contig_gene100930_2	K00676	acetyltransferase, GNAT family (EC:2.3.1.128); K00676 ribosomal-protein-alanine N-acetyltransferase [EC:2.3.1.128] (A)	NA	NA	NA	NA	NA	NA	NA
contig_gene100931_1	K01939	ADSSL1; adenylosuccinate synthase like 1 (EC:6.3.4.4); K01939 adenylosuccinate synthase [EC:6.3.4.4] (A)	NA	NA	NA	NA	NA	NA	NA
contig_gene100931_2	K07025	GA13946 gene product from transcript GA13946-RA (EC:3.1.3.18); K07025 putative hydrolase of the HAD superfamily (A)	NA	NA	NA	NA	NA	NA	NA
contig_gene100931_3	K07720	yesN; two-component response regulator YesM; K07720 two-component system, response regulator YesN (A)	NA	NA	NA	NA	NA	NA	NA
contig_gene100931_4	K05989	alpha-L-rhamnosidase A; K05989 alpha-L-rhamnosidase [EC:3.2.1.40] (A)	NA	NA	NA	NA	NA	NA	NA
contig_gene100932_1	K07165	fecR; KpLE2 phage-like element; transmembrane signal transducer for ferric citrate transport; K07165 transmembrane sensor (A)	NA	NA	NA	NA	NA	NA	NA
contig_gene142043_1	K06252	TNC, 150-225, GMEM, GP, HXB, JI, TN, TN-C; tenascin C; K06252 tenascin (A)	NA	NA	NA	NA	NA	NA	NA
contig_gene142043_2	K00764	PPAT, ATASE, GPAT, PRAT; phosphoribosyl pyrophosphate amidotransferase (EC:2.4.2.14); K00764 amidophosphoribosyltransferase [EC:2.4.2.14] (A)	NA	NA	NA	NA	NA	NA	NA
contig_gene100934_1	K05515	mrdA; transpeptidase involved in peptidoglycan synthesis (penicillin-binding protein 2); K05515 penicillin-binding protein 2 (A)	NA	NA	NA	NA	NA	NA	NA
contig_gene100935_1	K02169	bioC; malonyl-CoA methyltransferase, SAM-dependent; K02169 malonyl-CoA O-methyltransferase [EC:2.1.1.197] (A)	NA	NA	NA	NA	NA	NA	NA
contig_gene100936_1	K13059	aminoglycoside phosphotransferase; K13059 N-acetylhexosamine 1-kinase [EC:2.7.1.162] (A)	NA	NA	NA	NA	NA	NA	NA
contig_gene100937_1	K07165	fecR; KpLE2 phage-like element; transmembrane signal transducer for ferric citrate transport; K07165 transmembrane sensor (A)	NA	NA	NA	NA	NA	NA	NA
contig_gene187015_1	K03572	mutL; methyl-directed mismatch repair protein; K03572 DNA mismatch repair protein MutL (A)	NA	NA	NA	NA	NA	NA	NA
contig_gene235060_3			NA	NA	NA	NA	NA	NA	NA
contig_gene142048_1			NA	NA	NA	NA	NA	NA	NA
contig_gene142049_1	K10942	sensory box sensor histidine kinase; K10942 two-component system, sensor histidine kinase FlrB [EC:2.7.13.3] (A)	NA	NA	NA	NA	NA	NA	NA
contig_gene14205_1			NA	NA	NA	NA	NA	NA	NA
contig_gene142050_1	K00554	trmD; tRNA m(1)G37 methyltransferase, SAM-dependent; K00554 tRNA (guanine37-N1)-methyltransferase [EC:2.1.1.228] (A)	NA	NA	NA	NA	NA	NA	NA
contig_gene142050_2	K07568	similar to S-adenosylmethionine tRNA ribosyltransferase; K07568 S-adenosylmethionine:tRNA ribosyltransferase-isomerase [EC:5.-.-.-] (A)	NA	NA	NA	NA	NA	NA	NA
contig_gene142051_1			NA	NA	NA	NA	NA	NA	NA
contig_gene18702_1			NA	NA	NA	NA	NA	NA	NA
contig_gene187020_1	K09686	yadH; predicted transporter subunit: membrane component of ABC superfamily; K09686 antibiotic transport system permease protein (A)	NA	NA	NA	NA	NA	NA	NA
contig_gene142053_1	K01667	347.t00005; tryptophanase; K01667 tryptophanase [EC:4.1.99.1] (A)	NA	NA	NA	NA	NA	NA	NA
contig_gene142054_1	K01966	PCCB; propionyl CoA carboxylase, beta polypeptide (EC:6.4.1.3); K01966 propionyl-CoA carboxylase beta chain [EC:6.4.1.3] (A)	NA	NA	NA	NA	NA	NA	NA
contig_gene142055_1	K00648	KAS_III; 3-oxoacyl-[acyl-carrier-protein] synthase III; K00648 3-oxoacyl-[acyl-carrier-protein] synthase III [EC:2.3.1.180] (A)	NA	NA	NA	NA	NA	NA	NA
contig_gene142056_1	K02034	sapC; antimicrobial peptide transport ABC transporter permease; K02034 peptide/nickel transport system permease protein (A)	NA	NA	NA	NA	NA	NA	NA
contig_gene142057_1	K05685	macB; fused macrolide transporter subunits of ABC superfamily: ATP-binding component/membrane component; K05685 macrolide transport system ATP-binding/permease protein [EC:3.6.3.-] (A)	NA	NA	NA	NA	NA	NA	NA
contig_gene142057_2	K05685	macB; fused macrolide transporter subunits of ABC superfamily: ATP-binding component/membrane component; K05685 macrolide transport system ATP-binding/permease protein [EC:3.6.3.-] (A)	NA	NA	NA	NA	NA	NA	NA
contig_gene187025_3	K08384	spoVD; penicillin-binding protein; K08384 stage V sporulation protein D (sporulation-specific penicillin-binding protein) (A)	NA	NA	NA	NA	NA	NA	NA
contig_gene187026_1			NA	NA	NA	NA	NA	NA	NA
contig_gene187027_1	K02338	dnaN; DNA polymerase III, beta subunit (EC:2.7.7.7); K02338 DNA polymerase III subunit beta [EC:2.7.7.7] (A)	NA	NA	NA	NA	NA	NA	NA
contig_gene187028_1			NA	NA	NA	NA	NA	NA	NA
contig_gene187029_1	K15738	uup; fused predicted transporter subunits of ABC superfamily: ATP-binding components; K15738 ATP-binding cassette, subfamily F, uup (A)	NA	NA	NA	NA	NA	NA	NA
contig_gene18703_1	K07667	kdpE; DNA-binding response regulator in two-component regulatory system with KdpD; K07667 two-component system, OmpR family, KDP operon response regulator KdpE (A)	NA	NA	NA	NA	NA	NA	NA
contig_gene187030_1	K00239	sdhA; succinate dehydrogenase, flavoprotein subunit (EC:1.3.99.1); K00239 succinate dehydrogenase flavoprotein subunit [EC:1.3.99.1] (A)	NA	NA	NA	NA	NA	NA	NA
contig_gene187031_1			NA	NA	NA	NA	NA	NA	NA
contig_gene187031_2	K01198	similar to XynA; K01198 xylan 1,4-beta-xylosidase [EC:3.2.1.37] (A)	NA	NA	NA	NA	NA	NA	NA
contig_gene187032_1			NA	NA	NA	NA	NA	NA	NA
contig_gene187032_2			NA	NA	NA	NA	NA	NA	NA
contig_gene187033_1	K02823	oxidoreductase FAD-binding subunit; K02823 dihydroorotate dehydrogenase electron transfer subunit (A)	NA	NA	NA	NA	NA	NA	NA
contig_gene235079_2			NA	NA	NA	NA	NA	NA	NA
contig_gene235079_1			NA	NA	NA	NA	NA	NA	NA
contig_gene23508_1	K00078	DHDH, 2DD, HUM2DD; dihydrodiol dehydrogenase (dimeric) (EC:1.3.1.20 1.1.1.179); K00078 dihydrodiol dehydrogenase / D-xylose 1-dehydrogenase (NADP) [EC:1.3.1.20 1.1.1.179] (A)	NA	NA	NA	NA	NA	NA	NA
contig_gene235080_1			NA	NA	NA	NA	NA	NA	NA
contig_gene235081_1			NA	NA	NA	NA	NA	NA	NA
contig_gene187035_1			NA	NA	NA	NA	NA	NA	NA
contig_gene142059_2			NA	NA	NA	NA	NA	NA	NA
contig_gene142059_3			NA	NA	NA	NA	NA	NA	NA
contig_gene142059_1	K02199	ccmG; periplasmic thioredoxin of cytochrome c-type biogenesis; K02199 cytochrome c biogenesis protein CcmG, thiol:disulfide interchange protein DsbE (A)	NA	NA	NA	NA	NA	NA	NA
contig_gene14206_1	K15738	uup; fused predicted transporter subunits of ABC superfamily: ATP-binding components; K15738 ATP-binding cassette, subfamily F, uup (A)	NA	NA	NA	NA	NA	NA	NA
contig_gene142060_1			NA	NA	NA	NA	NA	NA	NA
contig_gene100939_1			NA	NA	NA	NA	NA	NA	NA
contig_gene142061_2	K11060	entB; enterotoxin; K11060 probable enterotoxin B (A)	NA	NA	NA	NA	NA	NA	NA
contig_gene142061_3			NA	NA	NA	NA	NA	NA	NA
contig_gene100940_1			NA	NA	NA	NA	NA	NA	NA
contig_gene100940_2			NA	NA	NA	NA	NA	NA	NA
contig_gene100941_1	K13278	ASPG, C14orf76, GPA/WT; asparaginase homolog (S. cerevisiae) (EC:3.1.1.5 3.1.1.47 3.5.1.1); K13278 60kDa lysophospholipase [EC:3.1.1.5 3.1.1.47 3.5.1.1] (A)	NA	NA	NA	NA	NA	NA	NA
contig_gene100942_1			NA	NA	NA	NA	NA	NA	NA
contig_gene100943_1	K06400	resolvase; K06400 site-specific DNA recombinase (A)	NA	NA	NA	NA	NA	NA	NA
contig_gene100944_1	K00762	URA5, PYR5; Ura5p; K00762 orotate phosphoribosyltransferase [EC:2.4.2.10] (A)	NA	NA	NA	NA	NA	NA	NA
contig_gene100945_1	K15987	hppA; membrane-bound proton-translocating pyrophosphatase (EC:3.6.1.1); K15987 K(+)-stimulated pyrophosphate-energized sodium pump [EC:3.6.1.1] (A)	NA	NA	NA	NA	NA	NA	NA
contig_gene100946_1			NA	NA	NA	NA	NA	NA	NA
contig_gene100947_1	K06400	resolvase; K06400 site-specific DNA recombinase (A)	NA	NA	NA	NA	NA	NA	NA
contig_gene100948_1	K07273	yegX; predicted hydrolase; K07273 lysozyme (A)	NA	NA	NA	NA	NA	NA	NA
contig_gene100949_1	K01785	GALM, IBD1; galactose mutarotase (aldose 1-epimerase) (EC:5.1.3.3); K01785 aldose 1-epimerase [EC:5.1.3.3] (A)	NA	NA	NA	NA	NA	NA	NA
contig_gene10095_1			NA	NA	NA	NA	NA	NA	NA
contig_gene100950_1			NA	NA	NA	NA	NA	NA	NA
contig_gene100950_2			NA	NA	NA	NA	NA	NA	NA
contig_gene14207_1			NA	NA	NA	NA	NA	NA	NA
contig_gene14207_2	K02836	Peptide chain release factor 2; K02836 peptide chain release factor 2 (A)	NA	NA	NA	NA	NA	NA	NA
contig_gene100952_1			NA	NA	NA	NA	NA	NA	NA
contig_gene100953_1	K08602	peptidase M3A and M3B thimet/oligopeptidase F; K08602 oligoendopeptidase F [EC:3.4.24.-] (A)	NA	NA	NA	NA	NA	NA	NA
contig_gene100954_1	K07386	PgPepO oligopeptidase; K07386 putative endopeptidase [EC:3.4.24.-] (A)	NA	NA	NA	NA	NA	NA	NA
contig_gene100954_2	K07774	tctD; transcriptional regulator; K07774 two-component system, OmpR family, response regulator TctD (A)	NA	NA	NA	NA	NA	NA	NA
contig_gene100954_3	K02483	two-component system sensor histidine kinase/response regulator, putative; K02483 two-component system, OmpR family, response regulator (A)	NA	NA	NA	NA	NA	NA	NA
contig_gene100955_1	K04096	smf; conserved protein; K04096 DNA processing protein (A)	NA	NA	NA	NA	NA	NA	NA
contig_gene100956_1			NA	NA	NA	NA	NA	NA	NA
contig_gene100957_1	K06894	yfhM; conserved protein; K06894 (A)	NA	NA	NA	NA	NA	NA	NA
contig_gene100958_1	K03629	recF; gap repair protein; K03629 DNA replication and repair protein RecF (A)	NA	NA	NA	NA	NA	NA	NA
contig_gene100959_1	K08602	peptidase M3A and M3B thimet/oligopeptidase F; K08602 oligoendopeptidase F [EC:3.4.24.-] (A)	NA	NA	NA	NA	NA	NA	NA
contig_gene10096_1			NA	NA	NA	NA	NA	NA	NA
contig_gene10096_2			NA	NA	NA	NA	NA	NA	NA
contig_gene10096_3			NA	NA	NA	NA	NA	NA	NA
contig_gene100960_1			NA	NA	NA	NA	NA	NA	NA
contig_gene100960_2	K07282	capsule synthesis protein, CapA; K07282 poly-gamma-glutamate synthesis protein (capsule biosynthesis protein) (A)	NA	NA	NA	NA	NA	NA	NA
contig_gene100961_1	K11541	CAD complex (carbamoyl-phosphate synthase II / aspartate carbamoyltransferase catalytic chain / dihydroorotase); K11541 carbamoyl-phosphate synthase / aspartate carbamoyltransferase [EC:6.3.5.5 2.1.3.2] (A)	NA	NA	NA	NA	NA	NA	NA
contig_gene100962_1	K10200	periplasmic protein; K10200 N-acetylglucosamine transport system substrate-binding protein (A)	NA	NA	NA	NA	NA	NA	NA
contig_gene100963_1	K07484	IS encoded proteinen coded by prophage CP-933O; K07484 transposase (A)	NA	NA	NA	NA	NA	NA	NA
contig_gene100963_2			NA	NA	NA	NA	NA	NA	NA
contig_gene100964_1			NA	NA	NA	NA	NA	NA	NA
contig_gene100965_1	K02371	putative enoyl-[acyl-carrier-protein] reductase; K02371 enoyl-[acyl carrier protein] reductase II [EC:1.3.1.-] (A)	NA	NA	NA	NA	NA	NA	NA
contig_gene100966_1	K11072	potA; polyamine transporter subunit; K11072 spermidine/putrescine transport system ATP-binding protein [EC:3.6.3.31] (A)	NA	NA	NA	NA	NA	NA	NA
contig_gene100967_1	K00353	frxA; NAD(P)H nitroreductase (EC:1.6.6.-); K00353 [EC:1.6.6.-] (A)	NA	NA	NA	NA	NA	NA	NA
contig_gene100967_2			NA	NA	NA	NA	NA	NA	NA
contig_gene100968_1	K01756	ADSL, AMPS, ASASE, ASL; adenylosuccinate lyase (EC:4.3.2.2); K01756 adenylosuccinate lyase [EC:4.3.2.2] (A)	NA	NA	NA	NA	NA	NA	NA
contig_gene100969_1			NA	NA	NA	NA	NA	NA	NA
contig_gene10097_1	K01813	rhaA; L-rhamnose isomerase (EC:5.3.1.14); K01813 L-rhamnose isomerase [EC:5.3.1.14] (A)	NA	NA	NA	NA	NA	NA	NA
contig_gene10097_2			NA	NA	NA	NA	NA	NA	NA
contig_gene100970_1	K00067	NAD dependent epimerase/dehydratase family protein (EC:1.1.1.133); K00067 dTDP-4-dehydrorhamnose reductase [EC:1.1.1.133] (A)	NA	NA	NA	NA	NA	NA	NA
contig_gene100971_1			NA	NA	NA	NA	NA	NA	NA
contig_gene100972_1	K01448	amiA; N-acetylmuramoyl-l-alanine amidase I (EC:3.5.1.28); K01448 N-acetylmuramoyl-L-alanine amidase [EC:3.5.1.28] (A)	NA	NA	NA	NA	NA	NA	NA
contig_gene100972_2			NA	NA	NA	NA	NA	NA	NA
contig_gene100973_1	K10441	rbsA; fused D-ribose transporter subunits of ABC superfamily: ATP-binding components; K10441 ribose transport system ATP-binding protein [EC:3.6.3.17] (A)	NA	NA	NA	NA	NA	NA	NA
contig_gene100974_1			NA	NA	NA	NA	NA	NA	NA
contig_gene100975_1			NA	NA	NA	NA	NA	NA	NA
contig_gene100975_2			NA	NA	NA	NA	NA	NA	NA
contig_gene142090_1			NA	NA	NA	NA	NA	NA	NA
contig_gene142090_2	K02014	fhuA; ferrichrome outer membrane transporter; K02014 iron complex outermembrane recepter protein (A)	NA	NA	NA	NA	NA	NA	NA
contig_gene187076_1	K01270	129.t00006; aminoacyl-histidine dipeptidase; K01270 dipeptidase D [EC:3.4.13.-] (A)	NA	NA	NA	NA	NA	NA	NA
contig_gene187076_2			NA	NA	NA	NA	NA	NA	NA
contig_gene142092_1			NA	NA	NA	NA	NA	NA	NA
contig_gene142094_1			NA	NA	NA	NA	NA	NA	NA
[truncated: 456,385+ more rows]
