# Supplementary material for: Sample Preservation and Storage Significantly Impact Taxonomic and Functional Profiles in Metaproteomics Studies of the Human Gut Microbiome
Source: Microorganisms. 2019 Sep 19;7(9):367. doi: 10.3390/microorganisms7090367 (PMC6780314; doi:10.3390/microorganisms7090367)
Supplement: Supplementary file 1 [file microorganisms-07-00367-s001.zip › Supplement/Supplementary Table S2 - Identified Proteins.xlsx]

## Sheet: Identified Proteins
Table S2: Proteins passing Scaffold filter criteria (peptide identification propability greater than 99.0% with Scaffold Local FDR algorithm, proteins filtered to a 1.0% FDR, requiring at least two identified peptides), with quantitative profiles, fold changes, p-values, and total unique peptide counts for each sample. ff: Flash frozen, rl: RNAlater-treated.
Identified Proteins	Accession Number	T-Test (p-value): *(p < 0.00746)	Fold Change by Category	Quantitative Profile	Total_Unique_Peptid_Count_ff_01	Total_Unique_Peptid_Count_ff_02	Total_Unique_Peptid_Count_ff_03	Total_Unique_Peptid_Count_rl_01	Total_Unique_Peptid_Count_rl_02	Total_Unique_Peptid_Count_rl_03	ff_2of3	rl_2of3
Cluster of description (NM_006121)	NM_006121 [23]	0.48	0.6	[]	572	292	129	205	245	170	1	1
description	NM_006121	0.46	0.7	[]	195	123	53	85	93	74	1	1
description	NM_000423	0.41	0.5	[]	168	101	55	69	87	61	1	1
description	NM_000424	0.49	0.5	[]	92	41	21	35	38	30	1	1
description	NM_005554	0.37	0.4	[]	96	32	19	29	34	29	1	1
description	NM_175078	0.2	0.09	[]	10	12	7	5	6	8	1	1
description	NM_001081492 (+1)	0.56	0.4	[]	20	4	0	3	7	3	1	1
description	NM_005555	0.29	0.2	[]	95	32	18	23	32	28	1	1
description	NM_173352	0.49	0.3	[]	22	3	2	2	7	2	1	1
description	NM_015848	0.12	0	[]	22	21	9	7	12	10	1	1
description	NM_173086	0.37	0	[]	97	32	19	25	34	29	1	1
description	NM_003380	0.37	0	[]	6	2	0	0	0	0	1	0
description	NM_005556	0.39	0.3	[]	9	7	4	3	4	7	1	1
description	NM_057088	0.37	0	[]	22	15	9	8	13	12	1	1
description	NM_002272	0.37	0	[]	18	8	4	4	6	6	1	1
description	NM_001146225	0.99	1	[]	9	7	4	4	4	4	1	1
description	NM_175068	0.37	0	[]	14	7	5	5	6	7	1	1
description	NM_001256282 (+1)	0.12	0	[]	16	12	9	7	9	11	1	1
description	NM_175834	0.85	0.8	[]	19	12	8	6	0	11	1	1
description	NM_004693	1	INF	[]	31	11	0	0	11	0	1	0
description	NM_033448	0.37	INF	[]	9	7	5	5	6	7	1	1
description	NM_033045	1	INF	[]	0	0	3	0	0	0	0	0
Cluster of TRYP_PIG_contamination (P00761)	P00761	0.38	1.1	[]	27	29	27	27	30	29	1	1
TRYP_PIG_contamination	P00761	0.38	1.1	[]	27	29	27	27	30	29	1	1
Cluster of A_samples_contig_gene11419_4 (10044700)	10044700 [56]	0.052	1.3	[]	299	354	315	270	356	298	1	1
A_samples_contig_gene11419_4	10044700	0.058	1.5	[]	28	31	30	29	36	33	1	1
A_samples_contig_gene43304_44	10361261	0.074	1.5	[]	25	34	26	29	35	29	1	1
A_samples_contig_gene15825_1	10305598	0.02	2.1	[]	10	12	13	17	16	14	1	1
A_samples_contig_gene2408_20	10331365	0.0023	2.9	ff low, rl high	25	32	25	38	47	41	1	1
A_samples_contig_gene16928_1	10102535	0.017	1.6	[]	8	9	7	8	13	11	1	1
A_samples_contig_gene771_1	10020457	0.00063	2.5	ff low, rl high	23	25	23	31	35	32	1	1
A_samples_contig_gene6878_99	10042226	0.006	3.1	ff low, rl high	13	13	16	24	33	26	1	1
A_samples_contig_gene184182_1	10042146	0.45	1.5	[]	27	34	28	34	42	34	1	1
A_samples_contig_gene67467_24	10052000	0.018	2.6	[]	15	20	12	22	29	24	1	1
A_samples_contig_gene69686_1	10262426	0.00032	0	ff high, rl low	26	27	26	2	3	2	1	1
A_samples_contig_gene179406_10	10274747	0.039	3.1	[]	16	19	17	21	23	20	1	1
A_samples_contig_gene65672_5	10207371	0.0033	3.7	ff low, rl high	14	13	13	18	27	23	1	1
A_samples_contig_gene60207_2	10074071	0.013	46	[]	8	10	7	12	21	18	1	1
A_samples_contig_gene60966_1	10213610	0.022	2.7	[]	31	37	32	40	44	37	1	1
A_samples_contig_gene111236_44	10128384	0.0014	0.05	ff high, rl low	8	14	10	0	3	2	1	1
A_samples_contig_gene36561_1	10007865	0.34	1.4	[]	5	9	8	8	9	9	1	1
A_samples_contig_gene21443_1	10025117	0.0023	5	ff low, rl high	9	11	8	9	13	12	1	1
A_samples_contig_gene7393_24	10389129	0.12	2.4	[]	18	21	17	20	26	23	1	1
A_samples_contig_gene84457_3	10139880	0.021	3.1	[]	12	14	13	13	21	18	1	1
A_samples_contig_gene16890_1	10110696	0.0053	0	ff high, rl low	27	29	24	2	5	2	1	1
A_samples_contig_gene188839_1	10253251	0.00031	0	ff high, rl low	11	9	11	0	0	0	1	0
A_samples_contig_gene75513_5	10228141	0.0017	0.07	ff high, rl low	23	26	21	3	4	5	1	1
A_samples_contig_gene14529_1	10240266	0.0025	0	ff high, rl low	20	21	16	5	8	6	1	1
A_samples_contig_gene53447_65	10424599	< 0.00010	0	ff high, rl low	18	17	18	10	11	10	1	1
A_samples_contig_gene203227_7	10106610	0.0043	0.05	ff high, rl low	8	11	8	0	4	2	1	1
A_samples_contig_gene61606_32	10340671	< 0.00010	0	ff high, rl low	12	15	14	0	0	0	1	0
A_samples_contig_gene50277_2	10397149	0.54	1.3	[]	34	42	36	40	45	39	1	1
A_samples_contig_gene51320_4	10103486	0.027	0.06	[]	21	16	18	8	12	8	1	1
A_samples_contig_gene61606_31	10340009	0.081	0	[]	13	11	10	2	2	3	1	1
A_samples_contig_gene5641_11	10005928	0.00017	0	ff high, rl low	38	39	39	4	7	4	1	1
A_samples_contig_gene34297_1	10027447	0.44	1.5	[]	31	36	32	37	44	39	1	1
A_samples_contig_gene195068_10	10156275	0.12	9.6	[]	14	18	11	14	24	15	1	1
A_samples_contig_gene143128_3	10083794	0.63	1.7	[]	6	5	6	3	10	7	1	1
A_samples_contig_gene146048_4	10255181	0.24	7.9	[]	22	28	20	30	41	33	1	1
A_samples_contig_gene199679_1	10384848	0.0086	0	[]	4	5	3	0	0	0	1	0
A_samples_contig_gene212128_26	10312180	0.95	1.1	[]	36	43	36	42	50	44	1	1
A_samples_contig_gene53450_1	10103907	0.4	2.8	[]	5	6	5	5	5	0	1	1
A_samples_contig_gene66431_1	10373327	0.014	0	[]	4	4	3	0	4	4	1	1
A_samples_contig_gene117422_1	10206670	0.12	INF	[]	5	6	4	6	7	7	1	1
A_samples_contig_gene99703_8	10037784	0.37	0	[]	6	10	6	5	7	5	1	1
A_samples_contig_gene114283_2	10211976	0.37	0	[]	3	2	2	2	2	2	1	1
A_samples_contig_gene79913_10	10237138	0.37	0	[]	13	12	15	8	15	11	1	1
A_samples_contig_gene143128_4	10084009	0.12	INF	[]	2	0	0	3	3	0	0	1
A_samples_contig_gene31727_1	10284483	1	INF	[]	12	12	9	11	16	13	1	1
A_samples_contig_gene116085_1	10144194	0.37	0	[]	2	3	2	2	2	2	1	1
A_samples_contig_gene176278_1	10038073	1	INF	[]	0	7	0	0	8	5	0	1
A_samples_contig_gene177610_1	10345640	1	INF	[]	15	21	13	22	26	23	1	1
A_samples_contig_gene129440_1	10146288	0.37	INF	[]	6	6	5	3	5	4	1	1
A_samples_contig_gene184509_1	10059552	0.37	INF	[]	5	6	6	5	8	6	1	1
A_samples_contig_gene8873_4	10135419	0.37	INF	[]	2	2	2	0	3	2	1	1
A_samples_contig_gene173880_1	10402623	0.12	INF	[]	2	3	2	3	3	2	1	1
A_samples_contig_gene160160_2	10149372	1	INF	[]	7	7	4	5	6	4	1	1
A_samples_contig_gene45742_1	10234996	1	INF	[]	16	17	13	0	0	0	1	0
A_samples_contig_gene59048_6-REVERSED	10117741_REVERSED	1	INF	[]	2	0	0	0	0	0	0	0
A_samples_contig_gene137269_1	10363467	1	INF	[]	0	0	0	4	0	0	0	0
A_samples_contig_gene60346_1	10167219	1	INF	[]	2	0	0	0	0	0	0	0
Cluster of A_samples_contig_gene234354_2 (10093222)	10093222 [87]	0.022	0.7	[]	150	242	240	181	176	195	1	1
A_samples_contig_gene234354_2	10093222	0.0099	1.5	[]	15	21	21	24	24	28	1	1
A_samples_contig_gene80566_1	10331032	0.003	2.2	ff low, rl high	10	15	11	13	13	18	1	1
A_samples_contig_gene105399_26	10253506	0.013	0.008	[]	11	20	19	4	4	4	1	1
A_samples_contig_gene10547_1	10266305	0.00034	4.8	ff low, rl high	5	10	8	13	12	13	1	1
A_samples_contig_gene166535_1	10390470	0.18	1.8	[]	9	15	14	14	15	17	1	1
A_samples_contig_gene13183_1	10241508	0.00037	0.2	ff high, rl low	7	9	8	6	5	7	1	1
A_samples_contig_gene95588_4	10098774	0.0049	2.9	ff low, rl high	9	18	16	17	18	22	1	1
A_samples_contig_gene78577_4	10112955	0.00024	12	ff low, rl high	3	8	9	16	20	23	1	1
A_samples_contig_gene72080_22	10336618	0.00068	0	ff high, rl low	10	14	15	5	5	6	1	1
A_samples_contig_gene232421_1	10066393	0.25	1.2	[]	13	18	19	14	18	18	1	1
A_samples_contig_gene182639_1	10211687	0.024	3.3	[]	11	14	16	15	14	16	1	1
A_samples_contig_gene156869_1	10412147	0.00045	0.03	ff high, rl low	7	9	8	4	3	4	1	1
A_samples_contig_gene13566_1	10366196	0.066	0.7	[]	5	11	10	6	6	7	1	1
A_samples_contig_gene71461_1	10406348	0.031	0.8	[]	13	17	18	12	14	15	1	1
A_samples_contig_gene117873_1	10135882	< 0.00010	0.05	ff high, rl low	10	11	11	5	5	5	1	1
A_samples_contig_gene12656_1	10229018	0.009	0	[]	5	6	6	0	0	0	1	0
A_samples_contig_gene182697_1	10366628	0.13	3.4	[]	8	17	13	14	13	17	1	1
A_samples_contig_gene16925_1	10157901	0.016	0	[]	8	9	9	0	0	0	1	0
A_samples_contig_gene71523_1	10265397	0.00017	0.05	ff high, rl low	6	6	6	4	4	3	1	1
A_samples_contig_gene110074_26	10391211	0.32	0.5	[]	8	15	17	17	16	16	1	1
A_samples_contig_gene198183_1	10239072	0.0013	0.04	ff high, rl low	14	15	16	6	7	7	1	1
A_samples_contig_gene153618_1	10027568	0.34	6.2	[]	2	6	6	3	4	5	1	1
A_samples_contig_gene189016_5	10370253	0.0011	3.3	ff low, rl high	11	13	14	16	16	17	1	1
A_samples_contig_gene59114_4	10385318	0.00025	0	ff high, rl low	10	12	10	4	3	3	1	1
A_samples_contig_gene82167_1	10085428	0.2	0.2	[]	6	8	8	3	0	4	1	1
A_samples_contig_gene132175_4	10193108	0.08	2.7	[]	6	14	13	16	15	18	1	1
A_samples_contig_gene67080_1	10413916	0.0019	0	ff high, rl low	3	4	3	0	0	0	1	0
A_samples_contig_gene66919_8	10281165	0.045	0.7	[]	10	16	12	11	12	16	1	1
A_samples_contig_gene21421_1	10218189	0.061	0	[]	7	10	10	3	2	2	1	1
A_samples_contig_gene168533_1	10364729	0.00016	0	ff high, rl low	5	7	6	2	0	0	1	0
A_samples_contig_gene37676_1	10065336	0.92	1.1	[]	8	8	7	8	8	8	1	1
A_samples_contig_gene200604_21	10074011	0.015	7	[]	5	9	7	10	10	9	1	1
A_samples_contig_gene109043_4	10351084	0.019	3.2	[]	4	8	10	10	12	10	1	1
A_samples_contig_gene152468_1	10367207	0.06	0	[]	2	4	3	0	2	2	1	1
A_samples_contig_gene165614_1	10176627	0.95	0.9	[]	3	7	4	6	7	6	1	1
A_samples_contig_gene120928_1	10172975	0.21	0.1	[]	6	13	12	7	7	9	1	1
A_samples_contig_gene49959_1	10063949	0.046	1.7	[]	6	7	6	7	8	9	1	1
A_samples_contig_gene91379_1	10233086	0.1	3.7	[]	9	16	13	14	15	20	1	1
A_samples_contig_gene16934_1	10263029	0.36	0.3	[]	12	16	16	15	16	17	1	1
A_samples_contig_gene36106_1	10088001	0.062	0	[]	7	10	11	5	7	6	1	1
A_samples_contig_gene221554_1	10273920	0.2	0.2	[]	5	7	5	3	2	6	1	1
A_samples_contig_gene208433_1	10187410	0.19	0.3	[]	3	5	5	0	5	5	1	1
A_samples_contig_gene32616_1	10386280	0.92	1.1	[]	0	2	2	0	2	2	1	1
A_samples_contig_gene155685_2	10076618	0.016	0	[]	14	16	17	10	12	13	1	1
A_samples_contig_gene95582_1	10127940	0.013	INF	[]	10	17	14	17	17	20	1	1
A_samples_contig_gene175803_4	10345817	0.17	0	[]	11	17	19	11	12	12	1	1
A_samples_contig_gene16393_1	10050436	0.12	INF	[]	8	12	11	10	12	13	1	1
A_samples_contig_gene168632_1	10055680	0.21	2.5	[]	2	3	4	5	6	7	1	1
A_samples_contig_gene196673_1	10173882	0.15	0	[]	0	3	3	0	0	0	1	0
A_samples_contig_gene227261_1	10384282	0.15	INF	[]	0	0	0	2	2	0	0	1
A_samples_contig_gene192316_1	10020986	< 0.00010	INF	ff low, rl high	10	14	12	11	11	15	1	1
A_samples_contig_gene126544_2	10404164	0.63	0.7	[]	9	13	14	11	11	11	1	1
A_samples_contig_gene199615_14	10113553	0.21	0	[]	9	13	12	7	9	8	1	1
A_samples_contig_gene211216_1	10303079	0.13	3	[]	0	2	0	2	2	2	0	1
A_samples_contig_gene101863_1	10380046	0.012	0	[]	4	6	6	2	0	0	1	0
A_samples_contig_gene208565_1	10097080	0.0027	0	ff high, rl low	5	5	6	4	3	4	1	1
A_samples_contig_gene217839_1	10417931	0.25	0	[]	0	5	4	2	3	3	1	1
A_samples_contig_gene91472_1	10202909	0.97	1.1	[]	0	0	2	0	2	0	0	0
A_samples_contig_gene163914_1	10382027	0.12	INF	[]	7	13	13	13	14	16	1	1
A_samples_contig_gene64300_2	10342185	0.0063	0	ff high, rl low	11	15	17	9	9	10	1	1
A_samples_contig_gene74409_5	10238411	0.15	0	[]	4	10	11	8	8	9	1	1
A_samples_contig_gene214986_2	10251767	0.51	2	[]	4	6	6	6	8	4	1	1
A_samples_contig_gene27035_1	10128617	0.12	0	[]	0	2	2	0	0	0	1	0
A_samples_contig_gene27706_2	10231250	1	INF	[]	10	12	14	11	14	13	1	1
A_samples_contig_gene22570_1	10387557	1	INF	[]	4	5	5	4	4	5	1	1
A_samples_contig_gene130990_7	10043700	0.37	0	[]	3	7	9	3	4	4	1	1
A_samples_contig_gene38222_1	10279002	1	INF	[]	0	0	2	0	0	2	0	0
A_samples_contig_gene28950_3	10057775	0.37	INF	[]	0	0	0	0	3	4	0	1
A_samples_contig_gene112879_1	10185466	0.37	0	[]	14	14	15	9	11	10	1	1
A_samples_contig_gene183405_1	10333788	0.12	0	[]	11	16	19	8	9	10	1	1
A_samples_contig_gene144360_1	10384633	0.37	0	[]	4	5	8	4	4	5	1	1
A_samples_contig_gene85520_1	10237590	0.12	0	[]	5	5	6	3	3	4	1	1
A_samples_contig_gene135298_1	10274181	0.12	INF	[]	3	7	7	7	7	8	1	1
A_samples_contig_gene28972_1	10281942	1	INF	[]	4	7	7	6	6	7	1	1
A_samples_contig_gene182081_1	10097050	0.37	0	[]	0	2	3	0	0	0	1	0
A_samples_contig_gene221538_1	10362489	1	INF	[]	0	4	4	0	0	0	1	0
A_samples_contig_gene83426_1	10179525	1	INF	[]	4	9	8	7	8	8	1	1
A_samples_contig_gene144694_3	10039567	0.37	0	[]	3	7	5	3	4	4	1	1
A_samples_contig_gene172582_1	10030706	1	INF	[]	4	4	4	4	5	4	1	1
A_samples_contig_gene18148_1	10244023	1	INF	[]	5	7	7	5	6	5	1	1
A_samples_contig_gene60602_1	10228497	0.37	0	[]	0	3	2	0	0	0	1	0
A_samples_contig_gene115226_1	10150172	1	INF	[]	3	0	0	0	0	9	0	0
A_samples_contig_gene113401_1	10307570	1	INF	[]	0	6	5	5	7	0	1	1
A_samples_contig_gene104290_1	10201291	1	INF	[]	0	0	0	3	0	0	0	0
A_samples_contig_gene205058_1	10385445	1	INF	[]	0	0	11	0	0	0	0	0
A_samples_contig_gene67368_1	10199918	1	INF	[]	4	0	0	0	0	0	0	0
A_samples_contig_gene67262_1	10269075	1	INF	[]	0	8	0	0	0	0	0	0
Cluster of description (NM_000421)	NM_000421 [14]	0.51	0.6	[]	348	134	68	87	122	87	1	1
description	NM_000421	0.4	0.6	[]	160	93	47	52	71	50	1	1
description	NM_000526	0.44	0.3	[]	96	26	15	20	28	22	1	1
description	NM_005557	0.48	0.4	[]	100	24	13	22	28	20	1	1
description	NM_000422	0.46	0.3	[]	50	13	9	12	14	12	1	1
K1C15_SHEEP_contamination	O77727	1	INF	[]	12	7	6	0	6	7	1	1
description	NM_153490	0.12	INF	[]	10	6	5	0	7	8	1	1
description	NM_002276	0.12	0	[]	12	7	6	0	0	5	1	0
description	NM_002275	0.37	0	[]	17	7	6	0	0	7	1	0
description	NM_000223	0.37	0	[]	4	0	0	0	0	0	0	0
description	NM_019016	1	INF	[]	0	0	0	0	2	0	0	0
description	NM_181534	0.37	INF	[]	0	5	4	3	3	3	1	1
description	NM_181537	1	INF	[]	0	7	6	5	5	5	1	1
description	NM_181535	1	INF	[]	0	7	4	3	0	0	1	0
description	NM_199187	1	INF	[]	2	0	0	0	0	0	0	0
Cluster of description (NM_000699)	NM_000699 [3]	0.28	0.9	[]	45	59	66	74	72	67	1	1
description	NM_000699	0.92	1	[]	37	49	55	62	63	56	1	1
description	NM_020978	0.46	0.9	[]	35	46	52	61	59	54	1	1
description	NM_001008218	0.058	0.7	[]	33	43	47	52	55	51	1	1
Cluster of A_samples_contig_gene5290_1 (10165066)	10165066 [86]	0.78	0.9	[]	211	379	308	248	305	334	1	1
A_samples_contig_gene5290_1	10165066	0.002	2.6	ff low, rl high	9	15	13	14	21	19	1	1
A_samples_contig_gene196353_19	10261818	0.00063	12	ff low, rl high	16	32	22	33	37	40	1	1
A_samples_contig_gene152885_22	10360147	0.00011	2.3	ff low, rl high	15	21	20	24	24	27	1	1
A_samples_contig_gene88178_20	10284186	< 0.00010	0.06	ff high, rl low	16	37	25	14	19	17	1	1
A_samples_contig_gene51950_71	10281559	0.034	3.6	[]	16	35	29	28	31	36	1	1
A_samples_contig_gene9850_3	10086331	0.0032	0.09	ff high, rl low	35	49	40	17	23	22	1	1
A_samples_contig_gene90779_10	10301220	0.0052	0.03	ff high, rl low	25	36	27	11	13	13	1	1
A_samples_contig_gene4704_136	10001793	0.0028	INF	ff low, rl high	0	2	0	8	12	10	0	1
A_samples_contig_gene233021_2	10323617	0.63	0.7	[]	20	39	29	22	28	30	1	1
A_samples_contig_gene59172_1	10400048	0.075	2	[]	20	33	23	35	37	40	1	1
A_samples_contig_gene34390_2	10242552	0.28	1.9	[]	16	27	24	26	30	30	1	1
A_samples_contig_gene4673_1	10396752	0.001	0	ff high, rl low	12	22	19	5	5	5	1	1
A_samples_contig_gene12588_1	10381994	0.028	4.3	[]	0	5	6	5	12	7	1	1
A_samples_contig_gene41342_13	10046398	0.041	0.3	[]	11	23	16	5	6	6	1	1
A_samples_contig_gene54146_2	10091368	0.51	0.6	[]	0	4	3	2	2	3	1	1
A_samples_contig_gene31907_1	10423952	0.0036	0.04	ff high, rl low	10	17	11	6	8	9	1	1
A_samples_contig_gene208014_7	10183516	0.0015	3.9	ff low, rl high	9	15	14	21	18	22	1	1
A_samples_contig_gene57166_1	10139414	0.017	7.5	[]	0	5	0	8	7	9	0	1
A_samples_contig_gene72920_1	10402972	0.67	1.8	[]	3	9	5	5	3	5	1	1
A_samples_contig_gene153790_1	10110248	0.0061	0.2	ff high, rl low	14	20	18	10	13	11	1	1
A_samples_contig_gene68395_5	10421688	0.056	3.2	[]	5	6	8	10	13	11	1	1
A_samples_contig_gene32968_1	10271012	0.15	1.3	[]	2	5	5	5	5	5	1	1
A_samples_contig_gene55740_2	10148309	0.084	0.3	[]	3	10	8	4	5	3	1	1
A_samples_contig_gene115880_18	10355664	0.0047	0.05	ff high, rl low	24	43	33	21	26	29	1	1
A_samples_contig_gene46449_1	10365901	0.42	2.5	[]	6	9	7	7	10	9	1	1
A_samples_contig_gene134209_29	10166093	0.053	0.2	[]	7	14	12	6	8	7	1	1
A_samples_contig_gene10571_1	10172185	0.083	2.6	[]	13	17	12	20	19	22	1	1
A_samples_contig_gene36111_48	10257450	0.33	1.9	[]	0	6	3	3	4	5	1	1
A_samples_contig_gene76017_3	10173642	0.091	0	[]	26	33	24	12	15	16	1	1
A_samples_contig_gene126227_64	10036379	0.0014	5.6	ff low, rl high	0	4	3	9	8	8	1	1
A_samples_contig_gene134015_5	10005246	0.41	2.1	[]	17	32	23	23	31	29	1	1
A_samples_contig_gene59989_1	10021058	0.24	4.2	[]	0	3	0	0	2	2	0	1
A_samples_contig_gene186378_2	10356809	0.32	1.4	[]	10	15	12	9	11	11	1	1
A_samples_contig_gene33615_2	10182766	0.15	0	[]	22	38	25	18	22	23	1	1
A_samples_contig_gene14368_1	10420902	0.033	0	[]	6	7	8	2	3	3	1	1
A_samples_contig_gene233322_1	10058824	0.24	4.2	[]	5	9	7	6	12	9	1	1
A_samples_contig_gene14532_1	10327815	0.94	1	[]	8	16	15	15	18	16	1	1
A_samples_contig_gene179365_1	10396489	0.0089	0	[]	13	17	10	6	7	9	1	1
A_samples_contig_gene33830_2	10366095	0.77	1.3	[]	14	25	0	23	26	27	1	1
A_samples_contig_gene236023_1	10349489	0.23	0.1	[]	4	8	6	3	7	4	1	1
A_samples_contig_gene63683_16	10376540	0.5	1.3	[]	17	27	22	15	20	19	1	1
A_samples_contig_gene3100_15	10329284	0.44	0.5	[]	6	11	10	5	7	6	1	1
A_samples_contig_gene59483_1	10187952	0.37	0	[]	0	0	2	0	0	0	0	0
A_samples_contig_gene113812_3	10258412	0.52	0.6	[]	21	28	23	10	16	16	1	1
A_samples_contig_gene47877_2	10323517	0.043	INF	[]	17	29	24	25	30	29	1	1
A_samples_contig_gene20558_45	10269352	0.028	0.1	[]	6	7	8	2	2	3	1	1
A_samples_contig_gene86802_6	10039517	0.18	5.2	[]	17	28	22	27	36	37	1	1
A_samples_contig_gene39669_1	10158058	0.14	0	[]	12	19	18	8	9	9	1	1
description	NM_004134	0.5	2.1	[]	0	2	0	0	2	2	0	1
A_samples_contig_gene42092_16	10172049	0.15	0.4	[]	26	42	33	15	22	22	1	1
A_samples_contig_gene110226_1	10235559	0.012	0	[]	17	24	17	8	12	10	1	1
A_samples_contig_gene196833_8	10003181	0.015	0	[]	4	11	7	5	6	5	1	1
A_samples_contig_gene199314_1	10032412	0.17	INF	[]	3	5	5	3	8	6	1	1
A_samples_contig_gene175227_2	10095094	0.11	0.3	[]	7	9	8	0	0	5	1	0
A_samples_contig_gene153805_2	10236049	0.18	0	[]	4	6	4	0	2	0	1	0
A_samples_contig_gene36320_1	10321930	0.016	INF	[]	10	18	14	20	21	22	1	1
A_samples_contig_gene144591_1	10006380	0.12	0	[]	22	30	22	9	16	16	1	1
A_samples_contig_gene221757_2	10227176	0.0063	INF	ff low, rl high	3	5	4	6	4	6	1	1
A_samples_contig_gene204053_8	10031136	0.00017	0	ff high, rl low	5	5	6	4	2	4	1	1
A_samples_contig_gene161322_1	10362012	0.37	0	[]	25	35	23	11	19	18	1	1
A_samples_contig_gene125653_27	10310831	0.37	0	[]	22	32	32	14	18	19	1	1
A_samples_contig_gene125197_1	10383977	0.12	INF	[]	2	6	6	7	7	7	1	1
A_samples_contig_gene109342_1	10224360	0.37	INF	[]	0	5	3	6	5	6	1	1
A_samples_contig_gene60994_1	10346525	1	INF	[]	0	2	0	3	2	3	0	1
A_samples_contig_gene114624_1	10367995	1	INF	[]	7	9	6	5	6	6	1	1
A_samples_contig_gene136599_1	10335814	0.37	0	[]	0	4	2	3	3	2	1	1
A_samples_contig_gene73640_1	10093689	0.12	INF	[]	11	17	12	16	22	22	1	1
A_samples_contig_gene70576_1	10022523	1	INF	[]	0	5	4	3	4	4	1	1
A_samples_contig_gene76655_1	10177774	0.37	INF	[]	3	2	2	4	4	6	1	1
A_samples_contig_gene164674_2	10127648	0.12	INF	[]	2	0	2	7	5	6	1	1
A_samples_contig_gene192969_1	10057738	0.37	0	[]	0	2	0	0	0	0	0	0
A_samples_contig_gene151272_1	10218938	1	INF	[]	4	5	4	0	0	0	1	0
A_samples_contig_gene55773_1	10063753	1	INF	[]	2	6	3	0	4	5	1	1
A_samples_contig_gene144099_1	10106073	1	INF	[]	3	5	3	0	4	5	1	1
A_samples_contig_gene15983_1	10368434	0.37	INF	[]	8	9	7	10	12	11	1	1
A_samples_contig_gene160113_2	10317906	0.37	INF	[]	9	11	10	13	14	14	1	1
A_samples_contig_gene102985_2	10137852	0.37	INF	[]	0	6	2	5	5	7	1	1
A_samples_contig_gene173688_1	10135194	1	INF	[]	2	4	2	3	4	3	1	1
A_samples_contig_gene129201_1	10077453	0.37	0	[]	7	13	13	6	8	10	1	1
A_samples_contig_gene134393_1	10061992	1	INF	[]	16	23	16	8	12	10	1	1
A_samples_contig_gene234829_2	10181053	1	INF	[]	0	3	0	0	0	0	0	0
A_samples_contig_gene69312_1	10306647	1	INF	[]	0	0	3	0	0	0	0	0
A_samples_contig_gene135366_1	10195650	1	INF	[]	0	6	0	0	0	0	0	0
A_samples_contig_gene43529_1	10130331	1	INF	[]	5	7	7	0	10	8	1	1
A_samples_contig_gene76360_1	10076546	1	INF	[]	0	17	0	0	0	0	0	0
A_samples_contig_gene191903_1	10160398	1	INF	[]	0	8	0	0	0	0	0	0
Cluster of description (NM_005747)	NM_005747 [2]	0.068	1.2	[]	26	22	31	29	28	22	1	1
description	NM_005747	0.062	1.2	[]	22	19	23	25	23	19	1	1
description	NM_007352	0.57	1.1	[]	18	15	20	17	17	13	1	1
Cluster of A_samples_contig_gene12680_1 (10079157)	10079157 [83]	0.069	0.6	[]	177	289	244	162	129	169	1	1
A_samples_contig_gene12680_1	10079157	0.068	1.8	[]	15	27	24	28	26	28	1	1
A_samples_contig_gene94608_7	10305891	0.0028	0.008	ff high, rl low	24	39	29	9	9	11	1	1
A_samples_contig_gene31015_1	10252949	0.19	1.5	[]	6	11	11	8	8	12	1	1
A_samples_contig_gene4365_1	10424369	0.15	1.3	[]	10	14	14	14	12	15	1	1
A_samples_contig_gene232345_1	10164572	0.97	1	[]	5	5	7	7	6	6	1	1
A_samples_contig_gene1774_16	10420265	0.0055	6.5	ff low, rl high	13	22	22	19	20	22	1	1
A_samples_contig_gene17027_1	10131042	0.03	0.06	[]	11	13	12	6	6	8	1	1
A_samples_contig_gene59853_1	10201626	0.032	0	[]	7	11	10	2	3	2	1	1
A_samples_contig_gene110546_1	10197532	0.025	0	[]	16	25	24	5	6	5	1	1
A_samples_contig_gene147069_1	10117483	0.024	0.04	[]	4	5	4	2	0	0	1	0
A_samples_contig_gene33138_1	10361455	0.041	0	[]	14	15	14	5	5	7	1	1
A_samples_contig_gene21084_48	10203925	0.21	0.7	[]	14	23	19	10	9	10	1	1
A_samples_contig_gene148_1	10366205	0.02	0.09	[]	18	30	26	3	5	5	1	1
A_samples_contig_gene236530_1	10349693	0.021	0	[]	7	15	12	3	3	3	1	1
A_samples_contig_gene168622_1	10288267	0.00016	0	ff high, rl low	6	8	7	0	0	0	1	0
A_samples_contig_gene110996_1	10249494	0.92	1	[]	3	4	4	3	3	4	1	1
A_samples_contig_gene86076_1	10284181	0.012	11	[]	5	9	9	12	10	10	1	1
A_samples_contig_gene56835_54	10234610	0.082	INF	[]	5	9	11	11	7	9	1	1
A_samples_contig_gene73155_1	10006736	0.034	6.8	[]	0	4	4	7	5	8	1	1
A_samples_contig_gene94173_11	10237169	0.041	INF	[]	0	3	0	4	2	6	0	1
A_samples_contig_gene207219_1	10344638	0.31	2	[]	2	4	2	5	2	5	1	1
A_samples_contig_gene9337_1	10002247	0.0027	0	ff high, rl low	21	35	30	13	15	15	1	1
A_samples_contig_gene157364_5	10348552	< 0.00010	INF	ff low, rl high	4	7	7	8	7	9	1	1
A_samples_contig_gene188013_1	10391498	0.012	0	[]	4	5	5	0	0	0	1	0
A_samples_contig_gene52920_1	10385110	0.0027	0	ff high, rl low	14	25	23	10	11	8	1	1
A_samples_contig_gene163090_1	10337151	0.2	0	[]	17	29	24	3	4	4	1	1
A_samples_contig_gene154619_1	10203032	0.0059	0.1	ff high, rl low	16	24	22	11	12	13	1	1
A_samples_contig_gene146187_1	10395670	0.037	0	[]	6	15	11	3	2	2	1	1
A_samples_contig_gene190869_2	10296026	0.19	0.2	[]	13	24	19	9	8	9	1	1
A_samples_contig_gene62108_2	10103511	0.47	1.4	[]	11	18	17	14	11	14	1	1
A_samples_contig_gene45216_1	10006491	0.13	0	[]	12	14	12	6	6	8	1	1
A_samples_contig_gene38417_1	10069568	0.025	0	[]	5	12	10	0	0	0	1	0
A_samples_contig_gene22760_1	10117634	0.23	0	[]	3	5	6	0	0	2	1	0
A_samples_contig_gene27046_11	10190022	0.26	0.2	[]	6	12	12	10	10	11	1	1
A_samples_contig_gene10536_1	10071154	0.94	0.9	[]	4	3	3	4	4	4	1	1
A_samples_contig_gene93387_1	10194333	0.12	INF	[]	6	11	11	11	6	8	1	1
A_samples_contig_gene55198_1	10387600	0.6	0.6	[]	5	11	12	9	10	10	1	1
A_samples_contig_gene172176_12	10047337	0.35	0.3	[]	6	11	11	9	9	9	1	1
A_samples_contig_gene194762_1	10339293	0.14	2.4	[]	2	0	2	2	2	2	1	1
A_samples_contig_gene55246_1	10126605	0.00017	0	ff high, rl low	3	6	5	2	2	3	1	1
A_samples_contig_gene76324_3	10367336	0.12	INF	[]	6	10	10	8	6	7	1	1
A_samples_contig_gene79577_1	10162242	0.18	0	[]	8	16	17	7	7	8	1	1
A_samples_contig_gene3018_1	10249709	0.13	3	[]	3	4	4	4	4	6	1	1
A_samples_contig_gene176777_7	10046339	0.37	INF	[]	14	19	20	9	11	11	1	1
A_samples_contig_gene160924_1	10015094	0.0063	0	ff high, rl low	4	5	6	2	0	2	1	1
A_samples_contig_gene45142_15	10395371	0.00017	0	ff high, rl low	5	7	7	2	0	2	1	1
A_samples_contig_gene79324_1	10199523	0.00017	0	ff high, rl low	14	24	20	8	7	6	1	1
A_samples_contig_gene41200_1	10284082	0.85	0.8	[]	6	5	5	2	2	0	1	1
A_samples_contig_gene163228_1	10343262	0.37	0	[]	4	11	9	3	0	0	1	0
A_samples_contig_gene207186_1	10011316	0.73	1.8	[]	2	3	2	4	2	0	1	1
A_samples_contig_gene145628_1	10252057	0.37	0	[]	0	4	2	0	0	0	1	0
A_samples_contig_gene193355_2	10055019	1	INF	[]	22	35	30	14	13	14	1	1
A_samples_contig_gene218907_37	10029352	1	INF	[]	6	9	8	7	9	8	1	1
A_samples_contig_gene173354_1	10182627	0.17	0	[]	3	4	4	2	0	2	1	1
A_samples_contig_gene25279_3	10035665	0.37	INF	[]	0	0	0	0	2	3	0	1
A_samples_contig_gene47208_1	10333005	0.71	0.5	[]	0	8	0	0	0	4	0	0
A_samples_contig_gene82657_6	10175213	1	INF	[]	4	8	8	7	7	5	1	1
A_samples_contig_gene45883_1	10255373	0.37	0	[]	2	3	4	0	0	0	1	0
A_samples_contig_gene75061_11	10082423	0.37	INF	[]	6	10	11	11	10	11	1	1
A_samples_contig_gene92039_1	10213675	0.99	1	[]	4	6	5	4	6	6	1	1
A_samples_contig_gene118_2	10156137	1	INF	[]	4	6	6	6	4	6	1	1
A_samples_contig_gene196368_1	10362892	0.12	0	[]	3	5	5	3	3	2	1	1
A_samples_contig_gene99052_1	10397375	0.37	0	[]	3	6	4	5	3	3	1	1
A_samples_contig_gene43543_14	10251001	0.37	0	[]	0	3	0	0	0	0	0	0
A_samples_contig_gene81347_1	10379821	0.12	0	[]	0	2	2	0	0	0	1	0
A_samples_contig_gene65642_1	10389556	1	INF	[]	2	0	0	6	0	0	0	0
A_samples_contig_gene152563_5	10280045	0.37	0	[]	0	7	6	3	4	6	1	1
A_samples_contig_gene14326_1	10272472	0.37	0	[]	8	11	10	5	4	4	1	1
A_samples_contig_gene213087_10	10211742	1	INF	[]	8	15	14	14	13	13	1	1
A_samples_contig_gene26452_1	10246157	1	INF	[]	5	9	7	2	4	4	1	1
A_samples_contig_gene121317_1	10107708	1	INF	[]	9	14	13	0	0	0	1	0
A_samples_contig_gene178467_1	10184309	0.37	0	[]	0	4	3	4	2	3	1	1
A_samples_contig_gene38109_21	10244549	1	INF	[]	16	25	22	12	11	9	1	1
A_samples_contig_gene182819_1	10123519	1	INF	[]	0	3	0	0	0	0	0	0
A_samples_contig_gene39416_1	10350150	1	INF	[]	0	2	2	2	0	0	1	0
A_samples_contig_gene82396_1	10400890	1	INF	[]	6	12	7	3	6	4	1	1
A_samples_contig_gene82009_2	10411655	1	INF	[]	2	0	2	2	2	2	1	1
A_samples_contig_gene7122_1	10311929	1	INF	[]	0	0	0	2	0	0	0	0
A_samples_contig_gene136405_2	10057265	1	INF	[]	3	5	7	4	0	0	1	0
A_samples_contig_gene152976_1	10207945	1	INF	[]	4	9	0	0	0	0	1	0
A_samples_contig_gene10301_31	10244694	1	INF	[]	2	0	0	0	0	0	0	0
A_samples_contig_gene216304_1	10113203	1	INF	[]	6	11	8	0	4	5	1	1
A_samples_contig_gene74438_2	10331023	1	INF	[]	0	5	4	5	0	0	1	0
Cluster of A_samples_contig_gene7535_12 (10012704)	10012704 [91]	0.21	1.1	[]	182	260	277	225	230	226	1	1
A_samples_contig_gene7535_12	10012704	0.036	1.4	[]	18	18	21	21	23	23	1	1
A_samples_contig_gene14397_1	10360532	0.011	1.5	[]	2	3	3	3	4	3	1	1
A_samples_contig_gene233643_5	10014965	0.013	2.2	[]	8	6	6	9	11	11	1	1
A_samples_contig_gene232701_1	10139339	0.19	1.3	[]	8	10	12	13	12	15	1	1
A_samples_contig_gene231768_1	10423249	0.03	2.5	[]	8	10	9	11	12	11	1	1
A_samples_contig_gene5346_2	10239631	0.096	0.5	[]	17	18	18	16	15	16	1	1
A_samples_contig_gene2408_35	10179364	0.035	2	[]	10	19	20	17	20	19	1	1
A_samples_contig_gene204114_6	10326209	0.099	1.7	[]	5	9	8	11	12	13	1	1
A_samples_contig_gene135531_1	10315845	0.006	0.2	ff high, rl low	11	13	13	7	9	8	1	1
A_samples_contig_gene13695_1	10038703	0.15	1.3	[]	7	8	10	13	10	9	1	1
A_samples_contig_gene5467_24	10220409	0.0077	3.9	[]	11	21	19	20	25	23	1	1
A_samples_contig_gene132779_23	10145861	0.012	5.6	[]	7	12	11	17	17	15	1	1
A_samples_contig_gene8176_1	10105110	0.07	11	[]	7	9	9	11	11	11	1	1
A_samples_contig_gene182777_39	10414671	0.0083	4.2	[]	3	9	5	11	11	10	1	1
A_samples_contig_gene10547_27	10358179	0.015	5.6	[]	3	2	2	8	6	8	1	1
A_samples_contig_gene139684_9	10169433	0.08	0.06	[]	14	17	18	10	12	12	1	1
A_samples_contig_gene71571_1	10101518	0.027	0	[]	10	16	16	6	7	7	1	1
A_samples_contig_gene31417_6	10394936	0.45	1.7	[]	5	14	12	10	11	16	1	1
A_samples_contig_gene7079_35	10147475	0.076	0	[]	10	17	17	8	7	9	1	1
A_samples_contig_gene126319_22	10152783	0.13	1.8	[]	5	4	6	10	7	5	1	1
A_samples_contig_gene114108_2	10255109	0.00093	INF	ff low, rl high	7	8	6	13	13	15	1	1
A_samples_contig_gene44925_1	10163369	0.032	0	[]	8	10	9	3	3	5	1	1
A_samples_contig_gene71332_3	10116544	0.07	1.9	[]	5	4	6	5	5	7	1	1
A_samples_contig_gene191763_1	10353094	< 0.00010	0	ff high, rl low	4	6	7	2	0	0	1	0
A_samples_contig_gene133143_17	10234787	< 0.00010	INF	ff low, rl high	0	2	2	5	4	4	1	1
A_samples_contig_gene113475_11	10021324	0.45	1.7	[]	7	12	13	11	12	15	1	1
A_samples_contig_gene85774_2	10325966	0.023	0	[]	6	4	8	3	4	3	1	1
A_samples_contig_gene220256_7	10172770	0.2	2.2	[]	11	18	18	19	23	20	1	1
A_samples_contig_gene1885_3	10361831	0.016	0	[]	8	6	8	3	2	2	1	1
A_samples_contig_gene134629_1	10098037	0.03	0	[]	4	6	8	3	3	5	1	1
A_samples_contig_gene4330_3	10070664	0.049	0	[]	12	15	16	8	8	9	1	1
A_samples_contig_gene25449_3	10139748	0.0017	0.1	ff high, rl low	8	7	9	4	2	2	1	1
A_samples_contig_gene126359_1	10241495	0.017	0.1	[]	5	7	8	4	4	7	1	1
A_samples_contig_gene129055_1	10261723	0.025	0	[]	4	7	6	4	5	4	1	1
A_samples_contig_gene81076_9	10080748	0.00017	0	ff high, rl low	5	5	6	2	0	0	1	0
A_samples_contig_gene4356_1	10083685	0.14	0	[]	2	8	8	0	0	0	1	0
A_samples_contig_gene76251_2	10021075	0.43	1.8	[]	6	4	6	9	8	5	1	1
A_samples_contig_gene48351_53	10234192	0.016	0	[]	2	3	3	0	0	0	1	0
A_samples_contig_gene85309_16	10233070	0.12	0	[]	9	14	15	9	9	11	1	1
A_samples_contig_gene43305_1	10371478	0.13	0	[]	6	5	7	2	0	0	1	0
A_samples_contig_gene184337_1	10024243	0.66	1.3	[]	6	7	9	11	9	8	1	1
A_samples_contig_gene78388_2	10285043	0.12	INF	[]	2	2	2	2	0	2	1	1
A_samples_contig_gene132349_1	10054752	0.12	0	[]	8	12	10	7	8	7	1	1
A_samples_contig_gene132617_30	10388761	< 0.00010	INF	ff low, rl high	0	0	0	5	3	4	0	1
A_samples_contig_gene49337_1	10174764	1	INF	[]	9	9	12	8	10	12	1	1
A_samples_contig_gene175498_9	10402424	0.012	0	[]	5	4	6	3	2	2	1	1
A_samples_contig_gene232289_1	10065538	0.37	INF	[]	2	3	3	4	4	5	1	1
A_samples_contig_gene51509_5	10393083	0.24	4.4	[]	3	2	2	2	5	4	1	1
A_samples_contig_gene5374_4	10413272	0.37	0	[]	9	12	12	4	5	4	1	1
A_samples_contig_gene4456_49	10098241	0.0063	0	ff high, rl low	3	4	4	2	2	2	1	1
A_samples_contig_gene38040_46	10012199	0.00017	0	ff high, rl low	2	2	3	2	0	0	1	0
A_samples_contig_gene82964_15	10249840	0.56	1.9	[]	12	21	20	22	25	22	1	1
A_samples_contig_gene12329_5	10016076	0.37	INF	[]	12	18	18	18	23	20	1	1
A_samples_contig_gene207015_1	10156298	< 0.00010	INF	ff low, rl high	3	3	5	8	6	6	1	1
A_samples_contig_gene29506_4	10284907	0.12	INF	[]	0	3	3	6	3	3	1	1
A_samples_contig_gene66441_7	10123735	0.18	0	[]	7	4	7	3	4	4	1	1
A_samples_contig_gene71709_1	10317720	0.37	INF	[]	2	4	5	7	7	5	1	1
A_samples_contig_gene76048_8	10124165	0.12	INF	[]	8	16	17	14	17	17	1	1
A_samples_contig_gene86336_12	10124186	0.37	0	[]	11	14	17	7	8	10	1	1
A_samples_contig_gene68031_1	10397929	0.00017	0	ff high, rl low	2	3	4	0	0	0	1	0
A_samples_contig_gene139085_1	10036591	0.17	INF	[]	2	3	4	3	4	6	1	1
A_samples_contig_gene121651_1	10088783	0.37	INF	[]	3	3	2	3	4	4	1	1
A_samples_contig_gene78647_8	10383228	0.14	INF	[]	2	2	2	4	2	3	1	1
A_samples_contig_gene42935_26	10043427	0.12	INF	[]	0	0	2	3	4	0	0	1
A_samples_contig_gene222125_10	10313483	0.15	INF	[]	0	0	0	3	2	0	0	1
A_samples_contig_gene90779_13	10300854	1	INF	[]	9	11	12	8	9	9	1	1
A_samples_contig_gene230543_1	10330560	0.93	0.9	[]	6	8	6	9	8	8	1	1
A_samples_contig_gene177293_9	10311305	0.37	0	[]	9	10	12	5	6	7	1	1
A_samples_contig_gene84321_5	10248992	0.12	0	[]	13	15	17	10	10	13	1	1
A_samples_contig_gene4319_26	10008843	0.12	0	[]	9	13	13	4	4	3	1	1
A_samples_contig_gene9113_2	10018365	0.37	INF	[]	2	2	3	3	5	4	1	1
A_samples_contig_gene36929_1	10261530	0.37	INF	[]	3	3	4	4	4	5	1	1
A_samples_contig_gene92719_2	10398565	0.12	INF	[]	0	0	0	0	2	2	0	1
A_samples_contig_gene58071_1	10093887	1	INF	[]	5	5	7	5	6	7	1	1
A_samples_contig_gene26403_4	10184844	1	INF	[]	3	4	6	2	2	3	1	1
A_samples_contig_gene157623_1	10095310	0.37	0	[]	0	0	2	0	0	0	0	0
A_samples_contig_gene73584_3	10254232	1	INF	[]	0	5	5	5	4	4	1	1
A_samples_contig_gene60991_30	10409288	1	INF	[]	2	0	0	0	0	0	0	0
A_samples_contig_gene39286_2	10162156	0.37	INF	[]	5	6	7	9	8	6	1	1
A_samples_contig_gene25561_12	10256608	0.37	INF	[]	9	12	10	11	10	11	1	1
A_samples_contig_gene79722_2	10270308	1	INF	[]	14	15	17	11	11	13	1	1
A_samples_contig_gene41500_4	10246942	0.37	INF	[]	6	7	8	7	7	7	1	1
A_samples_contig_gene117728_5	10142898	0.37	0	[]	6	6	8	5	5	5	1	1
A_samples_contig_gene78816_19	10309969	0.37	0	[]	2	0	0	0	0	0	0	0
A_samples_contig_gene224975_1	10236148	1	INF	[]	2	3	3	3	2	2	1	1
A_samples_contig_gene217394_4	10386465	1	INF	[]	3	3	3	3	3	3	1	1
A_samples_contig_gene106152_15	10304173	1	INF	[]	0	0	0	3	0	0	0	0
A_samples_contig_gene207750_1	10136832	1	INF	[]	3	0	0	0	0	0	0	0
A_samples_contig_gene53630_7	10096518	1	INF	[]	0	0	0	0	0	3	0	0
A_samples_contig_gene203958_6	10084496	1	INF	[]	3	0	0	0	0	0	0	0
A_samples_contig_gene171021_1	10096210	1	INF	[]	0	6	0	0	0	0	0	0
Cluster of description (NM_001289745)	NM_001289745 [38]	0.41	0.9	[]	108	108	90	87	77	78	1	1
description	NM_001289745	0.065	0.5	[]	23	17	14	16	12	11	1	1
A_samples_contig_gene11883_1	10244310	0.49	0.8	[]	7	6	6	9	8	9	1	1
A_samples_contig_gene231682_1	10420530	0.012	2.6	[]	8	7	7	7	7	7	1	1
A_samples_contig_gene63704_1	10346526	0.9	1	[]	8	7	7	7	7	7	1	1
A_samples_contig_gene46150_9	10285381	< 0.00010	0	ff high, rl low	13	16	16	2	2	0	1	1
A_samples_contig_gene30531_12	10311827	0.13	1.7	[]	7	6	6	7	7	6	1	1
A_samples_contig_gene46725_1	10003803	0.0044	0	ff high, rl low	6	9	9	0	0	0	1	0
A_samples_contig_gene97532_76	10391412	0.71	0.6	[]	17	17	14	17	15	17	1	1
A_samples_contig_gene142319_2	10123429	0.13	3.3	[]	11	13	10	11	13	14	1	1
A_samples_contig_gene61966_1	10087607	0.22	0.3	[]	12	14	12	16	14	15	1	1
A_samples_contig_gene174792_1	10039999	0.084	1.8	[]	2	2	2	3	3	3	1	1
A_samples_contig_gene25857_6	10406926	0.0017	0	ff high, rl low	10	12	12	2	2	0	1	1
A_samples_contig_gene61980_1	10404867	0.82	0.9	[]	7	9	7	10	9	11	1	1
A_samples_contig_gene20586_1	10252521	0.018	3.1	[]	8	9	8	10	10	12	1	1
A_samples_contig_gene139799_1	10109825	0.043	INF	[]	2	2	2	7	6	5	1	1
A_samples_contig_gene159611_3	10191928	0.17	2.8	[]	5	5	0	5	6	6	1	1
A_samples_contig_gene154263_2	10051677	1	INF	[]	3	4	3	3	3	3	1	1
A_samples_contig_gene158742_1	10085504	0.038	0	[]	9	8	9	3	3	3	1	1
A_samples_contig_gene114997_2	10352391	0.37	INF	[]	3	3	3	2	3	2	1	1
A_samples_contig_gene58792_4	10401288	0.58	1.6	[]	4	2	2	4	3	4	1	1
A_samples_contig_gene29421_1	10241716	0.013	INF	[]	2	2	2	7	6	4	1	1
A_samples_contig_gene174788_1	10412168	0.088	INF	[]	0	0	0	5	3	3	0	1
A_samples_contig_gene173435_1	10417691	0.6	1.8	[]	7	6	4	5	7	8	1	1
A_samples_contig_gene183849_2	10157511	0.63	1.7	[]	3	2	0	2	0	2	1	1
A_samples_contig_gene148509_4	10289432	0.00017	0	ff high, rl low	5	6	6	2	2	2	1	1
A_samples_contig_gene173117_1	10016351	0.37	0	[]	0	2	0	0	0	0	0	0
A_samples_contig_gene196502_2	10324936	0.37	0	[]	2	3	2	0	0	0	1	0
A_samples_contig_gene77426_2	10044073	1	INF	[]	0	2	0	0	0	0	0	0
A_samples_contig_gene148547_1	10242783	0.96	0.9	[]	4	3	3	6	5	8	1	1
A_samples_contig_gene182977_1	10044183	0.12	INF	[]	4	4	4	5	5	4	1	1
A_samples_contig_gene173827_1	10185596	1	INF	[]	2	2	0	0	2	2	1	1
A_samples_contig_gene150790_1	10031727	1	INF	[]	3	3	3	2	2	2	1	1
A_samples_contig_gene33230_2	10342941	0.37	0	[]	9	14	10	11	12	14	1	1
A_samples_contig_gene235218_1	10060409	0.37	0	[]	5	5	7	0	0	0	1	0
A_samples_contig_gene73645_1	10234657	1	INF	[]	2	2	2	2	2	0	1	1
A_samples_contig_gene77432_1	10379409	1	INF	[]	2	0	0	0	0	0	0	0
A_samples_contig_gene17633_2	10135196	1	INF	[]	10	12	9	12	12	14	1	1
A_samples_contig_gene126227_11	10418509	1	INF	[]	8	7	0	0	0	0	1	0
Cluster of A_samples_contig_gene117298_1 (10011661)	10011661 [70]	0.00093	0.4	aff high, arl low	238	217	277	110	74	83	1	1
A_samples_contig_gene117298_1	10011661	0.0001	0.08	ff high, rl low	30	33	34	11	5	8	1	1
A_samples_contig_gene11569_3	10384599	0.5	0.9	[]	20	23	20	18	17	19	1	1
A_samples_contig_gene33204_19	10299100	< 0.00010	0.02	ff high, rl low	22	24	27	9	8	8	1	1
A_samples_contig_gene9706_2	10367977	0.59	0.9	[]	8	9	11	8	7	9	1	1
A_samples_contig_gene38119_1	10130746	0.015	0.5	[]	11	11	12	8	5	5	1	1
A_samples_contig_gene235163_1	10356401	0.022	0.6	[]	5	5	10	4	4	5	1	1
A_samples_contig_gene90156_1	10408407	0.0002	0.02	ff high, rl low	11	11	12	3	2	2	1	1
A_samples_contig_gene78965_1	10142825	0.0013	0.02	ff high, rl low	6	6	9	4	0	2	1	1
A_samples_contig_gene69511_14	10350407	0.042	2.8	[]	10	11	13	12	12	13	1	1
A_samples_contig_gene4931_14	10384108	0.031	0.4	[]	16	16	20	11	8	7	1	1
A_samples_contig_gene99598_1	10202535	0.019	0	[]	10	11	14	3	2	0	1	1
A_samples_contig_gene208414_1	10333384	0.0054	0.03	ff high, rl low	8	8	8	0	3	2	1	1
A_samples_contig_gene23354_1	10362504	< 0.00010	0	ff high, rl low	17	16	22	5	2	2	1	1
A_samples_contig_gene59906_2	10191757	0.0097	0	[]	11	7	12	0	2	2	1	1
A_samples_contig_gene142336_2	10086158	0.024	0.2	[]	16	19	20	12	9	7	1	1
A_samples_contig_gene90457_1	10186324	0.0044	0	ff high, rl low	11	14	16	6	2	2	1	1
A_samples_contig_gene235564_2	10026798	0.59	1.3	[]	4	6	9	5	5	5	1	1
A_samples_contig_gene39596_6	10173581	0.99	1	[]	11	7	17	13	12	13	1	1
A_samples_contig_gene157423_14	10284330	0.0069	0	ff high, rl low	19	21	25	7	4	3	1	1
A_samples_contig_gene8056_2	10352138	0.88	0.9	[]	2	4	5	4	2	2	1	1
A_samples_contig_gene5318_1	10067059	0.37	0	[]	0	0	2	0	0	0	0	0
A_samples_contig_gene68734_1	10002652	< 0.00010	0	ff high, rl low	3	4	5	0	0	0	1	0
A_samples_contig_gene150706_1	10266376	0.00088	0	ff high, rl low	6	5	5	0	0	0	1	0
A_samples_contig_gene218239_153	10161290	0.027	0	[]	4	2	7	0	0	0	1	0
A_samples_contig_gene74071_1	10399842	0.74	1.4	[]	14	13	18	12	4	5	1	1
A_samples_contig_gene128093_2	10416106	0.012	0	[]	12	13	15	8	4	4	1	1
A_samples_contig_gene80006_1	10417154	0.0086	0	[]	12	12	13	5	0	2	1	1
A_samples_contig_gene113942_1	10411474	0.021	0	[]	4	5	7	0	0	0	1	0
A_samples_contig_gene9970_1	10419984	0.00017	0	ff high, rl low	6	5	5	2	0	0	1	0
A_samples_contig_gene70249_5	10067287	0.031	0	[]	11	11	13	6	4	3	1	1
A_samples_contig_gene193073_1	10030727	0.12	0	[]	5	3	6	4	4	5	1	1
A_samples_contig_gene102515_24	10179957	< 0.00010	INF	ff low, rl high	4	4	9	4	7	7	1	1
A_samples_contig_gene33204_18	10298687	0.00041	0	ff high, rl low	2	2	2	0	0	0	1	0
A_samples_contig_gene68856_1	10155613	0.37	0	[]	0	0	2	0	0	0	0	0
A_samples_contig_gene85451_3	10003287	0.57	0.6	[]	8	8	12	6	5	3	1	1
A_samples_contig_gene8056_3	10352365	0.055	0.2	[]	4	5	7	4	3	0	1	1
A_samples_contig_gene92107_1	10363017	0.39	2.7	[]	5	4	7	6	6	5	1	1
A_samples_contig_gene127660_14	10286828	0.37	INF	[]	4	3	7	5	5	5	1	1
A_samples_contig_gene57430_1	10101488	0.12	0	[]	2	3	4	2	0	0	1	0
A_samples_contig_gene92150_1	10415224	0.12	0	[]	2	0	2	0	0	0	1	0
A_samples_contig_gene99980_1	10187207	1	INF	[]	2	2	0	0	0	0	1	0
A_samples_contig_gene84816_1	10338555	0.0063	0	ff high, rl low	8	8	9	2	0	0	1	0
A_samples_contig_gene118955_1	10215908	0.00017	0	ff high, rl low	2	2	2	0	0	0	1	0
A_samples_contig_gene141268_1	10180455	0.17	0	[]	6	9	12	4	0	0	1	0
A_samples_contig_gene211875_10	10357652	1	INF	[]	0	0	2	0	0	0	0	0
A_samples_contig_gene146489_1	10253588	0.37	0	[]	9	8	9	3	0	0	1	0
A_samples_contig_gene186052_1	10113921	0.00017	0	ff high, rl low	4	5	5	0	0	0	1	0
A_samples_contig_gene191871_1	10169531	1	INF	[]	2	3	0	2	0	0	1	0
A_samples_contig_gene52221_1	10236654	0.37	INF	[]	6	5	5	5	3	4	1	1
A_samples_contig_gene48613_1	10269450	0.37	0	[]	14	13	18	8	4	3	1	1
A_samples_contig_gene209979_1	10120571	0.37	0	[]	7	6	7	2	0	0	1	0
A_samples_contig_gene26506_3	10204385	0.37	0	[]	2	0	0	3	0	2	0	1
A_samples_contig_gene63926_37	10296653	1	INF	[]	8	8	9	0	0	0	1	0
A_samples_contig_gene98521_1	10202111	0.12	0	[]	3	0	2	0	0	0	1	0
A_samples_contig_gene190458_1	10374230	1	INF	[]	0	7	0	0	0	0	0	0
A_samples_contig_gene109919_1	10126718	1	INF	[]	9	9	14	0	3	0	1	0
A_samples_contig_gene40052_8	10271836	1	INF	[]	0	5	7	0	4	3	1	1
A_samples_contig_gene174404_37	10129356	1	INF	[]	5	3	7	7	5	6	1	1
A_samples_contig_gene98466_2	10374549	0.37	INF	[]	2	2	6	4	3	2	1	1
A_samples_contig_gene144481_1	10226612	0.37	0	[]	3	2	5	3	3	3	1	1
A_samples_contig_gene178845_1	10247596	1	INF	[]	5	6	6	0	0	0	1	0
A_samples_contig_gene62994_1	10288044	0.37	0	[]	5	2	4	0	0	0	1	0
A_samples_contig_gene180879_1	10368276	0.37	0	[]	2	0	3	0	0	0	1	0
A_samples_contig_gene169096_15	10365165	1	INF	[]	0	0	2	0	0	0	0	0
A_samples_contig_gene110072_2	10285963	1	INF	[]	0	5	0	0	0	0	0	0
A_samples_contig_gene69598_8	10078702	1	INF	[]	5	7	6	0	0	0	1	0
A_samples_contig_gene218444_1	10225487	1	INF	[]	2	0	0	0	0	0	0	0
A_samples_contig_gene65977_14	10425611	1	INF	[]	0	0	2	0	0	0	0	0
A_samples_contig_gene28615_1	10098608	1	INF	[]	0	0	0	0	2	0	0	0
A_samples_contig_gene87066_9	10310763	1	INF	[]	10	10	16	12	12	12	1	1
Cluster of A_samples_contig_gene165731_15 (10382895)	10382895 [50]	0.016	1.1	[]	110	120	124	90	119	106	1	1
A_samples_contig_gene165731_15	10382895	0.0073	2.3	[]	23	25	24	32	34	31	1	1
A_samples_contig_gene35243_24	10106697	0.32	1.2	[]	20	18	18	18	20	21	1	1
A_samples_contig_gene91454_1	10404310	0.15	1.3	[]	5	4	6	4	6	7	1	1
A_samples_contig_gene51212_25	10160535	0.52	1.3	[]	9	11	11	12	13	13	1	1
A_samples_contig_gene89303_2	10422723	0.005	1.9	ff low, rl high	23	22	21	26	27	25	1	1
A_samples_contig_gene9118_2	10093295	< 0.00010	0	ff high, rl low	16	19	16	8	9	7	1	1
A_samples_contig_gene11611_1	10077662	0.0059	2.2	ff low, rl high	6	6	7	6	7	6	1	1
A_samples_contig_gene236552_1	10187024	0.69	1.1	[]	5	5	7	3	5	4	1	1
A_samples_contig_gene6677_1	10033529	< 0.00010	0.03	ff high, rl low	12	13	12	6	7	7	1	1
A_samples_contig_gene88384_58	10017527	0.26	0.6	[]	11	12	10	11	11	10	1	1
A_samples_contig_gene13577_2	10097003	0.81	0.9	[]	15	18	17	14	16	11	1	1
A_samples_contig_gene123746_1	10074143	0.64	1.1	[]	15	15	15	15	16	15	1	1
A_samples_contig_gene137825_3	10280014	0.00041	0	ff high, rl low	10	9	9	5	4	4	1	1
A_samples_contig_gene120296_13	10409132	0.026	0.2	[]	16	17	19	11	15	12	1	1
A_samples_contig_gene10719_8	10292288	0.062	3.6	[]	4	3	3	5	5	5	1	1
A_samples_contig_gene235101_1	10153381	0.00041	0	ff high, rl low	5	7	6	2	5	4	1	1
A_samples_contig_gene744_7	10347602	0.051	0.3	[]	7	8	9	4	7	5	1	1
A_samples_contig_gene206671_1	10342908	0.12	2.4	[]	3	3	4	4	5	6	1	1
A_samples_contig_gene206934_1	10084945 (+1)	0.39	1.4	[]	5	7	5	7	6	5	1	1
A_samples_contig_gene167439_1	10362650	0.043	INF	[]	6	7	6	5	8	7	1	1
A_samples_contig_gene33454_1	10134522	1	INF	[]	11	14	13	0	18	0	1	0
A_samples_contig_gene30007_50	10268600	0.0036	INF	ff low, rl high	15	18	18	18	19	19	1	1
A_samples_contig_gene121799_1	10094183	0.98	1	[]	13	16	15	14	16	15	1	1
A_samples_contig_gene190343_3	10229134	0.1	0.3	[]	17	17	18	12	18	12	1	1
A_samples_contig_gene27762_16	10143145	0.17	INF	[]	10	8	8	10	13	10	1	1
A_samples_contig_gene13168_1	10240232	0.58	1.6	[]	0	0	2	2	2	2	0	1
A_samples_contig_gene140095_1	10406609	0.00017	0	ff high, rl low	17	20	16	0	0	0	1	0
A_samples_contig_gene127636_3	10213305	0.0063	0	ff high, rl low	14	14	12	8	11	7	1	1
A_samples_contig_gene222870_1	10211758	0.99	1	[]	16	20	20	15	20	16	1	1
A_samples_contig_gene24553_1	10140142	1	INF	[]	9	11	9	10	8	9	1	1
A_samples_contig_gene32068_1	10407139	0.42	2.7	[]	9	5	7	7	9	9	1	1
A_samples_contig_gene20418_1	10236115	0.12	INF	[]	8	0	10	12	13	11	1	1
A_samples_contig_gene38690_15	10132071	1	INF	[]	14	17	16	14	16	16	1	1
A_samples_contig_gene140434_1	10194836	0.15	0	[]	16	18	17	11	13	11	1	1
A_samples_contig_gene226188_1	10063708	0.12	INF	[]	4	4	3	3	4	4	1	1
A_samples_contig_gene126534_2	10389195	1	INF	[]	0	3	3	0	0	3	1	0
A_samples_contig_gene32938_5	10290888	0.37	INF	[]	19	18	19	14	18	14	1	1
A_samples_contig_gene224162_1	10260631	0.37	INF	[]	14	17	18	13	19	15	1	1
A_samples_contig_gene23330_1	10270594	0.12	0	[]	2	0	4	0	0	0	1	0
A_samples_contig_gene32308_1	10244945	1	INF	[]	7	7	6	4	7	4	1	1
A_samples_contig_gene234918_1	10041109	0.37	INF	[]	7	9	9	10	11	11	1	1
A_samples_contig_gene83973_9	10143274	0.37	INF	[]	17	19	16	13	18	13	1	1
A_samples_contig_gene234326_2	10330965	0.37	INF	[]	7	7	7	7	8	7	1	1
A_samples_contig_gene96611_1	10190616	0.37	0	[]	3	2	3	0	2	0	1	0
A_samples_contig_gene21761_1	10336777	1	INF	[]	3	0	0	0	0	0	0	0
A_samples_contig_gene102256_1	10094792	1	INF	[]	4	3	0	0	0	0	1	0
A_samples_contig_gene57346_1	10222980	1	INF	[]	3	0	0	0	0	0	0	0
A_samples_contig_gene46886_27	10201603	1	INF	[]	13	13	12	11	13	10	1	1
A_samples_contig_gene142605_13	10020721	1	INF	[]	18	0	0	0	0	0	0	0
Cluster of A_samples_contig_gene780_1 (10096121)	10096121 [47]	0.0048	0.3	aff high, arl low	142	135	123	88	81	89	1	1
A_samples_contig_gene780_1	10096121	0.0018	0.04	ff high, rl low	7	6	6	5	5	5	1	1
A_samples_contig_gene5550_5	10228108	0.00048	0.1	ff high, rl low	16	16	13	7	9	9	1	1
A_samples_contig_gene141475_1	10182138	0.0054	0.1	ff high, rl low	16	16	14	12	14	11	1	1
A_samples_contig_gene113200_6	10397020	0.0091	1.8	[]	12	9	10	9	10	9	1	1
A_samples_contig_gene2938_14	10138108	0.044	2.4	[]	12	13	11	12	11	12	1	1
A_samples_contig_gene69221_143	10298363	0.0041	0	ff high, rl low	13	15	12	6	8	6	1	1
A_samples_contig_gene41864_6	10179816	0.27	1.1	[]	17	17	16	14	15	17	1	1
A_samples_contig_gene6190_2	10053767	0.0036	3.3	ff low, rl high	9	8	8	7	9	7	1	1
A_samples_contig_gene15990_1	10148950	< 0.00010	0	ff high, rl low	10	11	10	3	3	3	1	1
A_samples_contig_gene67921_24	10246646	0.45	1.3	[]	6	5	4	4	5	5	1	1
A_samples_contig_gene67042_1	10219611	0.0009	0.06	ff high, rl low	6	7	5	3	2	3	1	1
A_samples_contig_gene101591_1	10354773	0.0015	0.06	ff high, rl low	13	13	12	6	7	7	1	1
A_samples_contig_gene6134_4	10048595	0.0029	0	ff high, rl low	14	13	13	9	9	10	1	1
A_samples_contig_gene144655_1	10086380	0.0098	1.9	[]	13	15	12	12	13	12	1	1
A_samples_contig_gene15251_1	10269256	0.12	0.6	[]	6	5	5	6	6	5	1	1
A_samples_contig_gene133529_33	10104068	0.34	0.6	[]	12	14	11	9	10	8	1	1
A_samples_contig_gene45737_1	10022706	0.0018	0.1	ff high, rl low	6	5	6	4	4	4	1	1
A_samples_contig_gene130385_1	10085272	0.055	0.05	[]	7	6	6	5	5	3	1	1
A_samples_contig_gene199286_1	10172741	0.0011	0.2	ff high, rl low	12	15	12	8	8	9	1	1
A_samples_contig_gene172042_1	10260144	0.16	1.4	[]	8	10	8	4	6	5	1	1
A_samples_contig_gene1390_38	10105207	0.052	0.07	[]	19	19	13	8	9	10	1	1
A_samples_contig_gene67836_2	10318136	0.00041	0	ff high, rl low	12	12	12	7	8	6	1	1
A_samples_contig_gene218239_192	10334800	0.053	0	[]	10	9	9	5	7	5	1	1
A_samples_contig_gene93603_2	10037567	0.5	0.6	[]	8	9	8	7	6	7	1	1
A_samples_contig_gene207816_1	10274322	1	INF	[]	3	3	3	3	2	3	1	1
A_samples_contig_gene17038_1	10332505	0.0033	0	ff high, rl low	12	11	11	3	5	3	1	1
A_samples_contig_gene219979_1	10398458	0.13	3.3	[]	3	0	2	4	3	3	1	1
A_samples_contig_gene152685_1	10039359	0.67	1	[]	3	3	3	3	3	2	1	1
A_samples_contig_gene148145_4	10342864	0.94	1	[]	17	18	17	15	16	17	1	1
A_samples_contig_gene50093_2	10051785	0.043	INF	[]	6	6	6	6	7	6	1	1
A_samples_contig_gene209867_1	10325151	0.013	INF	[]	5	4	4	5	5	5	1	1
A_samples_contig_gene111879_1	10235967	0.00017	0	ff high, rl low	9	8	7	3	4	4	1	1
A_samples_contig_gene222547_1	10402471	1	INF	[]	3	0	3	3	3	3	1	1
A_samples_contig_gene201105_1	10032415	0.00017	0	ff high, rl low	6	6	5	2	0	3	1	1
A_samples_contig_gene30043_3	10228432	0.97	1.1	[]	16	16	17	14	15	13	1	1
A_samples_contig_gene136437_1	10200504	0.12	0	[]	14	15	11	11	11	15	1	1
A_samples_contig_gene73356_2	10088273	0.12	0	[]	9	10	10	7	7	8	1	1
A_samples_contig_gene83866_1	10212796	0.12	0	[]	4	4	3	2	3	0	1	1
A_samples_contig_gene208652_1	10300665	0.37	0	[]	4	3	3	2	3	2	1	1
A_samples_contig_gene151504_2	10259689	1	INF	[]	4	4	4	4	4	4	1	1
A_samples_contig_gene207917_1	10319281	0.37	0	[]	9	7	6	3	4	4	1	1
A_samples_contig_gene136609_1	10074154	0.37	0	[]	10	9	9	5	6	6	1	1
A_samples_contig_gene211066_1	10185657	0.37	0	[]	10	8	9	5	7	5	1	1
A_samples_contig_gene15203_1	10358228	1	INF	[]	11	11	11	8	8	8	1	1
A_samples_contig_gene173808_2	10014293	0.37	INF	[]	0	2	2	2	0	0	1	0
A_samples_contig_gene145924_2	10329835	1	INF	[]	6	7	7	4	4	5	1	1
A_samples_contig_gene113933_1	10152319	1	INF	[]	0	0	0	0	0	6	0	0
Cluster of A_samples_contig_gene234354_3 (10093439)	10093439 [71]	0.005	0.4	aff high, arl low	138	210	174	89	90	118	1	1
A_samples_contig_gene234354_3	10093439	0.14	1.3	[]	12	17	18	19	18	21	1	1
A_samples_contig_gene6151_3	10308310	0.0022	0	ff high, rl low	14	22	17	0	0	0	1	0
A_samples_contig_gene192316_2	10020773	0.13	0.5	[]	17	23	19	10	14	16	1	1
A_samples_contig_gene84807_1	10215421	0.0075	0	[]	9	15	11	0	0	2	1	0
A_samples_contig_gene59114_3	10386307	0.0048	0	ff high, rl low	11	16	16	0	0	0	1	0
A_samples_contig_gene233364_1	10210936	0.00038	0	ff high, rl low	2	3	3	0	0	0	1	0
A_samples_contig_gene117552_1	10249915	0.00031	0	ff high, rl low	6	9	7	0	0	0	1	0
A_samples_contig_gene110680_1	10190639	0.17	11	[]	3	5	5	5	5	7	1	1
A_samples_contig_gene159286_1	10367832	0.00021	0	ff high, rl low	14	19	17	3	3	6	1	1
A_samples_contig_gene46655_7	10395190	0.039	0	[]	3	9	5	0	0	0	1	0
A_samples_contig_gene160600_1	10093363	0.32	1.7	[]	15	19	20	24	25	22	1	1
A_samples_contig_gene155685_1	10076840	0.02	0	[]	12	15	13	6	7	7	1	1
A_samples_contig_gene41425_1	10329096	0.002	0	ff high, rl low	6	9	6	0	2	0	1	0
A_samples_contig_gene182639_2	10210418	0.17	2.4	[]	9	14	11	8	10	14	1	1
A_samples_contig_gene5999_1	10011401	0.03	2.6	[]	10	12	15	18	19	18	1	1
A_samples_contig_gene89175_1	10377026	0.16	1.8	[]	6	7	8	7	8	8	1	1
A_samples_contig_gene107448_3	10340723	0.18	INF	[]	16	20	22	25	27	27	1	1
A_samples_contig_gene70528_2	10001609	0.04	13	[]	5	7	6	11	11	11	1	1
A_samples_contig_gene185523_1	10175392	0.027	0	[]	4	7	7	3	3	3	1	1
A_samples_contig_gene229007_2	10365856	0.005	0	ff high, rl low	9	11	11	6	7	6	1	1
A_samples_contig_gene71473_26	10387836	0.16	4.3	[]	4	8	9	7	8	13	1	1
A_samples_contig_gene199615_11	10114750	0.0045	0.2	ff high, rl low	18	23	20	7	8	10	1	1
A_samples_contig_gene74409_4	10238815	1	INF	[]	5	7	6	5	4	7	1	1
A_samples_contig_gene61713_2	10032491	0.052	0	[]	4	6	4	0	0	0	1	0
A_samples_contig_gene50799_1	10007306	0.026	7	[]	5	7	7	7	8	8	1	1
A_samples_contig_gene14510_2	10290272	0.002	0	ff high, rl low	5	8	9	2	3	3	1	1
A_samples_contig_gene59114_2	10386521	0.038	0	[]	4	6	4	0	0	0	1	0
A_samples_contig_gene221554_2	10274350	0.012	0	[]	17	21	20	8	8	9	1	1
A_samples_contig_gene132175_5	10193555	0.00017	0	ff high, rl low	4	6	7	3	3	3	1	1
A_samples_contig_gene218597_1	10188242	0.63	1.7	[]	14	20	21	25	24	23	1	1
A_samples_contig_gene56121_1	10111305	0.14	0	[]	9	11	9	4	4	5	1	1
A_samples_contig_gene124801_1	10147148	0.00017	0	ff high, rl low	3	4	3	0	2	0	1	0
A_samples_contig_gene214931_2	10192831	1	INF	[]	2	3	2	0	0	2	1	0
A_samples_contig_gene66919_7	10275795	1	INF	[]	14	17	16	9	11	8	1	1
A_samples_contig_gene173141_1	10215995	0.37	0	[]	3	4	0	3	3	2	1	1
A_samples_contig_gene33003_1	10330973	0.00017	0	ff high, rl low	5	5	5	0	0	3	1	0
A_samples_contig_gene78577_3	10114942	0.37	INF	[]	5	8	8	3	5	3	1	1
A_samples_contig_gene42907_1	10027254	1	INF	[]	2	5	3	0	0	0	1	0
A_samples_contig_gene115086_18	10249065	1	INF	[]	0	2	2	0	0	2	1	0
A_samples_contig_gene175803_3	10345234	0.12	0	[]	19	24	23	8	11	11	1	1
A_samples_contig_gene72665_1	10205727	0.37	0	[]	3	4	3	0	0	3	1	0
A_samples_contig_gene40868_1	10030193	0.12	0	[]	6	8	8	2	2	3	1	1
A_samples_contig_gene6585_1	10016021	0.37	0	[]	3	3	4	0	0	2	1	0
A_samples_contig_gene198974_1	10408518	0.37	0	[]	2	4	0	2	2	2	1	1
A_samples_contig_gene67661_1	10286283	1	INF	[]	0	2	0	0	0	0	0	0
A_samples_contig_gene129019_1	10255147	0.37	0	[]	11	14	12	7	8	9	1	1
A_samples_contig_gene26037_1	10216510	1	INF	[]	5	8	7	6	5	5	1	1
A_samples_contig_gene78775_1	10242650	0.37	INF	[]	6	6	6	6	5	6	1	1
A_samples_contig_gene124295_45	10112657	1	INF	[]	16	18	19	8	8	10	1	1
A_samples_contig_gene73984_1	10015419	0.37	0	[]	6	8	7	3	0	3	1	1
A_samples_contig_gene179236_1	10029320	0.37	0	[]	5	6	5	0	2	2	1	1
A_samples_contig_gene40874_1	10284081	1	INF	[]	5	5	5	0	2	3	1	1
A_samples_contig_gene110074_27	10391428	1	INF	[]	3	5	5	5	4	4	1	1
A_samples_contig_gene64300_1	10341980	0.37	0	[]	3	5	3	0	0	0	1	0
A_samples_contig_gene58583_2	10187541	1	INF	[]	3	4	0	3	3	3	1	1
A_samples_contig_gene120453_1	10253941	1	INF	[]	5	5	5	3	0	3	1	1
A_samples_contig_gene104543_1	10094569	1	INF	[]	2	3	0	2	2	2	1	1
A_samples_contig_gene40734_1	10391335	1	INF	[]	4	5	5	0	0	0	1	0
A_samples_contig_gene183405_2	10333155	1	INF	[]	5	6	5	0	0	0	1	0
A_samples_contig_gene101655_1	10138679	1	INF	[]	0	3	3	0	0	0	1	0
A_samples_contig_gene72080_23	10336845	1	INF	[]	5	9	0	0	0	0	1	0
A_samples_contig_gene130395_2	10111456	1	INF	[]	15	19	17	0	0	13	1	0
A_samples_contig_gene58871_11	10153464	1	INF	[]	2	0	3	0	0	0	1	0
A_samples_contig_gene154548_1	10311268	1	INF	[]	0	0	0	5	0	0	0	0
A_samples_contig_gene30407_1	10059786	1	INF	[]	0	3	0	0	0	0	0	0
A_samples_contig_gene46729_2	10111285	1	INF	[]	0	0	0	2	0	0	0	0
A_samples_contig_gene14510_3	10290700	1	INF	[]	8	12	8	0	2	5	1	1
A_samples_contig_gene134847_1	10015278	1	INF	[]	5	8	6	0	0	2	1	0
A_samples_contig_gene35576_1	10393059	1	INF	[]	8	12	11	0	0	0	1	0
A_samples_contig_gene126545_3	10027349	1	INF	[]	0	0	6	0	0	0	0	0
A_samples_contig_gene62286_1	10047032	1	INF	[]	4	0	0	0	0	0	0	0
description	NM_000226	0.59	0.8	[]	118	77	40	37	61	53	1	1
Cluster of A_samples_contig_gene57504_10 (10051995)	10051995 [56]	0.0016	0.3	aff high, arl low	253	250	255	114	179	137	1	1
A_samples_contig_gene57504_10	10051995	0.0035	3.3	ff low, rl high	22	22	25	25	31	29	1	1
A_samples_contig_gene310_1	10132459	0.00079	0.05	ff high, rl low	15	13	11	4	4	4	1	1
A_samples_contig_gene53058_50	10383662	0.0014	0.02	ff high, rl low	32	31	33	17	18	14	1	1
A_samples_contig_gene109547_74	10012954	0.84	1.1	[]	26	28	27	23	25	20	1	1
A_samples_contig_gene231831_2	10146045	0.004	0.4	ff high, rl low	30	29	31	21	26	21	1	1
A_samples_contig_gene76859_1	10017917	0.075	0.6	[]	20	19	20	13	15	13	1	1
A_samples_contig_gene222995_1	10409218	0.0015	0.1	ff high, rl low	8	7	8	4	5	4	1	1
A_samples_contig_gene152828_1	10041706	0.0054	0.2	ff high, rl low	22	21	21	9	10	8	1	1
A_samples_contig_gene23004_2	10354244	0.0049	0.06	ff high, rl low	32	24	31	13	18	11	1	1
A_samples_contig_gene49750_1	10126993	0.032	0.08	[]	16	23	21	8	12	5	1	1
A_samples_contig_gene133510_2	10346371	0.15	6.5	[]	18	20	18	14	27	19	1	1
A_samples_contig_gene57207_6	10129933	0.14	3	[]	21	21	18	16	27	18	1	1
A_samples_contig_gene190629_5	10227129	0.013	0.2	[]	22	23	25	16	17	12	1	1
A_samples_contig_gene102163_1	10245936	0.041	0	[]	8	7	9	3	4	2	1	1
A_samples_contig_gene36437_1	10163777	0.18	1.9	[]	13	13	11	8	14	10	1	1
A_samples_contig_gene160495_13	10392974	0.2	0.3	[]	8	6	8	6	9	5	1	1
A_samples_contig_gene128761_1	10303761	0.073	0	[]	17	16	18	11	14	10	1	1
A_samples_contig_gene51503_1	10390939	0.0073	0	[]	16	14	15	7	8	4	1	1
A_samples_contig_gene178537_8	10176237	0.6	1.1	[]	28	29	29	26	32	25	1	1
A_samples_contig_gene27213_32	10108792	0.002	0	ff high, rl low	23	27	25	13	13	10	1	1
A_samples_contig_gene159919_1	10194872	0.00064	0.05	ff high, rl low	17	19	20	9	8	4	1	1
A_samples_contig_gene217893_2	10422840	0.29	0.3	[]	11	15	12	11	13	10	1	1
A_samples_contig_gene46297_9	10115675	0.072	0.1	[]	16	14	16	4	7	7	1	1
A_samples_contig_gene102280_5	10253103	0.043	0.3	[]	15	13	11	3	7	6	1	1
A_samples_contig_gene184107_1	10410026	0.23	1.2	[]	3	3	4	3	3	3	1	1
A_samples_contig_gene82555_12	10005193	0.005	0	ff high, rl low	21	23	23	13	18	13	1	1
A_samples_contig_gene123688_1	10179598	0.00017	0	ff high, rl low	7	6	5	0	0	4	1	0
A_samples_contig_gene91742_23	10384163	0.23	0	[]	5	6	8	4	5	4	1	1
A_samples_contig_gene160573_4	10231965	< 0.00010	0	ff high, rl low	39	33	37	12	14	12	1	1
A_samples_contig_gene192120_1	10082128	0.002	5.1	ff low, rl high	4	6	6	7	10	8	1	1
A_samples_contig_gene211464_1	10123108	0.0033	0.1	ff high, rl low	8	7	8	4	6	5	1	1
A_samples_contig_gene36007_4	10367498	0.00017	0	ff high, rl low	19	18	17	10	12	8	1	1
A_samples_contig_gene90680_1	10253479	0.06	0	[]	6	7	7	3	3	2	1	1
A_samples_contig_gene114566_1	10185025	0.37	0	[]	23	21	25	13	12	11	1	1
A_samples_contig_gene1165_34	10346583	0.15	0.4	[]	20	23	21	16	19	16	1	1
A_samples_contig_gene102280_4	10252728	0.014	0	[]	13	13	11	5	5	5	1	1
A_samples_contig_gene73175_2	10338329	0.084	3.8	[]	19	22	19	19	22	17	1	1
A_samples_contig_gene28518_54	10154235	0.00017	0	ff high, rl low	24	23	21	15	16	13	1	1
A_samples_contig_gene46297_10	10185757	0.36	0.3	[]	13	12	14	0	8	4	1	1
A_samples_contig_gene138909_1	10017972	0.038	0	[]	11	9	9	4	5	3	1	1
A_samples_contig_gene100701_3	10288133	0.12	INF	[]	24	26	22	22	29	23	1	1
A_samples_contig_gene148638_1	10408025	0.12	0	[]	24	21	18	12	16	11	1	1
A_samples_contig_gene160495_14	10391880	0.91	1.2	[]	11	12	11	9	11	10	1	1
A_samples_contig_gene76399_1	10250688	0.37	INF	[]	11	11	10	7	13	7	1	1
A_samples_contig_gene163989_1	10038730	0.12	INF	[]	0	0	0	0	2	2	0	1
A_samples_contig_gene90144_1	10112590	1	INF	[]	5	0	0	0	4	0	0	0
A_samples_contig_gene117409_1	10169813	0.12	0	[]	3	0	2	0	0	0	1	0
A_samples_contig_gene68555_1	10063347	0.37	0	[]	7	10	8	5	6	5	1	1
A_samples_contig_gene74081_1	10128303	0.37	INF	[]	5	5	6	5	8	4	1	1
A_samples_contig_gene178300_1	10016983	1	INF	[]	3	0	0	2	0	0	0	0
A_samples_contig_gene117254_4	10072819	0.37	0	[]	27	23	25	11	15	9	1	1
A_samples_contig_gene201801_3	10368856	1	INF	[]	12	13	10	10	13	11	1	1
A_samples_contig_gene199010_1	10155005	0.37	INF	[]	0	7	6	7	8	6	1	1
A_samples_contig_gene85662_2	10399664	0.37	0	[]	4	4	2	0	0	2	1	0
A_samples_contig_gene169242_1	10173051	0.37	INF	[]	0	2	0	0	3	2	0	1
A_samples_contig_gene162542_1	10286910	1	INF	[]	10	10	11	0	9	0	1	0
Cluster of A_samples_contig_gene9775_1 (10392666)	10392666 [60]	0.21	1.2	[]	73	115	165	180	149	239	1	1
A_samples_contig_gene9775_1	10392666	0.018	2.1	[]	10	11	11	12	14	15	1	1
A_samples_contig_gene16363_3	10383106	0.026	2.6	[]	6	8	11	17	18	24	1	1
A_samples_contig_gene8536_2	10221321	0.3	1.2	[]	12	21	19	24	15	23	1	1
A_samples_contig_gene13737_1	10257245	0.73	1.1	[]	8	10	13	11	12	11	1	1
A_samples_contig_gene231168_1	10002814	0.58	1.2	[]	7	4	15	10	8	12	1	1
A_samples_contig_gene140951_4	10009764	0.4	1.5	[]	3	7	9	10	3	10	1	1
A_samples_contig_gene53808_1	10104308	0.037	2.5	[]	3	8	10	12	14	13	1	1
A_samples_contig_gene10158_5	10353004	0.035	20	[]	2	2	4	11	9	18	1	1
A_samples_contig_gene14722_8	10065248	0.017	4.1	[]	3	7	6	10	11	15	1	1
A_samples_contig_gene105692_1	10276296	0.12	1.9	[]	6	9	11	11	9	12	1	1
A_samples_contig_gene3407_36	10252955	0.21	2.8	[]	0	3	4	5	4	9	1	1
A_samples_contig_gene8925_1	10166835	0.46	1.3	[]	4	2	4	7	4	7	1	1
A_samples_contig_gene1707_5	10058772	0.95	1	[]	2	3	8	4	2	6	1	1
A_samples_contig_gene8930_2	10233855	0.68	1.3	[]	0	4	7	3	3	5	1	1
A_samples_contig_gene10674_1	10341206	0.58	1.7	[]	0	0	9	5	2	4	0	1
A_samples_contig_gene2012_1	10329660	0.34	1.8	[]	0	3	3	4	3	3	1	1
A_samples_contig_gene11122_1	10033567	0.18	1.9	[]	2	6	5	7	5	8	1	1
A_samples_contig_gene18560_1	10309362	0.065	2.4	[]	0	2	2	2	2	2	1	1
A_samples_contig_gene45425_3	10025169	0.44	0.6	[]	2	5	2	0	3	5	1	1
A_samples_contig_gene8925_3	10166003	0.98	1	[]	3	3	9	5	6	8	1	1
A_samples_contig_gene4849_1	10411820	0.84	1	[]	4	2	4	3	2	3	1	1
A_samples_contig_gene59487_1	10370327	0.036	INF	[]	0	0	0	3	3	4	0	1
A_samples_contig_gene71128_37	10220863	0.17	3	[]	0	3	3	4	3	5	1	1
A_samples_contig_gene2157_3	10386881	0.008	13	[]	0	0	2	4	4	5	0	1
A_samples_contig_gene639_1	10086292	0.62	2.4	[]	0	0	2	0	0	2	0	0
A_samples_contig_gene24800_12	10234137	0.094	INF	[]	0	0	0	2	2	4	0	1
A_samples_contig_gene8447_2	10334874	0.23	INF	[]	0	0	0	2	0	4	0	1
A_samples_contig_gene40963_6	10379763	1	INF	[]	0	0	2	2	2	2	0	1
A_samples_contig_gene124058_4	10409558	0.37	INF	[]	0	0	0	0	0	2	0	0
A_samples_contig_gene34570_6	10232520	0.37	INF	[]	0	0	0	2	2	0	0	1
A_samples_contig_gene1822_1	10091726	0.12	INF	[]	0	0	0	2	0	2	0	1
A_samples_contig_gene3937_6	10124454	0.37	INF	[]	2	0	2	2	2	4	1	1
A_samples_contig_gene149850_37	10195673	1	INF	[]	0	0	0	0	0	2	0	0
A_samples_contig_gene3621_4	10070024	0.37	INF	[]	0	0	0	0	0	2	0	0
A_samples_contig_gene89095_10	10336415	1	INF	[]	0	0	2	0	0	0	0	0
A_samples_contig_gene218005_1	10007626	0.37	0	[]	0	0	4	0	0	2	0	0
A_samples_contig_gene232380_1	10065539	0.91	1.2	[]	0	0	4	0	0	3	0	0
A_samples_contig_gene3539_1	10037116	0.37	INF	[]	0	0	0	0	0	2	0	0
A_samples_contig_gene15799_6	10349854	0.37	INF	[]	2	2	0	2	0	4	1	1
A_samples_contig_gene16810_4	10081698	0.12	INF	[]	0	0	0	3	0	3	0	1
A_samples_contig_gene3998_1	10242151	0.37	0	[]	0	2	0	0	0	0	0	0
A_samples_contig_gene61861_1	10269482	1	INF	[]	0	0	0	2	3	0	0	1
A_samples_contig_gene116782_44	10200459	1	INF	[]	0	0	0	0	0	2	0	0
A_samples_contig_gene44093_5	10339150	1	INF	[]	0	0	0	0	0	2	0	0
A_samples_contig_gene1457_44	10057700	1	INF	[]	0	0	0	2	0	0	0	0
A_samples_contig_gene180655_1	10052829	1	INF	[]	0	0	0	0	0	2	0	0
A_samples_contig_gene17123_2	10308115	0.37	INF	[]	0	0	0	0	0	2	0	0
A_samples_contig_gene123399_11	10265939	1	INF	[]	0	0	0	3	0	0	0	0
A_samples_contig_gene16052_1	10244794	1	INF	[]	0	0	0	0	0	2	0	0
A_samples_contig_gene148384_11	10202620	1	INF	[]	0	0	0	0	0	2	0	0
A_samples_contig_gene14289_6	10400962	1	INF	[]	0	0	0	0	0	3	0	0
A_samples_contig_gene17786_8	10072210	1	INF	[]	0	0	0	2	2	0	0	1
A_samples_contig_gene174404_28	10282249	1	INF	[]	0	0	2	0	0	0	0	0
A_samples_contig_gene6056_2	10034747	1	INF	[]	0	0	0	3	0	3	0	1
A_samples_contig_gene67562_7	10003445	1	INF	[]	0	0	0	0	0	2	0	0
A_samples_contig_gene221869_3	10193288	1	INF	[]	2	0	2	2	0	2	1	1
A_samples_contig_gene51464_2	10033735	1	INF	[]	0	0	0	2	0	0	0	0
A_samples_contig_gene126369_6	10170613	1	INF	[]	4	0	0	6	6	7	0	1
A_samples_contig_gene206620_11	10134453	1	INF	[]	0	0	0	2	0	0	0	0
A_samples_contig_gene51489_1	10187098	1	INF	[]	0	0	0	2	0	0	0	0
Cluster of A_samples_contig_gene88410_2 (10403372)	10403372 [48]	0.14	0.7	[]	81	96	118	99	77	88	1	1
A_samples_contig_gene88410_2	10403372	0.17	1.8	[]	9	12	14	12	12	16	1	1
A_samples_contig_gene119325_1	10214168 (+1)	0.1	1.3	[]	14	13	17	17	14	18	1	1
A_samples_contig_gene7314_1	10177767	0.001	0.02	ff high, rl low	10	11	11	10	8	10	1	1
A_samples_contig_gene57457_38	10306204	0.0057	0.07	ff high, rl low	13	9	12	8	6	8	1	1
A_samples_contig_gene172387_1	10139650	0.0063	0	ff high, rl low	4	4	3	3	2	3	1	1
A_samples_contig_gene143441_5	10077046	0.66	0.8	[]	9	9	8	8	6	8	1	1
A_samples_contig_gene43531_8	10199440	0.38	1.2	[]	5	7	7	5	5	6	1	1
A_samples_contig_gene14786_1	10045328	0.1	2	[]	14	16	15	16	14	18	1	1
A_samples_contig_gene176017_1	10005286	0.00029	INF	ff low, rl high	2	2	2	7	6	7	1	1
A_samples_contig_gene119245_2	10226133	0.00058	0.1	ff high, rl low	15	16	16	12	10	13	1	1
A_samples_contig_gene5719_12	10355153	0.0063	0	ff high, rl low	12	13	18	11	8	12	1	1
A_samples_contig_gene148212_3	10173018	0.11	0.5	[]	12	15	16	12	11	13	1	1
A_samples_contig_gene84803_6	10419344	0.083	0.3	[]	13	14	16	11	12	14	1	1
A_samples_contig_gene83894_5	10216645	0.061	0.09	[]	11	11	14	10	8	11	1	1
A_samples_contig_gene72575_21	10132553	0.2	1.5	[]	9	9	9	9	11	10	1	1
A_samples_contig_gene50980_2	10334645	0.92	0.9	[]	9	11	11	10	9	11	1	1
A_samples_contig_gene66810_12	10038616	0.59	0.4	[]	9	9	11	9	9	10	1	1
A_samples_contig_gene59124_1	10405902	0.45	0.5	[]	7	8	8	6	6	5	1	1
A_samples_contig_gene46699_5	10420565	0.34	3.9	[]	16	15	18	16	14	17	1	1
A_samples_contig_gene85253_14	10080563	0.97	1	[]	14	18	20	17	15	20	1	1
A_samples_contig_gene105557_2	10201299	0.00017	0	ff high, rl low	12	13	16	13	12	15	1	1
A_samples_contig_gene132961_4	10270413	0.18	INF	[]	8	10	9	8	5	10	1	1
A_samples_contig_gene73387_5	10089831	0.47	0.5	[]	11	15	14	11	9	13	1	1
A_samples_contig_gene157948_24	10400567	0.00017	0	ff high, rl low	13	15	16	13	12	15	1	1
A_samples_contig_gene107336_3	10285105	0.15	0	[]	10	12	13	11	10	13	1	1
A_samples_contig_gene24537_11	10186580	0.37	INF	[]	14	14	15	13	11	15	1	1
A_samples_contig_gene27669_1	10191680	0.37	INF	[]	8	10	10	10	9	10	1	1
A_samples_contig_gene202783_3	10407687	0.51	2	[]	4	4	5	4	5	4	1	1
A_samples_contig_gene51334_3	10257869	0.93	0.9	[]	4	5	4	4	4	4	1	1
A_samples_contig_gene223815_3	10285742	0.12	0	[]	13	9	10	11	11	12	1	1
A_samples_contig_gene117893_7	10152769	0.37	0	[]	13	17	14	10	9	12	1	1
A_samples_contig_gene177495_3	10285662	0.98	1	[]	8	8	9	8	7	9	1	1
A_samples_contig_gene43407_1	10073630	1	INF	[]	8	8	11	10	9	11	1	1
A_samples_contig_gene71622_1	10292980	0.37	0	[]	9	9	10	9	8	10	1	1
A_samples_contig_gene97722_3	10217977	0.37	INF	[]	16	15	17	15	13	18	1	1
A_samples_contig_gene47008_1	10232983	1	INF	[]	9	11	12	9	10	12	1	1
A_samples_contig_gene213875_1	10299457	1	INF	[]	13	14	15	12	12	15	1	1
A_samples_contig_gene14782_1	10271639	1	INF	[]	10	13	14	11	11	13	1	1
A_samples_contig_gene161501_1	10103293	1	INF	[]	4	4	6	4	3	5	1	1
A_samples_contig_gene101671_2	10149242	1	INF	[]	0	0	4	4	5	3	0	1
A_samples_contig_gene85814_1	10371731	1	INF	[]	11	9	10	9	9	11	1	1
A_samples_contig_gene75509_15-REVERSED	10383685_REVERSED	1	INF	[]	2	2	2	2	2	2	1	1
A_samples_contig_gene208051_1	10057330	1	INF	[]	4	0	5	0	4	0	1	0
A_samples_contig_gene129885_2	10373989	1	INF	[]	6	5	6	6	6	6	1	1
A_samples_contig_gene99359_3	10233106	1	INF	[]	0	12	12	9	8	11	1	1
A_samples_contig_gene74675_3	10125358	1	INF	[]	3	0	0	0	0	0	0	0
A_samples_contig_gene177808_1	10353498	1	INF	[]	0	11	0	0	0	0	0	0
Cluster of description (NM_001871)	NM_001871	0.018	1.2	[]	24	31	28	35	41	32	1	1
description	NM_001871	0.018	1.2	[]	24	31	28	35	41	32	1	1
description	NM_000295	0.024	0.7	[]	26	30	30	27	29	31	1	1
Cluster of A_samples_contig_gene233680_2 (10362920)	10362920 [13]	0.0081	1.5	[]	32	39	38	48	56	62	1	1
A_samples_contig_gene233680_2	10362920	< 0.00010	1.8	ff low, rl high	21	27	27	26	30	36	1	1
A_samples_contig_gene8758_5	10220907	0.01	4.5	[]	4	7	5	12	14	13	1	1
A_samples_contig_gene71236_1	10424623	0.4	1.7	[]	8	9	7	8	7	8	1	1
A_samples_contig_gene104227_1	10118697	0.64	0.6	[]	4	3	5	4	6	3	1	1
A_samples_contig_gene6560_37	10062724	0.38	1.3	[]	4	5	5	5	5	6	1	1
A_samples_contig_gene21927_12	10111201	0.029	INF	[]	4	6	7	8	9	10	1	1
A_samples_contig_gene180736_1	10198431	0.37	INF	[]	6	7	6	6	6	7	1	1
A_samples_contig_gene128344_5	10282571	0.12	INF	[]	0	0	0	0	2	4	0	1
A_samples_contig_gene233464_1	10350341	0.12	INF	[]	0	0	2	2	3	4	0	1
A_samples_contig_gene10294_1	10343955	1	INF	[]	2	3	0	0	0	0	1	0
A_samples_contig_gene62340_1	10033748	0.37	INF	[]	0	0	0	0	2	3	0	1
A_samples_contig_gene166460_1	10401804	0.37	INF	[]	0	0	0	0	0	3	0	0
A_samples_contig_gene34847_1	10280211	1	INF	[]	6	4	8	8	7	9	1	1
Cluster of A_samples_contig_gene754_8 (10187996)	10187996 [53]	0.57	0.9	[]	140	121	143	104	100	87	1	1
A_samples_contig_gene754_8	10187996	0.0061	2	ff low, rl high	8	6	10	12	12	10	1	1
A_samples_contig_gene4675_37	10128665	0.93	1	[]	8	11	14	13	12	7	1	1
A_samples_contig_gene38551_2	10141860	0.02	0.2	[]	10	12	11	7	7	6	1	1
A_samples_contig_gene3155_10	10123181	0.0089	2.2	[]	5	4	6	9	8	9	1	1
A_samples_contig_gene183486_1	10213838 (+1)	0.27	1.3	[]	7	7	8	9	7	9	1	1
A_samples_contig_gene218316_32	10412209	0.041	1.9	[]	8	13	13	13	11	8	1	1
A_samples_contig_gene96482_3	10045285	0.083	1.8	[]	7	10	13	14	13	7	1	1
A_samples_contig_gene106011_4	10338577	0.00081	0	ff high, rl low	12	13	13	0	0	0	1	0
A_samples_contig_gene18731_1	10007600	0.0011	0	ff high, rl low	14	14	13	0	0	0	1	0
A_samples_contig_gene91859_2	10301632	0.043	3.8	[]	6	5	6	10	9	7	1	1
A_samples_contig_gene40502_1	10418207	0.014	0.04	[]	10	15	17	9	9	6	1	1
A_samples_contig_gene105399_21	10253112	0.00046	0	ff high, rl low	8	8	9	0	0	0	1	0
A_samples_contig_gene233404_4	10009841	0.85	0.9	[]	6	11	14	13	10	6	1	1
A_samples_contig_gene31865_6	10124051	0.0014	11	ff low, rl high	4	8	10	14	11	8	1	1
A_samples_contig_gene7463_36	10210624	0.058	3.1	[]	3	3	0	8	5	4	1	1
A_samples_contig_gene187485_2	10154154	0.55	1.5	[]	7	9	11	12	11	6	1	1
A_samples_contig_gene57457_48	10008671	0.065	0.2	[]	9	8	10	7	4	4	1	1
A_samples_contig_gene236188_1	10198129	0.0051	0	ff high, rl low	13	13	14	0	0	0	1	0
A_samples_contig_gene10932_1	10337931	0.28	1.3	[]	9	10	11	14	12	11	1	1
A_samples_contig_gene26902_1	10089983	0.0028	0	ff high, rl low	7	9	9	0	0	0	1	0
A_samples_contig_gene3120_5	10181509	0.15	0.3	[]	10	11	11	10	8	6	1	1
A_samples_contig_gene89794_1	10281649	0.0073	6.6	[]	6	9	11	11	9	5	1	1
A_samples_contig_gene75890_31	10327640	0.014	0	[]	7	9	12	8	7	3	1	1
A_samples_contig_gene101299_15	10295438	0.0051	0	ff high, rl low	10	13	12	0	0	0	1	0
A_samples_contig_gene66916_5	10132536	0.043	0.2	[]	11	13	14	10	8	5	1	1
A_samples_contig_gene199615_4	10344840	0.024	0.1	[]	8	10	14	7	6	4	1	1
A_samples_contig_gene142222_1	10223561	0.27	1.8	[]	3	4	5	5	4	3	1	1
A_samples_contig_gene28414_1	10111246	0.14	0	[]	6	11	12	9	5	3	1	1
A_samples_contig_gene131802_62	10261729	0.55	0.8	[]	4	3	5	5	6	5	1	1
A_samples_contig_gene53130_2	10406320	0.15	0.5	[]	5	11	12	10	8	5	1	1
A_samples_contig_gene94366_2	10081003	0.95	1	[]	8	13	14	12	11	8	1	1
A_samples_contig_gene34727_1	10003604	0.00014	0	ff high, rl low	7	12	14	10	7	5	1	1
A_samples_contig_gene68258_1	10069612	0.37	INF	[]	8	9	10	12	12	9	1	1
A_samples_contig_gene23977_1	10292107	0.00017	0	ff high, rl low	7	12	13	7	6	4	1	1
A_samples_contig_gene25138_3	10025353	1	INF	[]	8	9	10	13	11	10	1	1
A_samples_contig_gene46729_10	10163372	0.0036	INF	ff low, rl high	3	0	3	5	5	4	1	1
A_samples_contig_gene65460_28	10328327	0.37	INF	[]	0	0	0	0	2	0	0	0
A_samples_contig_gene160315_1	10399099	0.49	0.5	[]	2	0	4	2	3	2	1	1
A_samples_contig_gene190816_4	10073571	0.00017	0	ff high, rl low	3	4	3	0	0	0	1	0
A_samples_contig_gene154140_2	10215554	1	INF	[]	2	2	2	0	0	0	1	0
A_samples_contig_gene201310_2	10098544	0.37	0	[]	3	2	0	0	0	0	1	0
A_samples_contig_gene180976_4	10195731	0.37	0	[]	7	11	12	10	8	5	1	1
A_samples_contig_gene189016_9	10369422	1	INF	[]	0	2	2	0	0	0	1	0
A_samples_contig_gene128088_1	10145851	1	INF	[]	0	0	2	0	2	2	0	1
A_samples_contig_gene220544_10	10319737	0.37	INF	[]	3	2	4	5	5	5	1	1
A_samples_contig_gene20676_1	10279733	0.37	0	[]	2	2	2	3	4	2	1	1
A_samples_contig_gene227721_1	10016602	0.37	INF	[]	2	6	7	7	5	3	1	1
A_samples_contig_gene200111_1	10237804	0.37	INF	[]	0	0	5	6	0	0	0	0
A_samples_contig_gene199500_1	10155857	1	INF	[]	3	0	0	0	0	0	0	0
A_samples_contig_gene134191_3	10022380	1	INF	[]	6	0	0	0	0	0	0	0
A_samples_contig_gene76725_1	10287621	1	INF	[]	0	0	6	9	0	8	0	1
A_samples_contig_gene145293_5	10154925	1	INF	[]	8	0	0	0	0	0	0	0
Cluster of description (NM_001631)	NM_001631	0.11	0.8	[]	20	25	25	21	23	21	1	1
description	NM_001631	0.11	0.8	[]	20	25	25	21	23	21	1	1
Cluster of A_samples_contig_gene10105_1 (10290607)	10290607 [3]	0.034	1.4	[]	27	45	36	48	46	44	1	1
A_samples_contig_gene10105_1	10290607	0.066	1.2	[]	25	41	33	41	42	41	1	1
A_samples_contig_gene122483_1	10387468	0.047	1.8	[]	8	11	8	13	11	11	1	1
A_samples_contig_gene183439_1	10325776	0.37	INF	[]	5	5	6	7	6	6	1	1
Cluster of A_samples_contig_gene15743_2 (10131020)	10131020 [83]	0.012	0.2	[]	208	178	222	21	21	16	1	1
A_samples_contig_gene15743_2	10131020	0.087	0.7	[]	24	22	26	16	16	11	1	1
A_samples_contig_gene1245_1	10037815	0.019	0	[]	17	18	19	0	0	0	1	0
A_samples_contig_gene52742_1	10119866	0.00095	0	ff high, rl low	13	10	13	2	2	0	1	1
A_samples_contig_gene15599_1	10280479	0.00054	0	ff high, rl low	9	10	10	0	0	0	1	0
A_samples_contig_gene132766_11	10351968	0.37	0	[]	20	14	15	5	7	4	1	1
A_samples_contig_gene191546_1	10114739	< 0.00010	0	ff high, rl low	6	6	8	0	0	0	1	0
A_samples_contig_gene370_2	10247712	0.0033	0	ff high, rl low	24	24	28	0	0	0	1	0
A_samples_contig_gene10350_1	10418490	0.00017	0	ff high, rl low	12	12	12	0	0	0	1	0
A_samples_contig_gene199615_7	10345475	0.13	0	[]	10	9	12	5	6	3	1	1
A_samples_contig_gene19973_2	10321009	0.0033	0	ff high, rl low	31	25	30	4	6	3	1	1
A_samples_contig_gene130461_1	10063631	0.01	0	[]	6	6	5	0	2	0	1	0
A_samples_contig_gene73290_1	10245497	0.087	0	[]	6	5	9	2	2	0	1	1
A_samples_contig_gene139073_1	10152815	0.038	0	[]	11	8	9	2	2	0	1	1
A_samples_contig_gene3155_7	10175514	0.37	0	[]	3	2	2	2	2	0	1	1
A_samples_contig_gene8637_1	10015639	0.036	0	[]	5	6	6	0	0	0	1	0
A_samples_contig_gene221327_1	10002809	1	INF	[]	3	3	3	0	0	0	1	0
A_samples_contig_gene133187_1	10010142	0.0046	0	ff high, rl low	12	11	16	0	0	0	1	0
A_samples_contig_gene118961_1	10117020	0.012	0	[]	18	15	17	0	0	0	1	0
A_samples_contig_gene105177_1	10306318	0.0014	0	ff high, rl low	16	19	19	0	0	0	1	0
A_samples_contig_gene4336_1	10213980	0.005	0	ff high, rl low	19	20	22	0	0	0	1	0
A_samples_contig_gene145778_1	10021784	0.23	0	[]	4	2	3	0	0	0	1	0
A_samples_contig_gene67651_6	10085012	1	INF	[]	6	6	7	3	4	2	1	1
A_samples_contig_gene3317_1	10379563	0.038	0	[]	14	11	17	2	2	0	1	1
A_samples_contig_gene17375_1	10284790	0.087	0	[]	9	8	12	0	0	0	1	0
A_samples_contig_gene111483_1	10221378	0.19	0	[]	10	9	12	0	0	0	1	0
A_samples_contig_gene2020_1	10393469	0.0063	0	ff high, rl low	6	5	9	0	0	0	1	0
A_samples_contig_gene79866_1	10105965	0.37	0	[]	4	2	3	0	0	0	1	0
A_samples_contig_gene120031_7	10019431	1	INF	[]	19	17	18	6	8	5	1	1
A_samples_contig_gene46312_3	10123221	1	INF	[]	15	13	15	3	6	3	1	1
A_samples_contig_gene17700_1	10111932	0.0063	0	ff high, rl low	8	6	8	0	0	0	1	0
A_samples_contig_gene102701_1	10296269	0.0063	0	ff high, rl low	9	6	10	0	0	0	1	0
A_samples_contig_gene16785_1	10002756	0.014	0	[]	15	13	17	0	0	0	1	0
A_samples_contig_gene43653_3	10209316	0.12	0	[]	10	6	9	3	4	2	1	1
A_samples_contig_gene138624_1	10200508	0.37	0	[]	14	12	13	0	0	0	1	0
A_samples_contig_gene226050_1	10030759	0.23	0	[]	11	7	7	0	2	2	1	1
A_samples_contig_gene104124_1	10020477	1	INF	[]	0	2	2	0	0	0	1	0
A_samples_contig_gene213636_1	10041085	1	INF	[]	3	0	0	0	0	0	0	0
A_samples_contig_gene30351_2	10249308	0.37	0	[]	13	14	12	6	7	6	1	1
A_samples_contig_gene21514_1	10196965	0.37	0	[]	34	35	41	0	0	0	1	0
A_samples_contig_gene39378_1	10339559	0.00017	0	ff high, rl low	10	8	11	0	0	0	1	0
A_samples_contig_gene87846_1	10085651	0.13	0	[]	3	2	3	0	0	0	1	0
A_samples_contig_gene70740_1	10060689	1	INF	[]	0	0	2	0	0	0	0	0
A_samples_contig_gene20558_4	10327001	1	INF	[]	7	5	7	2	3	0	1	1
A_samples_contig_gene118015_1	10305090	0.12	0	[]	14	11	13	3	5	2	1	1
A_samples_contig_gene227905_1	10362913	0.12	0	[]	11	8	6	0	2	2	1	1
A_samples_contig_gene168475_1	10265592	0.37	0	[]	2	2	2	0	0	0	1	0
A_samples_contig_gene69728_28	10383678	0.37	0	[]	6	5	7	2	3	0	1	1
A_samples_contig_gene9193_1	10090756 (+1)	0.12	0	[]	2	0	2	0	0	0	1	0
A_samples_contig_gene86066_1	10005400	0.12	0	[]	2	0	2	0	0	0	1	0
A_samples_contig_gene100392_4	10063801	1	INF	[]	13	11	11	4	7	3	1	1
A_samples_contig_gene70196_1	10042041	1	INF	[]	3	3	3	0	0	0	1	0
A_samples_contig_gene79626_1	10035938	1	INF	[]	5	4	5	0	0	0	1	0
A_samples_contig_gene174435_1	10232404	1	INF	[]	3	2	2	0	0	0	1	0
A_samples_contig_gene19215_14	10134821	1	INF	[]	10	7	7	0	0	0	1	0
A_samples_contig_gene145723_1	10360536	1	INF	[]	0	2	2	0	0	0	1	0
A_samples_contig_gene91859_5	10298822	0.37	0	[]	22	24	28	0	0	0	1	0
A_samples_contig_gene141178_1	10135523	0.37	0	[]	8	9	9	0	0	0	1	0
A_samples_contig_gene59507_1	10288861	1	INF	[]	11	8	7	3	5	3	1	1
A_samples_contig_gene38428_1	10124451	1	INF	[]	17	15	15	5	7	4	1	1
A_samples_contig_gene73852_1	10138616	1	INF	[]	13	11	12	5	7	4	1	1
A_samples_contig_gene165348_1	10346630	0.37	0	[]	2	2	2	0	0	0	1	0
A_samples_contig_gene25571_1	10395164	1	INF	[]	2	0	2	0	0	0	1	0
A_samples_contig_gene91703_2	10251107	1	INF	[]	22	24	27	0	0	0	1	0
A_samples_contig_gene57638_3	10121110	1	INF	[]	6	6	6	3	0	0	1	0
A_samples_contig_gene107949_1	10126291	1	INF	[]	4	3	3	0	0	0	1	0
A_samples_contig_gene91168_1	10172907	1	INF	[]	0	2	0	0	0	0	0	0
A_samples_contig_gene158651_1	10085299	1	INF	[]	7	6	4	0	0	2	1	0
A_samples_contig_gene87832_43	10231805	1	INF	[]	16	13	14	0	0	0	1	0
A_samples_contig_gene221446_2	10038316	1	INF	[]	4	3	5	0	0	0	1	0
A_samples_contig_gene79924_1	10301604	1	INF	[]	2	2	0	0	0	0	1	0
A_samples_contig_gene195672_1	10028884	1	INF	[]	3	0	3	0	0	0	1	0
A_samples_contig_gene158612_1	10285631	1	INF	[]	0	0	0	2	0	0	0	0
A_samples_contig_gene26681_1	10206889	1	INF	[]	12	8	0	0	0	0	1	0
A_samples_contig_gene186335_1	10083615	1	INF	[]	3	0	0	0	0	0	0	0
A_samples_contig_gene202912_1	10286983	1	INF	[]	2	0	0	0	0	0	0	0
A_samples_contig_gene87158_3	10387844	1	INF	[]	0	0	0	0	3	0	0	0
A_samples_contig_gene214402_1	10237826	1	INF	[]	0	2	0	0	0	0	0	0
A_samples_contig_gene231827_1	10351414	1	INF	[]	0	2	0	0	0	0	0	0
A_samples_contig_gene46729_7	10109244	1	INF	[]	12	11	13	0	0	0	1	0
A_samples_contig_gene143971_1	10093351	1	INF	[]	0	2	0	0	0	0	0	0
A_samples_contig_gene45249_1	10244157 (+1)	1	INF	[]	14	0	0	0	0	0	0	0
Cluster of A_samples_contig_gene96482_7 (10046078)	10046078	0.003	1.6	aff low, arl high	24	24	21	29	25	32	1	1
A_samples_contig_gene96482_7	10046078	0.003	1.6	ff low, rl high	24	24	21	29	25	32	1	1
Cluster of description (NM_033440)	NM_033440 [2]	0.65	1.3	[]	11	11	15	15	16	12	1	1
description	NM_033440	0.4	1.4	[]	11	11	15	15	16	12	1	1
description	NM_015849	1	INF	[]	3	0	0	0	4	0	0	0
Cluster of A_samples_contig_gene233185_3 (10362277)	10362277 [28]	0.57	0.9	[]	46	47	55	34	33	27	1	1
A_samples_contig_gene233185_3	10362277	0.017	1.9	[]	7	7	7	7	8	8	1	1
A_samples_contig_gene64030_43	10279056	0.046	0.8	[]	8	8	10	8	9	8	1	1
A_samples_contig_gene102288_1	10304618	0.48	0.8	[]	4	4	4	4	5	5	1	1
A_samples_contig_gene10848_14	10343780	0.0032	0.1	ff high, rl low	7	8	9	5	7	7	1	1
A_samples_contig_gene3280_3	10386058	0.0076	0	[]	10	10	12	6	6	6	1	1
A_samples_contig_gene5611_1	10123697	0.18	0.5	[]	8	9	11	8	10	6	1	1
A_samples_contig_gene4014_3	10080929	0.00041	0	ff high, rl low	6	6	7	2	3	3	1	1
A_samples_contig_gene109090_1	10396445	0.026	0.2	[]	8	11	10	8	8	8	1	1
A_samples_contig_gene60735_25	10314892	0.14	0.6	[]	11	11	13	8	9	8	1	1
A_samples_contig_gene34693_4	10318490	0.005	0	ff high, rl low	8	9	11	6	7	7	1	1
A_samples_contig_gene67698_1	10186697	< 0.00010	INF	ff low, rl high	4	5	6	5	5	5	1	1
A_samples_contig_gene111899_1	10208253	0.23	4.6	[]	3	4	4	3	4	3	1	1
A_samples_contig_gene149276_2	10063441	0.17	0	[]	11	12	14	7	8	7	1	1
A_samples_contig_gene7971_5	10030627	0.47	2.4	[]	7	5	7	6	6	6	1	1
A_samples_contig_gene94608_24	10122454	0.00017	0	ff high, rl low	8	9	10	7	7	8	1	1
A_samples_contig_gene200757_1	10349233	0.37	INF	[]	8	7	8	6	4	4	1	1
A_samples_contig_gene93405_38	10156536	0.98	1	[]	5	6	8	6	7	6	1	1
A_samples_contig_gene22744_57	10248051 (+1)	0.37	0	[]	3	3	5	3	4	4	1	1
A_samples_contig_gene212628_8	10105758	1	INF	[]	3	4	4	4	4	4	1	1
A_samples_contig_gene6844_2	10094756 (+1)	0.37	0	[]	0	0	2	0	0	0	0	0
A_samples_contig_gene66602_1	10275362	1	INF	[]	3	3	4	3	0	4	1	1
A_samples_contig_gene100101_26	10106424	1	INF	[]	12	11	13	8	9	8	1	1
A_samples_contig_gene150419_1	10350698	1	INF	[]	2	2	2	2	2	2	1	1
A_samples_contig_gene83711_1	10059863	1	INF	[]	6	5	7	5	5	6	1	1
A_samples_contig_gene152503_1	10044933	1	INF	[]	11	10	12	0	0	0	1	0
A_samples_contig_gene66019_1	10011829	1	INF	[]	5	0	0	0	0	0	0	0
A_samples_contig_gene49074_1	10201608	0.00015	0.4	ff high, rl low	29	30	32	15	18	13	1	1
Cluster of A_samples_contig_gene264_9 (10257019)	10257019 [48]	0.00042	0.06	aff high, arl low	95	159	134	7	8	18	1	1
A_samples_contig_gene264_9	10257019	0.00017	0	ff high, rl low	12	18	17	0	0	0	1	0
A_samples_contig_gene8433_1	10179912	0.00049	0	ff high, rl low	15	23	18	0	2	0	1	0
A_samples_contig_gene1811_1	10328425	0.00014	0	ff high, rl low	9	10	9	0	0	0	1	0
A_samples_contig_gene6587_22	10187135	0.0044	0	ff high, rl low	15	20	21	2	2	5	1	1
A_samples_contig_gene76939_1	10142386	0.00078	0	ff high, rl low	13	25	21	0	2	0	1	0
A_samples_contig_gene6386_8	10243420	0.0006	0	ff high, rl low	16	27	21	0	2	0	1	0
A_samples_contig_gene181771_1	10140065	0.0066	0	ff high, rl low	4	5	5	0	0	0	1	0
A_samples_contig_gene157116_1	10077059	0.0072	0	[]	3	3	3	0	0	0	1	0
A_samples_contig_gene48099_15	10380616	0.0014	0	ff high, rl low	7	10	11	0	0	0	1	0
A_samples_contig_gene3729_3	10347115	0.026	0	[]	16	29	24	0	2	0	1	0
A_samples_contig_gene48099_16	10379991	0.004	0	ff high, rl low	5	3	4	0	0	0	1	0
A_samples_contig_gene103158_11	10401738	1	INF	[]	6	15	10	0	0	2	1	0
A_samples_contig_gene180720_13	10102935	0.052	0	[]	7	15	13	2	2	3	1	1
A_samples_contig_gene235808_1	10087113	0.13	0	[]	2	5	5	0	0	0	1	0
A_samples_contig_gene232208_2	10148215	0.21	0.5	[]	5	12	10	2	2	6	1	1
A_samples_contig_gene51452_8	10025176	0.66	0.7	[]	4	9	8	2	0	4	1	1
A_samples_contig_gene59793_1	10363799	0.0027	0	ff high, rl low	3	4	4	0	0	0	1	0
A_samples_contig_gene223467_1	10358498	0.21	2.5	[]	6	6	5	3	2	3	1	1
A_samples_contig_gene54331_6	10004376	0.45	2.3	[]	4	7	7	3	2	5	1	1
A_samples_contig_gene234470_1	10219097 (+1)	0.37	0	[]	0	0	2	0	0	0	0	0
A_samples_contig_gene204466_2	10214323	0.37	INF	[]	0	2	0	0	0	2	0	0
A_samples_contig_gene125948_4	10331078	0.12	0	[]	6	7	8	0	0	0	1	0
A_samples_contig_gene78043_3	10316091	1	INF	[]	2	0	0	0	0	0	0	0
A_samples_contig_gene80492_3	10228935	0.12	INF	[]	3	6	6	0	2	4	1	1
A_samples_contig_gene1090_14	10233908	1	INF	[]	4	6	6	0	0	0	1	0
A_samples_contig_gene134209_11	10198761	0.12	0	[]	5	7	5	0	0	0	1	0
A_samples_contig_gene86585_1	10301210	0.37	0	[]	4	4	4	0	0	0	1	0
A_samples_contig_gene219849_1	10289158	1	INF	[]	4	7	6	2	0	3	1	1
A_samples_contig_gene96559_1	10393576	0.37	0	[]	0	2	0	0	0	0	0	0
A_samples_contig_gene99159_1	10373533	1	INF	[]	4	5	7	0	0	3	1	0
A_samples_contig_gene18247_23	10119686	0.37	0	[]	0	2	2	0	0	0	1	0
A_samples_contig_gene39216_1	10006280	0.37	0	[]	4	6	5	0	0	0	1	0
A_samples_contig_gene155973_1	10339470	0.37	0	[]	6	13	9	0	0	3	1	0
A_samples_contig_gene46128_1	10074278	0.37	0	[]	5	10	7	0	0	2	1	0
A_samples_contig_gene125339_1	10073268	0.37	0	[]	0	2	0	0	0	0	0	0
A_samples_contig_gene84286_107	10255063	1	INF	[]	2	5	5	0	2	4	1	1
A_samples_contig_gene200094_3	10383143	1	INF	[]	6	9	11	0	0	0	1	0
A_samples_contig_gene127934_1	10278375	0.37	0	[]	5	7	7	0	0	3	1	0
A_samples_contig_gene57823_4	10129132	1	INF	[]	4	6	9	0	0	0	1	0
A_samples_contig_gene48809_1	10329298	0.37	0	[]	3	9	5	0	0	0	1	0
A_samples_contig_gene59264_1	10322791	1	INF	[]	3	8	5	0	0	0	1	0
A_samples_contig_gene167790_1	10130586	0.37	0	[]	3	7	5	0	0	0	1	0
A_samples_contig_gene159531_1	10344010	0.37	0	[]	0	2	0	0	0	0	0	0
A_samples_contig_gene76327_11	10313634	1	INF	[]	0	2	0	0	0	0	0	0
A_samples_contig_gene207959_1	10266883	1	INF	[]	0	4	0	0	0	0	0	0
A_samples_contig_gene45488_7	10387801	1	INF	[]	0	5	0	0	0	4	0	0
A_samples_contig_gene113314_34	10209876	1	INF	[]	0	4	0	0	0	0	0	0
Cluster of A_samples_contig_gene10770_2 (10128813)	10128813 [29]	0.94	1	[]	54	51	51	49	49	53	1	1
A_samples_contig_gene10770_2	10128813	0.03	1.5	[]	6	5	5	6	6	6	1	1
A_samples_contig_gene3280_4	10385486	0.00032	0.1	ff high, rl low	5	6	5	4	4	3	1	1
A_samples_contig_gene42022_3	10308668	0.96	1	[]	5	5	5	6	5	5	1	1
A_samples_contig_gene58687_5	10288856	0.51	0.6	[]	4	4	4	5	5	5	1	1
A_samples_contig_gene64030_44	10281156	0.04	2.2	[]	6	6	6	7	6	5	1	1
A_samples_contig_gene5611_2	10122373	0.23	1.5	[]	6	5	7	7	6	6	1	1
A_samples_contig_gene155893_1	10386834	0.25	1.4	[]	8	10	10	10	9	10	1	1
A_samples_contig_gene233665_4	10229202	0.98	1	[]	6	5	5	6	7	5	1	1
A_samples_contig_gene150419_2	10351337	0.0089	0.2	[]	5	5	6	6	5	4	1	1
A_samples_contig_gene32951_22	10381886	0.27	1.5	[]	4	3	4	4	4	4	1	1
A_samples_contig_gene132356_21	10311633	0.099	0.7	[]	5	6	5	5	5	4	1	1
A_samples_contig_gene100101_27	10106846	0.016	2.4	[]	6	6	6	7	7	6	1	1
A_samples_contig_gene3496_6	10387372	0.0089	2.3	[]	10	12	12	12	11	11	1	1
A_samples_contig_gene200757_2	10349459	0.43	0.5	[]	4	2	3	3	4	3	1	1
A_samples_contig_gene66602_2	10276598	1	INF	[]	9	11	11	11	11	10	1	1
A_samples_contig_gene214377_1	10072688 (+1)	0.55	0.5	[]	4	3	4	4	3	4	1	1
A_samples_contig_gene34693_3	10321528	0.012	0	[]	6	6	6	4	5	4	1	1
A_samples_contig_gene137112_4	10229043	0.18	INF	[]	3	2	2	3	2	4	1	1
A_samples_contig_gene50305_2	10038825	1	INF	[]	2	0	0	0	0	0	0	0
A_samples_contig_gene94608_23	10125391	0.37	0	[]	5	4	4	4	3	4	1	1
A_samples_contig_gene30565_2	10010041	0.37	0	[]	7	8	7	8	6	6	1	1
A_samples_contig_gene27364_1	10170034	0.37	0	[]	7	6	6	7	5	5	1	1
A_samples_contig_gene10848_13	10343964	0.37	0	[]	3	4	3	2	2	2	1	1
A_samples_contig_gene210580_1	10201510	1	INF	[]	9	11	11	11	11	10	1	1
A_samples_contig_gene144445_4	10268010	1	INF	[]	2	2	3	2	2	2	1	1
A_samples_contig_gene88571_1	10016686	1	INF	[]	3	4	4	3	4	3	1	1
A_samples_contig_gene149276_3	10063651	1	INF	[]	4	4	4	5	3	3	1	1
A_samples_contig_gene60735_26	10313599	1	INF	[]	0	0	0	7	0	0	0	0
Cluster of description (NM_001025200)	NM_001025200	0.0027	2	aff low, arl high	4	5	4	6	9	4	1	1
description	NM_001025200	0.0027	2	ff low, rl high	4	5	4	6	9	4	1	1
Cluster of A_samples_contig_gene2882_7 (10066823)	10066823 [8]	0.0013	2.3	aff low, arl high	31	31	30	44	40	42	1	1
A_samples_contig_gene2882_7	10066823	0.0051	1.8	ff low, rl high	12	15	13	18	15	19	1	1
A_samples_contig_gene86635_1	10318602	0.036	2.8	[]	17	14	16	19	18	18	1	1
A_samples_contig_gene235863_1	10023690	0.021	2.1	[]	9	11	9	11	9	13	1	1
A_samples_contig_gene158944_9	10410403	0.022	2.7	[]	11	13	9	17	15	17	1	1
A_samples_contig_gene212378_7	10104590	0.28	1.8	[]	8	8	6	9	9	10	1	1
A_samples_contig_gene6043_1	10049019	0.12	4.4	[]	5	6	6	8	7	8	1	1
A_samples_contig_gene81074_1	10126655	0.12	INF	[]	13	13	13	17	16	16	1	1
A_samples_contig_gene130200_2	10017345	1	INF	[]	0	2	0	0	0	0	0	0
Cluster of A_samples_contig_gene136179_2 (10147170)	10147170 [30]	0.00036	0.08	aff high, arl low	73	77	75	18	22	23	1	1
A_samples_contig_gene136179_2	10147170	< 0.00010	0.1	ff high, rl low	25	25	23	9	11	11	1	1
A_samples_contig_gene96901_19	10053185	0.014	0.1	[]	16	18	17	4	6	5	1	1
A_samples_contig_gene4248_1	10131652	< 0.00010	0	ff high, rl low	8	9	10	2	5	4	1	1
A_samples_contig_gene431_6	10032048	0.011	0	[]	8	9	8	3	5	4	1	1
A_samples_contig_gene539_27	10375891	0.0086	0	[]	22	23	23	10	12	12	1	1
A_samples_contig_gene167088_2	10157074	0.035	0	[]	10	13	12	5	5	5	1	1
A_samples_contig_gene217113_1	10200204	0.038	0	[]	11	11	11	5	3	5	1	1
A_samples_contig_gene10006_1	10041864	0.94	0.9	[]	3	4	5	3	3	3	1	1
A_samples_contig_gene219485_2	10054367	0.012	0	[]	4	3	3	0	0	0	1	0
A_samples_contig_gene134390_1	10402388	0.37	0	[]	3	2	2	2	2	2	1	1
A_samples_contig_gene87965_1	10258355	0.014	0	[]	11	10	10	2	4	2	1	1
A_samples_contig_gene5375_13	10414752	0.014	0	[]	3	5	4	0	2	2	1	1
A_samples_contig_gene51780_33	10121514	1	INF	[]	3	4	3	2	2	2	1	1
A_samples_contig_gene72742_13	10228921	0.37	0	[]	2	0	0	0	0	0	0	0
A_samples_contig_gene104776_13	10354554	1	INF	[]	2	0	0	0	0	0	0	0
A_samples_contig_gene213310_1	10097468	1	INF	[]	2	2	2	0	2	2	1	1
A_samples_contig_gene128517_5	10313319	0.12	0	[]	19	18	16	6	7	7	1	1
A_samples_contig_gene206381_1	10033442	0.00017	0	ff high, rl low	10	10	10	4	6	5	1	1
A_samples_contig_gene216665_1	10352472	0.12	0	[]	9	8	10	0	0	2	1	0
A_samples_contig_gene54570_7	10361686	1	INF	[]	2	2	2	0	2	2	1	1
A_samples_contig_gene79405_2	10003079	0.12	0	[]	22	22	24	10	12	12	1	1
A_samples_contig_gene152607_12	10159543	1	INF	[]	0	2	3	0	0	0	1	0
A_samples_contig_gene210016_5	10266080	0.12	INF	[]	3	2	2	2	0	2	1	1
A_samples_contig_gene72894_2	10315718	1	INF	[]	0	0	2	0	0	0	0	0
A_samples_contig_gene53209_14	10049014	1	INF	[]	0	2	2	0	0	0	1	0
A_samples_contig_gene141134_1	10248663	1	INF	[]	7	7	5	3	0	3	1	1
A_samples_contig_gene125318_1	10302518	0.37	0	[]	2	4	4	0	0	0	1	0
A_samples_contig_gene28362_24	10351200	1	INF	[]	4	5	5	0	0	0	1	0
A_samples_contig_gene124466_1	10258857	0.37	0	[]	2	2	3	0	0	0	1	0
A_samples_contig_gene36012_32	10048771	1	INF	[]	0	0	2	0	0	0	0	0
Cluster of A_samples_contig_gene232030_4 (10303115)	10303115 [63]	0.0095	0.4	[]	77	125	114	69	72	65	1	1
A_samples_contig_gene232030_4	10303115	0.0097	3.9	[]	4	10	10	13	14	13	1	1
A_samples_contig_gene2796_2	10283185	0.021	3.2	[]	5	6	5	10	10	8	1	1
A_samples_contig_gene18889_1	10182205	0.00017	0	ff high, rl low	11	12	12	0	0	2	1	0
A_samples_contig_gene31631_1	10394727	0.0011	0	ff high, rl low	3	3	3	0	0	0	1	0
description	NM_001686	0.37	0	[]	14	2	2	3	4	3	1	1
A_samples_contig_gene16238_1	10040395	0.039	3.1	[]	5	6	8	9	8	7	1	1
A_samples_contig_gene203517_1	10333591	0.45	1.3	[]	5	5	5	5	6	5	1	1
A_samples_contig_gene160187_1	10418115	0.0041	0	ff high, rl low	4	4	3	0	0	0	1	0
A_samples_contig_gene197975_3	10118861	0.0081	0	[]	14	18	13	0	0	0	1	0
A_samples_contig_gene6784_4	10052221	0.61	0.8	[]	5	6	8	8	8	7	1	1
A_samples_contig_gene2122_1	10240406	0.22	1.8	[]	5	7	7	8	11	12	1	1
A_samples_contig_gene8828_1	10299640	0.25	0.1	[]	2	8	6	2	0	0	1	0
A_samples_contig_gene161295_1	10209565	0.7	0.7	[]	4	8	10	8	7	9	1	1
A_samples_contig_gene132671_2	10251623	0.023	INF	[]	0	0	0	3	4	2	0	1
A_samples_contig_gene181895_3	10008018	0.00041	0	ff high, rl low	10	11	9	0	0	0	1	0
A_samples_contig_gene37017_1	10324251	0.035	0	[]	3	8	4	0	0	0	1	0
A_samples_contig_gene25636_1	10234140	0.13	0	[]	4	8	9	4	5	4	1	1
A_samples_contig_gene186104_29	10219012	0.0027	0	ff high, rl low	5	7	7	0	0	0	1	0
A_samples_contig_gene86175_5	10162250	0.67	1	[]	12	14	13	12	13	13	1	1
A_samples_contig_gene229896_12	10271789	0.13	3	[]	4	7	5	6	5	4	1	1
A_samples_contig_gene1373_5	10341233	0.0027	0	ff high, rl low	4	11	11	5	6	6	1	1
A_samples_contig_gene223768_2	10206861	0.12	0	[]	2	3	0	0	0	0	1	0
A_samples_contig_gene91745_11	10109741	1	INF	[]	2	2	2	0	0	0	1	0
A_samples_contig_gene50836_17	10187933	0.12	0	[]	4	7	6	4	4	4	1	1
A_samples_contig_gene18080_1	10318801	0.37	INF	[]	0	0	0	0	2	0	0	0
A_samples_contig_gene95857_5	10301230 (+1)	0.2	0	[]	3	8	9	4	4	4	1	1
A_samples_contig_gene38757_1	10065552	0.37	0	[]	4	8	6	2	2	2	1	1
A_samples_contig_gene68664_27	10164263	0.93	0.9	[]	4	10	10	7	8	6	1	1
A_samples_contig_gene215687_1	10371832	0.17	0	[]	5	8	6	3	3	3	1	1
A_samples_contig_gene89063_2	10380242	< 0.00010	INF	ff low, rl high	3	5	8	7	8	7	1	1
A_samples_contig_gene137046_20	10384998	1	INF	[]	6	8	8	2	3	2	1	1
A_samples_contig_gene181218_3	10416370	0.37	0	[]	4	6	7	5	4	3	1	1
A_samples_contig_gene77904_1	10155632 (+1)	0.12	0	[]	3	3	4	0	0	0	1	0
A_samples_contig_gene60240_19	10378541	0.98	1	[]	2	3	4	3	3	3	1	1
A_samples_contig_gene209330_3	10249235	0.37	0	[]	3	4	5	0	0	0	1	0
A_samples_contig_gene18854_1	10129794	0.37	INF	[]	9	9	8	10	13	11	1	1
A_samples_contig_gene25367_5	10258218	1	INF	[]	12	14	13	12	13	13	1	1
A_samples_contig_gene70355_30	10182431	0.37	INF	[]	8	10	9	10	7	7	1	1
A_samples_contig_gene12213_28	10373569	0.12	0	[]	6	9	8	7	5	5	1	1
A_samples_contig_gene234899_1	10373870	0.37	INF	[]	2	3	3	3	5	7	1	1
A_samples_contig_gene19781_1	10368465	1	INF	[]	5	5	5	5	5	5	1	1
A_samples_contig_gene6784_5	10052449	0.12	0	[]	0	2	2	0	0	0	1	0
A_samples_contig_gene164482_14	10374204	1	INF	[]	6	8	7	7	11	11	1	1
A_samples_contig_gene230437_5	10359997	0.37	INF	[]	0	0	5	7	6	7	0	1
A_samples_contig_gene58926_1	10390949	0.37	0	[]	0	2	0	0	0	0	0	0
A_samples_contig_gene76212_6	10252682	1	INF	[]	0	3	0	2	0	4	0	1
A_samples_contig_gene175975_14	10033421	1	INF	[]	8	8	8	8	0	0	1	0
A_samples_contig_gene72850_4	10162227	1	INF	[]	0	0	4	4	0	0	0	0
A_samples_contig_gene47515_2	10096514 (+1)	0.37	0	[]	3	9	8	6	7	7	1	1
A_samples_contig_gene211692_1	10130235	0.37	0	[]	3	6	5	5	5	5	1	1
A_samples_contig_gene25125_1	10128610	0.37	INF	[]	0	0	0	0	2	0	0	0
A_samples_contig_gene150891_1	10064665	1	INF	[]	3	3	3	0	0	0	1	0
A_samples_contig_gene20954_3	10357219	1	INF	[]	7	7	7	7	0	6	1	1
A_samples_contig_gene67039_8	10394772	1	INF	[]	0	5	5	5	0	0	1	0
A_samples_contig_gene23827_20	10201969	1	INF	[]	0	7	8	0	0	0	1	0
A_samples_contig_gene211411_1	10064321	1	INF	[]	0	3	0	0	0	0	0	0
A_samples_contig_gene119346_1	10260042	1	INF	[]	3	3	3	3	3	3	1	1
A_samples_contig_gene169049_34	10416359	1	INF	[]	0	0	0	0	11	11	0	1
A_samples_contig_gene151335_7	10334742	1	INF	[]	9	0	10	0	0	0	1	0
A_samples_contig_gene142862_1	10115868	1	INF	[]	9	0	10	0	0	0	1	0
A_samples_contig_gene26136_1	10286191	0.009	1.6	[]	36	38	44	53	56	54	1	1
Cluster of A_samples_contig_gene19596_18 (10114745)	10114745	0.0078	1.3	[]	23	26	26	29	24	31	1	1
A_samples_contig_gene19596_18	10114745	0.0078	1.3	[]	23	26	26	29	24	31	1	1
Cluster of A_samples_contig_gene234111_2 (10009024)	10009024 [38]	0.011	0.6	[]	88	79	86	58	57	48	1	1
A_samples_contig_gene234111_2	10009024	< 0.00010	2.4	ff low, rl high	7	8	9	14	13	11	1	1
A_samples_contig_gene152505_2	10213355	0.0016	0.07	ff high, rl low	8	9	10	3	3	2	1	1
A_samples_contig_gene24516_7	10354249	0.52	1.1	[]	11	11	11	12	11	11	1	1
A_samples_contig_gene234311_1	10120610	0.43	0.8	[]	11	12	11	11	9	7	1	1
A_samples_contig_gene176234_1	10145946	0.011	2.9	[]	3	5	5	7	5	6	1	1
A_samples_contig_gene130728_1	10320433	0.021	0	[]	5	6	7	3	3	2	1	1
A_samples_contig_gene124658_1	10036995	0.0051	0.06	ff high, rl low	8	7	8	3	4	3	1	1
A_samples_contig_gene45998_2	10251427	< 0.00010	0	ff high, rl low	8	6	8	4	3	3	1	1
A_samples_contig_gene83012_13	10379825	< 0.00010	0.2	ff high, rl low	7	5	6	4	3	3	1	1
A_samples_contig_gene103011_44	10316140	0.042	0	[]	8	5	6	3	3	2	1	1
A_samples_contig_gene100101_43	10170955	0.01	10	[]	7	6	6	10	10	6	1	1
A_samples_contig_gene91068_13	10333056	0.0086	0	[]	8	11	10	7	6	5	1	1
A_samples_contig_gene20236_2	10109141 (+1)	0.079	0.4	[]	8	10	9	8	5	4	1	1
A_samples_contig_gene4704_51	10339153	0.12	2.7	[]	3	4	3	6	4	4	1	1
A_samples_contig_gene1196_32	10412509	0.58	0.7	[]	6	9	10	8	7	4	1	1
A_samples_contig_gene95665_2	10184161	0.00041	0	ff high, rl low	8	11	10	7	6	5	1	1
A_samples_contig_gene150962_2	10233985	0.1	1.6	[]	8	10	10	8	7	6	1	1
A_samples_contig_gene126627_1	10130507	0.002	0	ff high, rl low	12	14	14	11	10	8	1	1
A_samples_contig_gene29461_6	10065771	0.052	0.2	[]	9	9	9	8	8	6	1	1
A_samples_contig_gene46689_1	10413483	0.014	0	[]	3	3	2	0	0	0	1	0
A_samples_contig_gene9280_1	10319042	0.014	INF	[]	3	3	0	5	5	5	1	1
A_samples_contig_gene60611_4	10038612	0.37	0	[]	6	6	9	7	6	5	1	1
A_samples_contig_gene87794_46	10272785	0.00017	0	ff high, rl low	5	4	5	4	3	3	1	1
A_samples_contig_gene90987_4	10052729	0.00017	0	ff high, rl low	6	7	6	6	5	5	1	1
A_samples_contig_gene193801_1	10090639	0.00017	0	ff high, rl low	3	4	4	0	2	0	1	0
A_samples_contig_gene155469_4	10231954	0.12	INF	[]	0	2	2	4	2	3	1	1
A_samples_contig_gene63385_1	10134590	0.37	0	[]	2	0	0	0	0	0	0	0
A_samples_contig_gene160836_1	10137972	0.37	0	[]	6	7	7	6	6	2	1	1
A_samples_contig_gene25533_2	10219526	1	INF	[]	9	9	0	0	8	8	1	1
A_samples_contig_gene3252_32	10136527	0.37	0	[]	4	6	7	3	3	0	1	1
A_samples_contig_gene76828_2	10134193	0.37	0	[]	4	4	5	2	2	0	1	1
A_samples_contig_gene229098_1	10190845	0.37	0	[]	2	0	0	0	0	0	0	0
A_samples_contig_gene155516_1	10280477	1	INF	[]	5	5	0	0	0	0	1	0
A_samples_contig_gene52166_34	10102711	1	INF	[]	0	2	2	0	0	0	1	0
A_samples_contig_gene179402_3	10163626	1	INF	[]	0	0	2	0	0	0	0	0
A_samples_contig_gene211749_2	10242896	1	INF	[]	0	0	3	0	0	0	0	0
A_samples_contig_gene54570_11	10376985	1	INF	[]	2	0	0	0	0	0	0	0
Cluster of A_samples_contig_gene72944_37 (10284158)	10284158 [27]	0.045	0.3	[]	57	104	92	57	56	56	1	1
A_samples_contig_gene72944_37	10284158	0.007	0	ff high, rl low	7	9	7	0	0	0	1	0
A_samples_contig_gene14073_2	10085700	0.68	0.9	[]	9	10	12	8	7	10	1	1
A_samples_contig_gene6134_3	10048802	0.19	0	[]	3	8	6	2	0	2	1	1
A_samples_contig_gene2938_15	10138509	0.02	2.2	[]	6	11	13	11	12	9	1	1
A_samples_contig_gene6190_1	10053149	< 0.00010	7.1	ff low, rl high	9	11	13	13	15	12	1	1
A_samples_contig_gene41106_1	10308664	0.0093	0.03	[]	7	13	12	5	4	4	1	1
A_samples_contig_gene5550_6	10228491	0.03	0.1	[]	12	18	16	7	8	9	1	1
A_samples_contig_gene146672_1	10127193	0.00041	0	ff high, rl low	11	11	11	5	6	5	1	1
A_samples_contig_gene135806_1	10298906	0.37	0	[]	0	2	0	0	0	0	0	0
A_samples_contig_gene41864_5	10179406	0.026	5.5	[]	6	10	10	11	11	10	1	1
A_samples_contig_gene114387_2	10170982	0.0041	0.2	ff high, rl low	11	13	14	7	8	7	1	1
A_samples_contig_gene15251_2	10268856	0.0028	0.5	ff high, rl low	9	12	14	7	10	8	1	1
A_samples_contig_gene69221_142	10297926	0.16	0.1	[]	10	14	15	6	7	7	1	1
A_samples_contig_gene141475_2	10183403	0.0036	0	ff high, rl low	7	8	6	2	4	3	1	1
A_samples_contig_gene183935_1	10062042	0.15	0	[]	0	5	6	0	0	0	1	0
A_samples_contig_gene148145_5	10343057	0.054	5.5	[]	5	6	8	6	7	8	1	1
A_samples_contig_gene178288_1	10322625	0.27	0	[]	2	5	4	0	0	0	1	0
A_samples_contig_gene63989_1	10271485	0.37	INF	[]	0	0	0	0	0	2	0	0
A_samples_contig_gene99750_10	10146664	1	INF	[]	0	0	2	0	0	0	0	0
A_samples_contig_gene141475_3	10182994	0.12	0	[]	2	4	4	2	0	0	1	0
A_samples_contig_gene67921_23	10247778	0.37	INF	[]	7	12	9	8	7	8	1	1
A_samples_contig_gene96241_1	10097169	0.68	2	[]	10	12	11	7	9	6	1	1
A_samples_contig_gene168699_2	10390472	0.37	INF	[]	5	7	4	4	4	6	1	1
A_samples_contig_gene25897_1	10053319	0.12	INF	[]	2	2	3	3	2	4	1	1
A_samples_contig_gene165120_1	10323733	0.12	0	[]	0	9	7	0	0	0	1	0
A_samples_contig_gene1390_39	10104834	0.37	0	[]	14	15	15	11	12	11	1	1
A_samples_contig_gene133529_34	10103645	0.37	0	[]	8	12	11	3	5	5	1	1
Cluster of A_samples_contig_gene8174_1 (10311949)	10311949 [2]	0.025	1.8	[]	20	32	25	26	29	33	1	1
A_samples_contig_gene8174_1	10311949	0.017	1.7	[]	16	26	21	21	23	25	1	1
A_samples_contig_gene8552_1	10382593	0.047	2.1	[]	10	14	11	12	13	16	1	1
description	NM_003890	0.84	1	[]	22	25	35	20	25	26	1	1
Cluster of A_samples_contig_gene5105_7 (10269046)	10269046 [4]	0.2	1.3	[]	25	49	43	44	46	47	1	1
A_samples_contig_gene5105_7	10269046	0.99	1	[]	16	24	21	20	20	19	1	1
A_samples_contig_gene182492_3	10259343	0.28	1.4	[]	11	23	22	19	22	24	1	1
A_samples_contig_gene22794_3	10191658	0.017	2.5	[]	5	17	15	18	16	19	1	1
A_samples_contig_gene105741_1	10285956	0.068	3.6	[]	8	17	15	16	16	16	1	1
description	NM_000936	< 0.00010	2.5	ff low, rl high	8	7	11	13	13	13	1	1
Cluster of A_samples_contig_gene27461_1 (10395165)	10395165 [9]	0.0028	0.007	aff high, arl low	49	64	59	5	3	3	1	1
A_samples_contig_gene27461_1	10395165	0.00054	0.01	ff high, rl low	10	16	11	2	0	0	1	0
A_samples_contig_gene76939_12	10216630	0.005	0	ff high, rl low	17	23	21	2	2	2	1	1
A_samples_contig_gene55205_1	10075117	0.0034	0	ff high, rl low	10	11	11	2	2	2	1	1
A_samples_contig_gene16408_1	10418120	0.02	0	[]	3	6	5	0	0	0	1	0
A_samples_contig_gene235494_1	10001980	0.081	0	[]	8	8	9	0	0	0	1	0
A_samples_contig_gene20382_7	10408296	0.00017	0	ff high, rl low	19	19	21	2	2	2	1	1
A_samples_contig_gene182045_1	10321814	0.004	0	ff high, rl low	10	13	12	0	0	0	1	0
A_samples_contig_gene16408_2	10417464	< 0.00010	0	ff high, rl low	7	8	8	2	2	2	1	1
A_samples_contig_gene68214_1	10281602	0.37	0	[]	0	3	0	0	0	0	0	0
Cluster of A_samples_contig_gene172476_1 (10169494)	10169494 [3]	0.00072	0.07	aff high, arl low	26	24	36	21	20	16	1	1
A_samples_contig_gene172476_1	10169494	0.00042	0.1	ff high, rl low	17	17	25	15	14	12	1	1
A_samples_contig_gene50957_1	10160967	0.0024	0.03	ff high, rl low	13	12	16	9	9	8	1	1
A_samples_contig_gene69306_1	10334058	0.0036	0.02	ff high, rl low	6	5	9	8	7	5	1	1
Cluster of A_samples_contig_gene1578_68 (10207160)	10207160 [51]	0.51	1.1	[]	97	86	91	79	77	78	1	1
A_samples_contig_gene1578_68	10207160	0.0015	5.2	ff low, rl high	7	7	9	19	20	24	1	1
A_samples_contig_gene10347_2	10142870	0.0092	1.7	[]	15	15	15	21	17	20	1	1
A_samples_contig_gene13575_2	10144634	0.0014	0	ff high, rl low	9	9	9	0	0	0	1	0
A_samples_contig_gene14330_1	10168675	0.2	1.6	[]	7	6	6	7	8	7	1	1
A_samples_contig_gene111080_2	10059301 (+1)	0.00053	0.2	ff high, rl low	11	10	13	7	7	6	1	1
A_samples_contig_gene196039_3	10146418	0.07	0	[]	6	3	3	0	0	0	1	0
A_samples_contig_gene64198_1	10172485	0.027	0	[]	14	16	13	2	2	0	1	1
A_samples_contig_gene18854_9	10133204	0.084	6.9	[]	9	8	9	11	15	12	1	1
A_samples_contig_gene50836_19	10183635	0.058	0.6	[]	4	7	7	5	5	5	1	1
A_samples_contig_gene234998_1	10242115	0.38	1.2	[]	3	4	3	4	4	4	1	1
A_samples_contig_gene6784_7	10052934	0.15	INF	[]	3	2	3	4	3	2	1	1
description	NM_001001937	0.37	0	[]	11	6	6	6	6	5	1	1
A_samples_contig_gene1373_8	10338826	0.012	0	[]	10	9	12	6	5	7	1	1
A_samples_contig_gene232269_1	10301069	0.1	3.9	[]	4	4	4	4	5	4	1	1
A_samples_contig_gene2796_4	10284056	< 0.00010	INF	ff low, rl high	5	4	5	5	5	4	1	1
A_samples_contig_gene112255_2	10296291	0.014	0	[]	3	4	3	2	0	0	1	0
A_samples_contig_gene208583_1	10360191	0.014	0	[]	10	9	8	0	0	0	1	0
A_samples_contig_gene198004_3	10271739	0.12	INF	[]	11	12	11	17	14	15	1	1
A_samples_contig_gene89063_4	10381524	0.016	INF	[]	4	5	6	7	9	7	1	1
A_samples_contig_gene48969_1	10381256	0.85	0.8	[]	7	6	9	8	8	6	1	1
A_samples_contig_gene229896_14	10274357	0.96	0.9	[]	6	4	5	4	2	4	1	1
A_samples_contig_gene147463_2	10240705	0.00017	0	ff high, rl low	9	10	9	7	5	7	1	1
A_samples_contig_gene71129_1	10090732 (+1)	0.12	0	[]	5	4	3	2	2	2	1	1
A_samples_contig_gene8250_1	10239692	0.12	0	[]	7	8	5	5	3	5	1	1
A_samples_contig_gene13718_17	10253170	0.12	INF	[]	0	0	3	0	3	2	0	1
A_samples_contig_gene166382_1	10238167	1	INF	[]	2	3	3	3	3	3	1	1
A_samples_contig_gene206109_2	10373061	0.37	INF	[]	8	7	8	5	2	0	1	1
A_samples_contig_gene48286_1	10195863	0.37	INF	[]	5	5	5	8	5	6	1	1
A_samples_contig_gene191950_18	10027401	1	INF	[]	6	5	6	4	0	3	1	1
A_samples_contig_gene25288_1	10069550	0.37	0	[]	2	3	4	0	0	0	1	0
A_samples_contig_gene201742_1	10248774	0.37	0	[]	4	2	0	2	2	2	1	1
A_samples_contig_gene58549_3	10155583	1	INF	[]	4	7	9	5	6	5	1	1
A_samples_contig_gene67039_6	10391789	1	INF	[]	6	5	6	4	0	0	1	0
A_samples_contig_gene23827_18	10363957	0.37	INF	[]	4	5	7	5	5	5	1	1
A_samples_contig_gene204532_54	10288727	1	INF	[]	6	5	6	0	0	0	1	0
A_samples_contig_gene143098_4	10073061	0.37	0	[]	6	6	0	0	0	0	1	0
A_samples_contig_gene162668_6	10392514	1	INF	[]	5	5	5	0	0	0	1	0
A_samples_contig_gene27919_10	10227637	1	INF	[]	7	7	6	6	6	6	1	1
A_samples_contig_gene132671_4	10249099	1	INF	[]	4	4	4	3	0	0	1	0
A_samples_contig_gene148049_1	10093152	1	INF	[]	8	5	6	0	0	0	1	0
A_samples_contig_gene175975_16	10032998	1	INF	[]	4	0	4	0	2	0	1	0
A_samples_contig_gene75592_1	10318580	1	INF	[]	0	0	0	0	2	0	0	0
A_samples_contig_gene217248_3	10075262	1	INF	[]	0	2	0	0	0	0	0	0
A_samples_contig_gene216228_1	10199357 (+1)	1	INF	[]	0	0	0	2	0	0	0	0
A_samples_contig_gene38089_1	10198159	1	INF	[]	0	0	0	2	0	0	0	0
A_samples_contig_gene164482_21	10000262	1	INF	[]	0	0	3	0	0	0	0	0
A_samples_contig_gene208153_6	10011320	1	INF	[]	0	5	0	0	0	0	0	0
A_samples_contig_gene231237_1	10266112	1	INF	[]	0	0	0	6	0	0	0	0
Cluster of A_samples_contig_gene6300_1 (10142790)	10142790 [3]	0.43	0.8	[]	24	37	30	39	25	34	1	1
A_samples_contig_gene6300_1	10142790	0.098	1.4	[]	24	36	30	34	25	30	1	1
A_samples_contig_gene8630_1	10090060	0.16	8.8	[]	0	2	0	6	0	5	0	1
A_samples_contig_gene177157_1	10083178	1	INF	[]	0	0	0	3	3	0	0	1
Cluster of A_samples_contig_gene231264_1 (10119777)	10119777 [73]	0.045	1.9	[]	58	104	93	66	49	72	1	1
A_samples_contig_gene231264_1	10119777	0.0045	33	ff low, rl high	0	3	0	12	10	15	0	1
A_samples_contig_gene9624_6	10215854	0.019	3.7	[]	3	4	3	9	6	8	1	1
A_samples_contig_gene98696_2	10409329	0.0097	INF	[]	0	3	0	11	6	12	0	1
A_samples_contig_gene160208_1	10246785	0.00096	0	ff high, rl low	6	10	10	3	0	4	1	1
A_samples_contig_gene3653_10	10359588	0.053	INF	[]	0	4	0	22	14	23	0	1
A_samples_contig_gene31387_1	10354258	0.0014	0	ff high, rl low	5	8	9	2	2	3	1	1
A_samples_contig_gene11220_1	10304190	0.032	5.2	[]	0	0	4	3	2	4	0	1
A_samples_contig_gene875_12	10088957	0.016	0	[]	16	24	22	4	2	5	1	1
A_samples_contig_gene14313_7	10218920	0.0036	0	ff high, rl low	20	30	21	0	0	2	1	0
A_samples_contig_gene15663_1	10323723	0.0063	0	ff high, rl low	2	2	3	0	0	0	1	0
A_samples_contig_gene159087_1	10076847	0.016	0	[]	7	11	11	0	0	0	1	0
A_samples_contig_gene168840_3	10286484	1	INF	[]	0	0	0	0	0	2	0	0
A_samples_contig_gene82491_2	10034589	0.14	INF	[]	0	5	0	21	16	22	0	1
A_samples_contig_gene35738_2	10112859	1	INF	[]	0	2	0	2	0	0	0	0
A_samples_contig_gene15254_1	10304723	0.0027	0	ff high, rl low	5	8	8	0	0	0	1	0
A_samples_contig_gene231968_1	10389502	0.12	0	[]	13	20	16	4	2	5	1	1
A_samples_contig_gene5858_1	10425249	0.016	INF	[]	0	2	0	5	6	5	0	1
A_samples_contig_gene4360_1	10381902	0.012	0	[]	10	16	10	0	0	0	1	0
A_samples_contig_gene4248_14	10105035	0.17	0	[]	3	6	4	2	2	3	1	1
A_samples_contig_gene44213_24	10298303	1	INF	[]	0	2	0	3	2	2	0	1
A_samples_contig_gene99931_1	10344749	0.37	0	[]	2	8	6	2	2	3	1	1
A_samples_contig_gene14791_1	10094413	0.12	0	[]	5	7	6	0	0	0	1	0
A_samples_contig_gene3005_2	10351432	0.12	INF	[]	0	2	0	8	9	11	0	1
A_samples_contig_gene77093_1	10188427	0.12	0	[]	0	5	5	0	0	0	1	0
A_samples_contig_gene12540_22	10419381	1	INF	[]	2	4	3	2	0	3	1	1
A_samples_contig_gene29632_11	10371086	0.12	0	[]	15	25	19	0	0	0	1	0
A_samples_contig_gene224583_1	10410253	0.18	INF	[]	0	2	3	3	0	4	1	1
A_samples_contig_gene5961_1	10001195	1	INF	[]	8	11	9	0	0	0	1	0
A_samples_contig_gene126053_12	10185042	0.37	0	[]	0	2	0	0	0	0	0	0
A_samples_contig_gene33596_20	10389081	1	INF	[]	2	2	2	0	0	0	1	0
A_samples_contig_gene53946_1	10422475	0.37	0	[]	3	4	2	0	0	0	1	0
A_samples_contig_gene204053_12	10028022	1	INF	[]	2	4	3	2	2	3	1	1
A_samples_contig_gene57376_1	10407347	0.37	INF	[]	0	2	0	4	2	2	0	1
A_samples_contig_gene48700_5	10359162	0.37	0	[]	3	6	4	3	2	4	1	1
A_samples_contig_gene202452_1	10406673	0.37	INF	[]	2	2	0	0	2	3	1	1
A_samples_contig_gene137046_34	10171838	1	INF	[]	0	4	3	2	2	3	1	1
A_samples_contig_gene5210_39	10055963	1	INF	[]	2	3	0	3	0	0	1	0
A_samples_contig_gene116847_2	10163947	1	INF	[]	2	4	3	0	0	0	1	0
A_samples_contig_gene126115_1	10290231	1	INF	[]	0	2	0	0	0	0	0	0
A_samples_contig_gene30193_7	10390915	1	INF	[]	0	3	0	0	0	0	0	0
A_samples_contig_gene176681_1	10192770	1	INF	[]	0	4	0	0	2	0	0	0
A_samples_contig_gene224617_2	10172783	1	INF	[]	0	2	2	0	0	0	1	0
A_samples_contig_gene53303_2	10411399	1	INF	[]	2	0	3	0	0	0	1	0
A_samples_contig_gene227449_26	10112027	1	INF	[]	0	3	0	0	0	0	0	0
A_samples_contig_gene154388_1	10125944	1	INF	[]	0	0	0	3	2	2	0	1
A_samples_contig_gene65774_3	10179474	1	INF	[]	2	3	2	4	3	4	1	1
A_samples_contig_gene148796_1	10052320	1	INF	[]	4	7	0	5	5	7	1	1
A_samples_contig_gene50647_1	10219170	0.37	0	[]	3	3	4	0	0	0	1	0
A_samples_contig_gene207527_21	10273894	0.37	INF	[]	2	3	2	0	2	0	1	0
A_samples_contig_gene57852_2	10396393	1	INF	[]	0	2	2	0	0	0	1	0
A_samples_contig_gene435_1	10138963	1	INF	[]	2	4	4	0	0	0	1	0
A_samples_contig_gene3991_3	10002610	1	INF	[]	0	0	0	0	0	2	0	0
A_samples_contig_gene31987_4	10192072	1	INF	[]	0	2	0	0	0	0	0	0
A_samples_contig_gene2582_4	10287051	1	INF	[]	2	0	0	0	0	0	0	0
A_samples_contig_gene47368_1	10135723	1	INF	[]	2	0	4	0	0	0	1	0
A_samples_contig_gene217504_1	10380584	1	INF	[]	4	7	6	0	0	0	1	0
A_samples_contig_gene190720_1	10293199	1	INF	[]	0	0	2	0	0	0	0	0
A_samples_contig_gene54072_14	10397155	1	INF	[]	0	2	2	0	0	0	1	0
A_samples_contig_gene114042_3	10126303	1	INF	[]	0	0	0	0	2	3	0	1
A_samples_contig_gene45595_5	10006494	1	INF	[]	0	5	3	0	0	0	1	0
A_samples_contig_gene20558_41	10270944	1	INF	[]	3	6	5	0	0	0	1	0
A_samples_contig_gene206403_1	10001528	1	INF	[]	0	2	0	0	0	0	0	0
A_samples_contig_gene66610_9	10241381	1	INF	[]	0	6	4	0	0	6	1	0
A_samples_contig_gene12031_1	10015263	1	INF	[]	0	6	5	0	0	0	1	0
A_samples_contig_gene9316_1	10287658	1	INF	[]	0	0	8	0	0	0	0	0
A_samples_contig_gene127151_1	10153627	1	INF	[]	0	0	0	2	0	0	0	0
A_samples_contig_gene131956_4	10347672	1	INF	[]	0	0	2	0	0	0	0	0
A_samples_contig_gene58600_2	10293751	1	INF	[]	0	0	0	4	3	0	0	1
A_samples_contig_gene4225_1	10290913	1	INF	[]	0	7	6	0	0	0	1	0
A_samples_contig_gene33830_18	10337635	1	INF	[]	0	0	0	19	0	19	0	1
A_samples_contig_gene57097_1	10422687	1	INF	[]	0	0	0	0	0	2	0	0
A_samples_contig_gene150910_2	10248302	1	INF	[]	2	0	0	0	0	0	0	0
A_samples_contig_gene91664_9	10070307	1	INF	[]	2	0	0	0	0	0	0	0
Cluster of A_samples_contig_gene12438_3 (10035372)	10035372 [8]	0.74	0.9	[]	40	39	39	42	45	34	1	1
A_samples_contig_gene12438_3	10035372	0.12	1.2	[]	13	12	13	13	15	12	1	1
A_samples_contig_gene234897_1	10149505	0.9	1	[]	9	9	10	11	10	9	1	1
A_samples_contig_gene121964_72	10332065	0.29	1.3	[]	13	12	13	13	13	10	1	1
A_samples_contig_gene48688_4	10309890	0.41	1.4	[]	11	13	12	16	16	9	1	1
A_samples_contig_gene229808_1	10146923	0.02	0.6	[]	5	5	5	5	6	2	1	1
A_samples_contig_gene154816_4	10403619	0.002	0.4	ff high, rl low	10	14	10	13	13	7	1	1
A_samples_contig_gene2373_4	10279382	0.98	1	[]	2	4	2	4	3	2	1	1
A_samples_contig_gene64693_42	10008313	0.37	INF	[]	5	6	6	7	7	4	1	1
Cluster of A_samples_contig_gene233643_3 (10016187)	10016187 [31]	0.95	1	[]	56	51	53	50	41	35	1	1
A_samples_contig_gene233643_3	10016187	0.0024	1.5	ff low, rl high	6	5	6	8	7	8	1	1
A_samples_contig_gene133143_15	10233954	0.00083	9.6	ff low, rl high	4	3	4	7	7	5	1	1
A_samples_contig_gene97559_1	10225679	0.0012	0.1	ff high, rl low	9	7	8	4	2	0	1	1
A_samples_contig_gene16074_2	10187750	0.054	0.2	[]	7	8	8	6	6	4	1	1
A_samples_contig_gene18873_5	10248353	0.096	1.7	[]	7	6	6	5	4	4	1	1
A_samples_contig_gene15468_1	10389216	0.053	0.7	[]	8	7	7	5	5	4	1	1
A_samples_contig_gene201887_1	10146430 (+1)	0.00082	0.07	ff high, rl low	11	10	10	5	4	3	1	1
A_samples_contig_gene36091_8	10128198	0.0047	0.06	ff high, rl low	8	9	7	2	0	0	1	0
A_samples_contig_gene48428_38	10295321	0.097	2.2	[]	4	4	4	7	5	5	1	1
A_samples_contig_gene126319_20	10153623	0.097	1.9	[]	3	3	3	8	6	6	1	1
A_samples_contig_gene1885_5	10363107	0.12	0	[]	5	3	5	3	4	0	1	1
A_samples_contig_gene158605_1	10147663	0.088	0	[]	9	5	6	2	0	0	1	0
A_samples_contig_gene234026_3	10016188	0.39	1.5	[]	3	3	3	7	6	6	1	1
A_samples_contig_gene175498_11	10064084	0.0023	0.1	ff high, rl low	5	4	5	4	3	2	1	1
A_samples_contig_gene48351_56	10232989	0.39	0.7	[]	4	2	2	3	2	3	1	1
A_samples_contig_gene38040_44	10012646	0.31	0.6	[]	3	2	3	2	2	3	1	1
A_samples_contig_gene1099_37	10224825	0.046	5.4	[]	0	0	2	3	2	3	0	1
A_samples_contig_gene22335_2	10115582	0.55	0.8	[]	2	2	2	3	4	3	1	1
A_samples_contig_gene29506_2	10282365	0.093	3	[]	2	3	3	5	5	3	1	1
A_samples_contig_gene104544_2	10057454	0.21	2.5	[]	7	5	5	8	8	6	1	1
A_samples_contig_gene37608_3	10195022	0.37	INF	[]	0	0	0	0	2	0	0	0
A_samples_contig_gene135844_5	10198354	0.37	0	[]	8	5	6	2	0	0	1	0
A_samples_contig_gene66441_5	10122826	1	INF	[]	4	3	3	3	2	3	1	1
A_samples_contig_gene190746_1	10167048	0.37	INF	[]	4	3	3	5	6	3	1	1
A_samples_contig_gene132617_28	10180868	0.37	INF	[]	0	0	0	0	2	0	0	0
A_samples_contig_gene74052_2	10020015	0.37	0	[]	0	2	0	0	0	0	0	0
A_samples_contig_gene53630_9	10094314	1	INF	[]	6	6	6	5	5	0	1	1
A_samples_contig_gene42935_28	10045418	1	INF	[]	0	0	0	0	2	0	0	0
A_samples_contig_gene102075_1	10252339	1	INF	[]	3	3	0	0	0	0	1	0
A_samples_contig_gene168696_2	10088597	1	INF	[]	3	4	0	0	0	0	1	0
Cluster of A_samples_contig_gene9586_1 (10232654)	10232654 [9]	0.035	1.6	[]	25	25	27	30	31	35	1	1
A_samples_contig_gene9586_1	10232654	0.0062	1.8	ff low, rl high	14	15	15	15	16	17	1	1
A_samples_contig_gene121372_1	10024188	0.53	1.2	[]	5	6	5	4	6	6	1	1
A_samples_contig_gene78736_26	10105104	0.69	1.1	[]	6	5	7	5	5	7	1	1
A_samples_contig_gene181615_2	10042762	0.74	1.2	[]	5	4	5	6	5	7	1	1
A_samples_contig_gene120391_2	10041009	0.00065	2.9	ff low, rl high	3	3	4	5	5	5	1	1
A_samples_contig_gene107957_1	10366553	0.041	INF	[]	5	5	6	7	6	8	1	1
A_samples_contig_gene64855_2	10331405	< 0.00010	INF	ff low, rl high	4	3	5	4	4	6	1	1
A_samples_contig_gene42238_2	10199857	1	INF	[]	3	3	4	3	3	4	1	1
A_samples_contig_gene65328_7	10235044	0.37	INF	[]	0	0	3	0	0	2	0	0
A_samples_contig_gene3663_1	10297863	0.0012	3.1	ff low, rl high	14	19	15	27	24	28	1	1
Cluster of A_samples_contig_gene12691_1 (10221834)	10221834 [25]	0.017	0.4	[]	26	33	49	10	11	11	1	1
A_samples_contig_gene12691_1	10221834	0.85	0.9	[]	5	2	5	3	3	2	1	1
A_samples_contig_gene138640_1	10079363	0.02	0	[]	11	16	15	3	5	5	1	1
A_samples_contig_gene10128_1	10367153	0.87	0.9	[]	0	2	4	2	2	2	1	1
A_samples_contig_gene81978_1	10058077	0.059	0	[]	4	2	4	0	2	0	1	0
A_samples_contig_gene44114_1	10045830	0.37	0	[]	4	4	7	0	3	2	1	1
A_samples_contig_gene155317_1	10149816	0.049	0	[]	5	3	6	0	0	0	1	0
A_samples_contig_gene39126_1	10300737	0.002	0	ff high, rl low	6	6	7	0	0	2	1	0
A_samples_contig_gene123974_1	10044510	0.13	0	[]	10	11	14	3	5	6	1	1
A_samples_contig_gene47415_1	10293338	0.012	0	[]	6	4	6	0	2	0	1	0
A_samples_contig_gene95522_1	10153943	0.37	0	[]	3	3	5	0	0	0	1	0
A_samples_contig_gene15844_1	10148090	0.37	0	[]	0	0	3	0	0	0	0	0
A_samples_contig_gene24574_4	10061269	0.12	INF	[]	4	2	3	2	4	2	1	1
A_samples_contig_gene10978_7	10163504	0.12	0	[]	4	4	4	0	0	0	1	0
A_samples_contig_gene43654_6	10288422	0.37	0	[]	3	2	4	2	2	0	1	1
A_samples_contig_gene38141_2	10271834	0.37	INF	[]	3	0	2	2	2	2	1	1
A_samples_contig_gene139951_1	10324839	0.37	0	[]	0	0	3	0	0	0	0	0
A_samples_contig_gene119617_1	10346998	0.37	INF	[]	0	0	3	2	2	0	0	1
A_samples_contig_gene231414_2	10049207	1	INF	[]	2	2	3	2	2	0	1	1
A_samples_contig_gene158358_34	10227491	0.37	0	[]	3	2	4	0	2	0	1	0
A_samples_contig_gene165136_1	10010365	1	INF	[]	2	0	0	0	2	0	0	0
A_samples_contig_gene38992_2	10019762	1	INF	[]	0	2	5	0	0	0	1	0
A_samples_contig_gene74433_1	10053380	1	INF	[]	0	0	2	0	0	0	0	0
A_samples_contig_gene18870_1	10270127	1	INF	[]	10	11	11	0	0	5	1	0
A_samples_contig_gene235660_1	10284455	1	INF	[]	7	11	9	0	0	3	1	0
A_samples_contig_gene161992_1	10019266	1	INF	[]	0	3	6	0	0	0	1	0
Cluster of A_samples_contig_gene13569_1 (10005995)	10005995 [15]	0.013	2	[]	21	40	34	53	56	45	1	1
A_samples_contig_gene13569_1	10005995	0.029	1.9	[]	3	8	6	7	9	9	1	1
A_samples_contig_gene1896_1	10090636	0.079	1.8	[]	6	8	8	11	11	10	1	1
A_samples_contig_gene3973_11	10059606	0.0011	4.4	ff low, rl high	7	10	9	14	15	12	1	1
A_samples_contig_gene16211_1	10308099	0.52	1.2	[]	11	15	12	18	17	13	1	1
A_samples_contig_gene169049_10	10028203	0.0037	8.5	ff low, rl high	5	9	6	12	11	9	1	1
A_samples_contig_gene90187_20	10043096	0.026	INF	[]	3	6	5	8	6	7	1	1
A_samples_contig_gene17426_1	10066352	0.88	1	[]	4	9	6	10	8	7	1	1
A_samples_contig_gene193102_5	10275220	0.1	2.6	[]	3	9	7	12	10	11	1	1
A_samples_contig_gene67898_1	10385895	0.47	1.4	[]	5	7	6	10	7	6	1	1
A_samples_contig_gene92318_5	10067102	0.084	3.8	[]	9	16	10	17	16	13	1	1
A_samples_contig_gene37278_1	10104654	0.17	INF	[]	9	14	10	17	15	12	1	1
A_samples_contig_gene108081_12	10019624	0.12	INF	[]	2	5	4	6	7	7	1	1
A_samples_contig_gene18620_3	10371413	1	INF	[]	3	7	6	7	5	7	1	1
A_samples_contig_gene157966_11	10286468	1	INF	[]	0	11	7	13	9	8	1	1
A_samples_contig_gene122367_1	10045499	1	INF	[]	0	4	3	6	5	3	1	1
A_samples_contig_gene3046_58	10411798	0.017	1.5	[]	14	23	18	20	26	26	1	1
Cluster of description (NM_001178126)	NM_001178126	0.55	0.9	[]	9	12	11	9	9	8	1	1
description	NM_001178126	0.55	0.9	[]	9	12	11	9	9	8	1	1
Cluster of A_samples_contig_gene5810_2 (10251893)	10251893 [6]	0.03	1.6	[]	16	18	17	23	18	21	1	1
A_samples_contig_gene5810_2	10251893	0.014	1.6	[]	7	6	5	7	6	7	1	1
A_samples_contig_gene25138_1	10024904	0.22	1.4	[]	9	9	8	10	9	10	1	1
A_samples_contig_gene91859_4	10299227	0.75	1.2	[]	7	9	8	11	9	9	1	1
A_samples_contig_gene90681_1	10176500	0.34	0.6	[]	8	8	7	9	7	9	1	1
A_samples_contig_gene16249_3	10156644	0.12	4.4	[]	3	4	5	5	5	6	1	1
A_samples_contig_gene91703_3	10250720	0.37	INF	[]	6	8	7	11	8	8	1	1
Cluster of A_samples_contig_gene235720_9 (10175111)	10175111 [31]	0.19	1.2	[]	64	66	87	81	74	86	1	1
A_samples_contig_gene235720_9	10175111	0.019	2.4	[]	5	4	6	8	8	9	1	1
A_samples_contig_gene126319_12	10306761	0.017	2.3	[]	10	8	10	14	13	13	1	1
A_samples_contig_gene175498_25	10409803	0.0095	0.2	[]	10	10	10	6	4	5	1	1
A_samples_contig_gene133143_3	10425319	0.00022	30	ff low, rl high	5	3	5	11	11	12	1	1
A_samples_contig_gene1099_31	10222231	0.09	2.4	[]	3	4	5	4	5	6	1	1
A_samples_contig_gene14843_3	10203819	0.18	1.6	[]	10	9	8	11	9	11	1	1
A_samples_contig_gene45921_11	10271040	0.00028	INF	ff low, rl high	0	0	0	7	5	4	0	1
A_samples_contig_gene132617_19	10098030	0.012	14	[]	2	2	3	5	6	6	1	1
A_samples_contig_gene22335_10	10172780	0.0077	6.8	[]	6	7	8	11	8	8	1	1
A_samples_contig_gene86180_2	10389375	0.0027	0	ff high, rl low	6	8	8	5	3	5	1	1
A_samples_contig_gene63075_1	10342384	0.037	0	[]	8	8	12	6	6	8	1	1
A_samples_contig_gene42935_37	10142312	0.013	8.7	[]	2	0	2	4	3	4	1	1
A_samples_contig_gene184840_2	10337362	0.064	0.2	[]	13	15	18	10	11	12	1	1
A_samples_contig_gene6023_2	10416666	0.042	0	[]	7	7	11	6	5	7	1	1
A_samples_contig_gene139094_1	10050407	0.00014	0	ff high, rl low	7	8	9	5	5	5	1	1
A_samples_contig_gene168696_10	10188175	0.085	0.4	[]	10	10	11	7	6	8	1	1
A_samples_contig_gene97063_4	10386778	0.39	0.7	[]	7	6	6	5	6	5	1	1
A_samples_contig_gene53630_19	10185773	0.91	1.2	[]	2	2	4	3	2	4	1	1
A_samples_contig_gene3809_1	10125685	0.37	0	[]	8	9	11	6	7	7	1	1
A_samples_contig_gene68944_1	10286707	< 0.00010	INF	ff low, rl high	0	2	2	3	2	2	1	1
A_samples_contig_gene58054_6	10106377	0.12	0	[]	5	4	8	3	4	4	1	1
A_samples_contig_gene139877_11	10337756	0.00017	0	ff high, rl low	9	10	9	8	6	7	1	1
A_samples_contig_gene43065_1	10209729	0.37	INF	[]	5	5	7	7	6	6	1	1
A_samples_contig_gene48240_4	10296621	1	INF	[]	3	4	4	3	4	4	1	1
A_samples_contig_gene115139_1	10393379	1	INF	[]	3	2	3	4	3	4	1	1
A_samples_contig_gene51194_21	10074064	0.37	INF	[]	6	8	8	9	7	7	1	1
A_samples_contig_gene63895_6	10179859	0.37	0	[]	4	4	5	7	4	6	1	1
A_samples_contig_gene48866_5	10230899	0.37	INF	[]	2	2	2	3	3	3	1	1
A_samples_contig_gene103626_1	10421723	1	INF	[]	0	0	3	4	3	4	0	1
A_samples_contig_gene184847_2	10201892	1	INF	[]	12	12	16	10	11	11	1	1
A_samples_contig_gene54714_7	10259917	1	INF	[]	2	0	0	0	4	4	0	1
Cluster of A_samples_contig_gene15345_2 (10227053)	10227053 [12]	0.0039	2.6	aff low, arl high	26	26	32	42	45	40	1	1
A_samples_contig_gene15345_2	10227053	0.00084	2.5	ff low, rl high	13	14	14	18	18	15	1	1
A_samples_contig_gene2722_5	10052403	0.0064	2.2	ff low, rl high	9	10	9	13	14	11	1	1
A_samples_contig_gene22357_2	10245747	0.019	2.7	[]	8	7	8	9	10	9	1	1
A_samples_contig_gene22744_42	10067234	0.034	INF	[]	5	6	6	8	13	8	1	1
A_samples_contig_gene4972_2	10002839	0.1	2.7	[]	4	3	5	6	7	6	1	1
A_samples_contig_gene50543_1	10333857	0.26	3.2	[]	2	3	3	3	4	4	1	1
A_samples_contig_gene3632_6	10331375	0.37	2.1	[]	2	2	4	4	5	5	1	1
A_samples_contig_gene136418_1	10033171	0.37	INF	[]	5	5	5	7	6	6	1	1
A_samples_contig_gene63485_23	10307049	< 0.00010	INF	ff low, rl high	9	9	11	13	15	13	1	1
A_samples_contig_gene32951_10	10218249	1	INF	[]	5	6	6	7	10	6	1	1
A_samples_contig_gene101932_4	10123343	0.37	0	[]	7	6	8	12	12	10	1	1
A_samples_contig_gene196698_1	10302231	1	INF	[]	0	0	0	2	0	0	0	0
Cluster of A_samples_contig_gene19185_3 (10273428)	10273428 [7]	0.0011	0.007	aff high, arl low	49	64	61	8	5	5	1	1
A_samples_contig_gene19185_3	10273428	0.0022	0.009	ff high, rl low	17	26	24	3	0	3	1	1
A_samples_contig_gene130508_1	10124264	< 0.00010	0.01	ff high, rl low	20	20	19	5	2	2	1	1
A_samples_contig_gene19185_2	10273865	0.00014	0	ff high, rl low	8	10	9	2	2	2	1	1
A_samples_contig_gene46141_7	10185756	0.0027	0	ff high, rl low	24	28	26	7	5	4	1	1
A_samples_contig_gene206353_1	10178451	0.037	0	[]	4	6	7	2	2	2	1	1
A_samples_contig_gene39717_1	10314824	0.00014	0	ff high, rl low	11	11	12	4	2	3	1	1
A_samples_contig_gene39717_2	10313533	0.37	0	[]	10	11	11	0	2	0	1	0
Cluster of A_samples_contig_gene235720_7 (10169596)	10169596 [29]	0.73	1.1	[]	46	40	63	56	51	41	1	1
A_samples_contig_gene235720_7	10169596	0.18	1.3	[]	6	5	5	7	7	6	1	1
A_samples_contig_gene4216_4	10374485	0.00011	0.3	ff high, rl low	10	9	12	7	7	5	1	1
A_samples_contig_gene3133_11	10237023	0.0003	7	ff low, rl high	3	0	3	7	4	4	1	1
A_samples_contig_gene134953_10	10228637	0.033	0.2	[]	8	6	10	7	8	6	1	1
A_samples_contig_gene9479_2	10232647	0.17	0	[]	3	3	6	0	0	0	1	0
A_samples_contig_gene58054_4	10107237	0.14	0.2	[]	5	5	8	2	0	2	1	1
A_samples_contig_gene38040_33	10004940	0.17	0.5	[]	4	4	5	5	4	0	1	1
A_samples_contig_gene126319_10	10307591	0.011	13	[]	2	2	4	4	5	3	1	1
A_samples_contig_gene48351_67	10379375	0.2	0.4	[]	4	3	7	4	2	0	1	1
A_samples_contig_gene64493_1	10138182	0.018	5.8	[]	0	0	2	3	3	2	0	1
A_samples_contig_gene175498_27	10410216	0.00093	0.07	ff high, rl low	7	6	9	5	4	4	1	1
A_samples_contig_gene48428_29	10060228	0.6	0.6	[]	3	3	7	2	0	3	1	1
A_samples_contig_gene139168_1	10169047	0.028	2.8	[]	6	5	8	9	8	7	1	1
A_samples_contig_gene133143_1	10425670	0.094	INF	[]	3	3	4	7	7	7	1	1
A_samples_contig_gene32711_1	10043025	0.33	0.2	[]	0	2	6	2	0	0	1	0
A_samples_contig_gene89420_1	10327209	0.35	0.3	[]	6	5	7	6	6	4	1	1
A_samples_contig_gene42935_39	10148271	0.14	INF	[]	2	2	2	0	3	4	1	1
A_samples_contig_gene14843_1	10204654	0.0036	INF	ff low, rl high	2	3	4	5	5	4	1	1
A_samples_contig_gene132617_17	10100479	< 0.00010	INF	ff low, rl high	2	3	3	3	3	3	1	1
A_samples_contig_gene51194_23	10074502	0.17	INF	[]	4	3	7	5	6	3	1	1
A_samples_contig_gene62430_1	10201196	0.12	INF	[]	3	3	5	6	5	3	1	1
A_samples_contig_gene48240_6	10295730	< 0.00010	INF	ff low, rl high	4	3	5	5	5	5	1	1
A_samples_contig_gene45350_6	10273546	0.37	0	[]	5	5	8	6	6	5	1	1
A_samples_contig_gene117089_4	10156984	0.37	0	[]	3	4	6	4	3	4	1	1
A_samples_contig_gene198725_2	10396130	0.37	0	[]	4	4	8	3	3	2	1	1
A_samples_contig_gene136514_4	10194419	0.12	INF	[]	4	3	5	4	5	4	1	1
A_samples_contig_gene48866_7	10231720	1	INF	[]	2	2	2	0	0	0	1	0
A_samples_contig_gene24758_3	10253755	0.37	0	[]	4	4	7	3	3	2	1	1
A_samples_contig_gene139877_9	10200924	1	INF	[]	6	5	8	6	6	5	1	1
Cluster of description (NM_001613)	NM_001613 [7]	0.52	1.6	[]	30	15	11	24	20	18	1	1
description	NM_001613 (+2)	0.07	2.8	[]	17	10	6	14	12	10	1	1
description	NM_001017992	0.69	0.6	[]	10	5	2	6	5	5	1	1
description	NM_001277406	1	INF	[]	4	2	2	4	4	3	1	1
description	NM_001614	0.37	0	[]	28	14	11	21	18	15	1	1
description	NM_001101	1	INF	[]	27	14	11	21	18	15	1	1
Cluster of A_samples_contig_gene10793_1 (10114603)	10114603 [52]	0.056	0.7	[]	58	115	111	18	18	19	1	1
A_samples_contig_gene10793_1	10114603	0.21	0.7	[]	5	8	6	7	6	6	1	1
A_samples_contig_gene55330_1	10224236	0.49	0.8	[]	5	11	11	7	7	6	1	1
A_samples_contig_gene4800_8	10204433	0.14	0.6	[]	5	11	11	3	3	3	1	1
A_samples_contig_gene147032_1	10053234	0.00021	0	ff high, rl low	7	10	9	0	0	0	1	0
A_samples_contig_gene186599_18	10058569	0.062	5	[]	3	5	4	3	4	5	1	1
A_samples_contig_gene27426_2	10424352	0.98	1	[]	3	6	6	3	2	2	1	1
A_samples_contig_gene4228_14	10345694	0.012	0	[]	4	8	8	0	0	0	1	0
A_samples_contig_gene4194_1	10417100	0.12	0	[]	2	5	6	0	0	2	1	0
A_samples_contig_gene75544_10	10356684	0.0076	0	[]	7	9	10	3	2	3	1	1
A_samples_contig_gene209960_1	10423031	0.12	0	[]	3	9	5	0	0	0	1	0
A_samples_contig_gene17105_2	10170314	0.015	0	[]	3	6	6	0	0	0	1	0
A_samples_contig_gene69685_15	10413064	0.002	0	ff high, rl low	5	10	9	2	2	5	1	1
A_samples_contig_gene61986_1	10388904	0.00069	0	ff high, rl low	10	14	14	0	0	0	1	0
A_samples_contig_gene17895_2	10297335	0.012	0.1	[]	3	4	3	0	2	0	1	0
A_samples_contig_gene17417_2	10012803	0.002	0	ff high, rl low	4	7	5	0	0	2	1	0
A_samples_contig_gene30803_14	10260259	0.02	0	[]	7	11	11	2	2	3	1	1
A_samples_contig_gene4112_2	10290066	0.012	0	[]	2	2	2	0	0	0	1	0
A_samples_contig_gene19510_2	10206818	0.98	1	[]	3	7	6	3	0	2	1	1
A_samples_contig_gene86320_1	10027904	0.93	0.9	[]	2	3	3	2	0	3	1	1
A_samples_contig_gene4112_1	10288817	0.0063	0	ff high, rl low	2	2	3	0	0	0	1	0
A_samples_contig_gene77515_19	10344531	0.17	0	[]	9	13	10	2	2	0	1	1
A_samples_contig_gene64019_1	10389341	0.014	0	[]	11	18	15	0	0	0	1	0
A_samples_contig_gene121043_1	10380068	0.038	0	[]	4	6	3	0	0	2	1	0
A_samples_contig_gene91299_13	10171355 (+1)	1	INF	[]	0	2	3	0	0	0	1	0
A_samples_contig_gene113761_1	10171788	0.00017	0	ff high, rl low	2	2	3	0	0	0	1	0
A_samples_contig_gene51998_1	10222537	0.12	0	[]	3	2	5	0	0	0	1	0
A_samples_contig_gene86579_15	10250709	0.12	0	[]	5	8	6	0	0	0	1	0
A_samples_contig_gene75544_11	10356467	0.12	0	[]	4	5	3	2	2	3	1	1
A_samples_contig_gene20250_4	10104945	1	INF	[]	3	5	0	0	0	0	1	0
A_samples_contig_gene22450_10	10068263	0.12	0	[]	4	6	5	2	2	0	1	1
A_samples_contig_gene36111_41	10260266	0.12	0	[]	2	4	4	0	0	0	1	0
A_samples_contig_gene51374_13	10100702	0.37	0	[]	7	10	7	0	2	0	1	0
A_samples_contig_gene82829_1	10378571	0.37	0	[]	3	4	3	0	0	0	1	0
A_samples_contig_gene51194_41	10309502	1	INF	[]	4	5	3	0	0	0	1	0
A_samples_contig_gene169322_3	10133576	1	INF	[]	0	0	2	0	2	0	0	0
A_samples_contig_gene76123_1	10025836	1	INF	[]	2	0	0	0	0	0	0	0
A_samples_contig_gene192300_1	10150329	0.37	0	[]	2	4	3	0	0	0	1	0
A_samples_contig_gene195376_6	10076876	1	INF	[]	0	0	2	0	2	0	0	0
A_samples_contig_gene17895_1	10297741	0.37	0	[]	0	7	6	0	0	0	1	0
A_samples_contig_gene4012_8	10230879	1	INF	[]	0	0	2	0	0	0	0	0
A_samples_contig_gene56755_1	10223376	1	INF	[]	0	3	2	0	0	0	1	0
A_samples_contig_gene63391_84	10282444	0.37	0	[]	0	0	2	0	0	0	0	0
A_samples_contig_gene4267_2	10270244	1	INF	[]	0	0	2	0	0	0	0	0
A_samples_contig_gene202652_41	10085541	1	INF	[]	0	3	2	0	0	0	1	0
A_samples_contig_gene70768_14	10339593	1	INF	[]	2	4	3	0	0	0	1	0
A_samples_contig_gene75665_7	10314925	1	INF	[]	3	6	0	0	0	0	1	0
A_samples_contig_gene43951_1	10105039	1	INF	[]	3	4	3	0	0	0	1	0
A_samples_contig_gene223577_1	10081120	1	INF	[]	0	2	0	0	0	0	0	0
A_samples_contig_gene38664_3	10229652	1	INF	[]	0	5	0	0	0	0	0	0
A_samples_contig_gene211624_2	10160422	1	INF	[]	4	0	0	0	0	0	0	0
A_samples_contig_gene24616_1	10207683	1	INF	[]	2	0	0	0	0	0	0	0
description	NM_007272	0.34	1.1	[]	11	8	13	10	9	11	1	1
Cluster of description (NM_007329)	NM_007329 [2]	0.0032	1.2	aff low, arl high	20	19	27	26	24	21	1	1
description	NM_007329 (+1)	0.0032	1.2	ff low, rl high	20	19	27	26	24	21	1	1
Cluster of A_samples_contig_gene235924_1 (10033273)	10033273 [73]	0.00025	0.1	aff high, arl low	107	91	140	21	13	11	1	1
A_samples_contig_gene235924_1	10033273	0.0029	0.2	ff high, rl low	13	10	16	4	3	3	1	1
A_samples_contig_gene46655_1	10396379	0.012	0	[]	7	3	8	0	0	0	1	0
A_samples_contig_gene15743_1	10131464	0.00045	0.08	ff high, rl low	8	11	11	6	2	2	1	1
A_samples_contig_gene2776_1	10238296	0.046	0	[]	7	6	8	0	0	0	1	0
A_samples_contig_gene370_1	10248105	0.047	0	[]	10	10	10	0	0	0	1	0
A_samples_contig_gene8637_2	10016268	0.0027	0	ff high, rl low	3	4	5	0	0	0	1	0
A_samples_contig_gene13160_1	10176558	0.036	0	[]	6	7	8	0	0	0	1	0
A_samples_contig_gene5829_1	10027273	0.12	0	[]	13	11	13	0	0	0	1	0
A_samples_contig_gene169615_1	10035806	0.00017	0	ff high, rl low	4	4	3	0	0	0	1	0
A_samples_contig_gene15776_1	10223178	0.18	0	[]	5	3	8	3	3	3	1	1
A_samples_contig_gene29808_1	10224619	0.00041	0	ff high, rl low	3	2	4	0	0	0	1	0
A_samples_contig_gene128476_3	10222278	0.13	0	[]	5	4	6	0	0	0	1	0
A_samples_contig_gene160314_1	10120899	0.038	0	[]	6	4	5	0	0	0	1	0
A_samples_contig_gene46729_6	10109644	1	INF	[]	6	6	7	3	2	3	1	1
A_samples_contig_gene69728_29	10383453	1	INF	[]	5	5	6	2	0	0	1	0
A_samples_contig_gene156418_2	10060571	1	INF	[]	10	6	9	2	0	2	1	1
A_samples_contig_gene199615_8	10347298	1	INF	[]	11	13	11	3	3	3	1	1
A_samples_contig_gene23053_1	10278141	0.00017	0	ff high, rl low	6	5	7	0	0	0	1	0
A_samples_contig_gene14278_1	10116278	0.038	0	[]	5	6	8	0	0	0	1	0
A_samples_contig_gene47690_1	10230894	0.014	0	[]	2	2	2	0	0	0	1	0
A_samples_contig_gene111846_1	10070323	0.12	0	[]	0	2	2	0	0	0	1	0
A_samples_contig_gene143971_2	10092734	1	INF	[]	2	3	0	0	0	0	1	0
A_samples_contig_gene3589_2	10381233	0.13	0	[]	7	7	14	6	4	2	1	1
A_samples_contig_gene3772_2	10065987	0.37	0	[]	10	10	12	3	3	3	1	1
A_samples_contig_gene70740_2	10061320	0.12	0	[]	9	7	6	2	2	2	1	1
A_samples_contig_gene28511_1	10320656	0.00017	0	ff high, rl low	3	3	3	0	0	0	1	0
A_samples_contig_gene4102_1	10398955	0.12	0	[]	8	7	7	2	0	2	1	1
A_samples_contig_gene151880_1	10330047	0.37	0	[]	10	7	8	0	0	0	1	0
A_samples_contig_gene100068_1	10045475	0.12	0	[]	2	0	4	2	0	0	1	0
A_samples_contig_gene16301_1	10405793	1	INF	[]	6	4	5	2	0	2	1	1
A_samples_contig_gene200604_9	10167505	1	INF	[]	2	3	3	0	0	0	1	0
A_samples_contig_gene174406_7	10218994	0.37	0	[]	11	11	19	8	7	5	1	1
A_samples_contig_gene22973_1	10084738	0.37	INF	[]	9	5	9	2	2	2	1	1
A_samples_contig_gene161468_1	10355931	0.37	INF	[]	3	4	4	2	2	2	1	1
A_samples_contig_gene60754_1	10292955	0.12	0	[]	4	4	4	0	0	0	1	0
A_samples_contig_gene159858_1	10310894	0.37	0	[]	6	3	4	0	0	0	1	0
A_samples_contig_gene3515_1	10076073	0.37	0	[]	3	5	6	0	0	0	1	0
A_samples_contig_gene68905_1	10329533	0.12	0	[]	3	3	2	0	0	0	1	0
A_samples_contig_gene98092_5	10396800	1	INF	[]	4	4	5	2	0	2	1	1
A_samples_contig_gene100392_3	10063600	1	INF	[]	10	9	8	0	0	3	1	0
A_samples_contig_gene23088_1	10010215	1	INF	[]	3	4	5	0	0	0	1	0
A_samples_contig_gene143971_3	10092941	1	INF	[]	0	0	0	2	0	2	0	1
A_samples_contig_gene43653_1	10210126	1	INF	[]	6	6	4	3	0	0	1	0
A_samples_contig_gene73302_1	10264992	1	INF	[]	7	7	7	0	0	0	1	0
A_samples_contig_gene163162_1	10367026	1	INF	[]	0	0	3	0	0	0	0	0
A_samples_contig_gene155372_1	10320469	0.37	0	[]	6	7	13	6	5	4	1	1
A_samples_contig_gene118961_2	10118305	0.37	0	[]	2	2	3	0	0	0	1	0
A_samples_contig_gene87832_44	10229753	1	INF	[]	11	15	12	4	3	4	1	1
A_samples_contig_gene125903_1	10361766	1	INF	[]	4	2	7	3	2	2	1	1
A_samples_contig_gene34989_4	10406080	0.37	0	[]	2	0	3	0	0	0	1	0
A_samples_contig_gene69798_7	10324700	0.37	0	[]	3	2	4	0	0	0	1	0
A_samples_contig_gene171571_1	10344419	0.37	0	[]	0	2	3	0	0	0	1	0
A_samples_contig_gene67651_7	10085202	1	INF	[]	7	11	11	0	2	0	1	0
A_samples_contig_gene38428_2	10124859	1	INF	[]	3	5	3	0	0	0	1	0
A_samples_contig_gene59507_3	10289681	1	INF	[]	6	6	7	0	0	0	1	0
A_samples_contig_gene189016_14	10170350	1	INF	[]	0	0	6	3	0	0	0	0
A_samples_contig_gene39581_2	10324636	1	INF	[]	4	0	3	0	0	0	1	0
A_samples_contig_gene3155_5	10176360	1	INF	[]	0	3	0	0	0	0	0	0
A_samples_contig_gene192261_1	10025757	1	INF	[]	4	4	2	0	0	0	1	0
A_samples_contig_gene132175_9	10191879	1	INF	[]	7	8	8	4	0	0	1	0
A_samples_contig_gene147611_1	10114666	1	INF	[]	4	2	4	0	0	0	1	0
A_samples_contig_gene75199_3	10422098	1	INF	[]	0	2	0	0	0	0	0	0
A_samples_contig_gene132766_10	10352189	1	INF	[]	14	15	16	0	0	0	1	0
A_samples_contig_gene19215_15	10135233	1	INF	[]	0	4	4	0	0	0	1	0
A_samples_contig_gene15333_5	10113469	1	INF	[]	0	6	0	0	0	0	0	0
A_samples_contig_gene53249_1	10404665	1	INF	[]	3	4	4	0	0	0	1	0
A_samples_contig_gene20558_3	10325814	1	INF	[]	0	0	5	3	0	0	0	0
A_samples_contig_gene60047_6	10011822	1	INF	[]	0	0	5	0	0	2	0	0
A_samples_contig_gene158156_1	10269269	1	INF	[]	0	0	3	0	0	0	0	0
A_samples_contig_gene91859_6	10300064	1	INF	[]	0	0	12	0	0	0	0	0
A_samples_contig_gene19973_1	10320555	1	INF	[]	9	9	8	0	0	0	1	0
A_samples_contig_gene193335_1	10406459	1	INF	[]	9	0	7	0	0	0	1	0
A_samples_contig_gene45163_3	10040701	1	INF	[]	0	0	14	0	0	0	0	0
Cluster of A_samples_contig_gene9915_1 (10331625)	10331625 [2]	0.15	1.2	[]	19	24	21	25	22	24	1	1
A_samples_contig_gene9915_1	10331625	0.22	1.2	[]	13	18	16	18	16	16	1	1
A_samples_contig_gene8013_3	10043461	0.12	1.3	[]	12	15	15	17	15	16	1	1
Cluster of A_samples_contig_gene132808_1 (10202992)	10202992 [39]	0.0004	0.07	aff high, arl low	70	79	87	13	12	9	1	1
A_samples_contig_gene132808_1	10202992	< 0.00010	0	ff high, rl low	9	11	11	0	0	0	1	0
A_samples_contig_gene2520_6	10208075	0.00076	0	ff high, rl low	16	18	20	4	3	3	1	1
A_samples_contig_gene168373_3	10042545	0.00037	0	ff high, rl low	14	16	15	2	2	2	1	1
A_samples_contig_gene50164_1	10349518	0.00049	0	ff high, rl low	4	5	3	0	0	0	1	0
A_samples_contig_gene45469_3	10139782 (+1)	< 0.00010	0	ff high, rl low	5	7	7	2	2	0	1	1
A_samples_contig_gene5574_1	10395785	0.0074	INF	[]	5	6	7	6	5	5	1	1
A_samples_contig_gene32993_1	10341752	< 0.00010	0	ff high, rl low	11	13	12	0	0	0	1	0
A_samples_contig_gene25455_1	10145225	0.21	0	[]	5	4	4	0	0	0	1	0
A_samples_contig_gene49676_8	10232152	0.002	0	ff high, rl low	12	15	13	2	2	2	1	1
A_samples_contig_gene147398_14	10181326	0.15	0	[]	9	11	13	3	2	2	1	1
A_samples_contig_gene199744_2	10320556	0.00017	0	ff high, rl low	4	3	4	0	0	0	1	0
A_samples_contig_gene32797_20	10075485	1	INF	[]	2	2	3	2	0	0	1	0
A_samples_contig_gene109547_72	10014239	1	INF	[]	6	6	7	3	2	2	1	1
A_samples_contig_gene97977_1	10390802	0.12	0	[]	4	4	3	0	0	0	1	0
A_samples_contig_gene43304_29	10324263	1	INF	[]	4	2	0	0	2	2	1	1
A_samples_contig_gene94088_3	10425088	0.12	0	[]	9	14	16	3	3	3	1	1
A_samples_contig_gene146815_3	10210779	0.12	0	[]	10	11	12	2	2	3	1	1
A_samples_contig_gene161165_1	10425157	0.37	0	[]	7	7	8	0	0	0	1	0
A_samples_contig_gene80902_12	10056411	1	INF	[]	6	7	10	5	4	4	1	1
A_samples_contig_gene23004_4	10353786	1	INF	[]	7	10	12	3	3	3	1	1
A_samples_contig_gene207123_1	10201925	1	INF	[]	5	5	7	0	0	0	1	0
A_samples_contig_gene234490_1	10198126	1	INF	[]	2	2	2	0	0	0	1	0
A_samples_contig_gene57970_24	10279045	1	INF	[]	2	2	2	2	0	0	1	0
A_samples_contig_gene57207_7	10130363	0.37	0	[]	10	10	14	5	3	3	1	1
A_samples_contig_gene96715_1	10223464	1	INF	[]	7	6	8	4	2	0	1	1
A_samples_contig_gene79704_1	10033765	1	INF	[]	6	8	8	4	0	0	1	0
A_samples_contig_gene88592_1	10420183	0.37	0	[]	3	3	4	0	0	0	1	0
A_samples_contig_gene183947_2	10135217	1	INF	[]	3	3	3	0	0	0	1	0
A_samples_contig_gene53255_1	10370145	1	INF	[]	0	3	0	0	0	0	0	0
A_samples_contig_gene189472_2	10067199	1	INF	[]	0	3	0	0	0	0	0	0
A_samples_contig_gene9731_1	10194340	1	INF	[]	4	0	0	0	0	0	0	0
A_samples_contig_gene81087_2	10274990	1	INF	[]	10	10	10	0	0	0	1	0
A_samples_contig_gene101789_1	10380249	1	INF	[]	0	5	0	2	3	0	0	1
A_samples_contig_gene75214_1	10216230	1	INF	[]	0	13	15	0	0	0	1	0
A_samples_contig_gene102280_2	10253500	1	INF	[]	14	17	15	0	0	0	1	0
A_samples_contig_gene41393_3	10121480	1	INF	[]	7	8	10	0	0	0	1	0
A_samples_contig_gene207911_1	10112400	1	INF	[]	4	0	0	0	0	0	0	0
A_samples_contig_gene57504_7	10215357	1	INF	[]	5	0	0	0	0	0	0	0
A_samples_contig_gene50965_2	10244169	0.0055	1.6	ff low, rl high	15	13	16	18	17	20	1	1
Cluster of A_samples_contig_gene179394_2 (10220650)	10220650 [13]	0.02	0.03	[]	55	46	44	11	11	11	1	1
A_samples_contig_gene179394_2	10220650	0.1	0	[]	12	10	11	4	5	3	1	1
A_samples_contig_gene87806_4	10420613	0.15	0	[]	10	9	10	4	3	3	1	1
A_samples_contig_gene145658_5	10056660	0.005	0	ff high, rl low	12	9	10	4	4	4	1	1
A_samples_contig_gene64823_2	10391787	0.024	0.08	[]	10	6	5	3	2	0	1	1
A_samples_contig_gene163542_2	10016340	0.042	0	[]	17	18	16	6	6	4	1	1
A_samples_contig_gene102636_2	10379639	0.058	0	[]	17	18	17	6	6	4	1	1
A_samples_contig_gene209403_1	10156735	0.052	0	[]	15	11	9	4	3	4	1	1
A_samples_contig_gene186393_19	10243636	0.0063	0	ff high, rl low	11	9	10	3	4	2	1	1
A_samples_contig_gene115768_1	10342443	0.12	0	[]	14	14	13	3	5	4	1	1
A_samples_contig_gene8887_1	10417374	0.12	0	[]	5	5	4	2	0	3	1	1
A_samples_contig_gene71341_2	10231338	0.12	0	[]	6	3	6	3	3	3	1	1
A_samples_contig_gene151865_4	10388989	0.37	0	[]	17	18	18	6	6	5	1	1
A_samples_contig_gene120488_1	10117442	1	INF	[]	5	6	5	2	2	0	1	1
Cluster of A_samples_contig_gene13847_2 (10063837)	10063837 [17]	0.04	0.5	[]	36	56	43	22	26	19	1	1
A_samples_contig_gene13847_2	10063837	0.092	1.9	[]	5	8	6	7	8	7	1	1
A_samples_contig_gene107048_1	10362171	0.0022	0.07	ff high, rl low	6	9	8	3	3	2	1	1
A_samples_contig_gene107155_1	10009727	0.02	0	[]	6	8	6	2	2	0	1	1
A_samples_contig_gene90502_2	10388721	0.00017	0	ff high, rl low	11	13	12	3	3	0	1	1
A_samples_contig_gene233517_1	10216081	0.12	0	[]	2	5	5	0	0	0	1	0
A_samples_contig_gene28154_1	10232501	0.36	3.1	[]	0	2	0	0	2	2	0	1
A_samples_contig_gene21842_1	10379740	0.12	0	[]	18	24	22	5	7	2	1	1
A_samples_contig_gene19570_3	10062233	0.19	0	[]	10	15	11	3	4	0	1	1
A_samples_contig_gene14818_1	10397809	0.37	INF	[]	2	3	0	4	4	3	1	1
A_samples_contig_gene294_1	10099841	0.12	INF	[]	4	5	2	7	9	8	1	1
A_samples_contig_gene106737_1	10314993	0.37	0	[]	12	14	12	5	5	2	1	1
A_samples_contig_gene214086_2	10327485	0.37	INF	[]	2	0	0	2	3	3	0	1
A_samples_contig_gene210696_2	10253290	0.37	0	[]	0	3	2	0	0	0	1	0
A_samples_contig_gene176128_2	10128088	1	INF	[]	4	3	0	5	6	5	1	1
A_samples_contig_gene233711_1	10236171	0.37	INF	[]	0	0	0	3	3	3	0	1
A_samples_contig_gene56475_1	10271466	1	INF	[]	4	5	5	0	3	0	1	0
A_samples_contig_gene187120_2	10119693	1	INF	[]	0	4	0	0	0	0	0	0
A_samples_contig_gene102380_2	10140751	0.0012	4.7	ff low, rl high	10	22	15	42	39	46	1	1
Cluster of A_samples_contig_gene163647_4 (10183869)	10183869	0.11	1.3	[]	16	24	26	24	22	28	1	1
A_samples_contig_gene163647_4	10183869	0.11	1.3	[]	16	24	26	24	22	28	1	1
Cluster of A_samples_contig_gene15597_2 (10025504)	10025504 [26]	0.053	1.5	[]	43	38	50	39	34	25	1	1
A_samples_contig_gene15597_2	10025504	0.39	1.3	[]	4	2	6	6	5	3	1	1
A_samples_contig_gene126319_31	10376600	0.049	4.9	[]	2	0	4	4	3	3	1	1
A_samples_contig_gene118958_2	10191860	0.044	4	[]	3	3	5	4	4	3	1	1
A_samples_contig_gene233808_2	10178508	< 0.00010	0	ff high, rl low	8	9	9	0	0	0	1	0
A_samples_contig_gene22595_13	10184821	0.0074	INF	[]	3	3	4	6	4	4	1	1
A_samples_contig_gene4228_31	10298296	0.0033	0	ff high, rl low	2	2	4	0	0	0	1	0
A_samples_contig_gene100412_18	10224806	0.037	1.6	[]	5	5	6	4	4	4	1	1
A_samples_contig_gene38159_8	10408338	0.041	4.3	[]	2	2	3	4	4	2	1	1
A_samples_contig_gene117305_4	10336447	0.083	0.3	[]	2	2	3	2	2	0	1	1
A_samples_contig_gene135641_5	10229038	0.18	1.5	[]	3	4	4	5	4	4	1	1
A_samples_contig_gene4059_14	10096710	0.00017	0	ff high, rl low	6	7	7	0	0	0	1	0
A_samples_contig_gene104029_1	10040348	0.023	2.2	[]	2	2	4	2	3	2	1	1
A_samples_contig_gene5446_2	10160159	0.11	0.2	[]	5	5	8	3	4	3	1	1
A_samples_contig_gene143075_1	10333541	0.15	0	[]	3	4	7	2	2	2	1	1
A_samples_contig_gene98478_39	10152291	0.17	0	[]	0	2	2	0	0	0	1	0
A_samples_contig_gene100416_1	10007529	0.18	0	[]	2	0	3	0	0	0	1	0
A_samples_contig_gene126502_19	10330028	0.35	0.3	[]	4	2	4	3	2	2	1	1
A_samples_contig_gene121503_1	10211994	0.012	0	[]	5	5	6	4	4	4	1	1
A_samples_contig_gene163386_3	10053655	0.37	0	[]	2	0	2	3	3	0	1	1
A_samples_contig_gene175498_2	10404589	0.19	0	[]	3	0	3	0	0	0	1	0
A_samples_contig_gene58353_2	10099915	1	INF	[]	0	0	2	0	0	0	0	0
A_samples_contig_gene78696_1	10149193	0.12	INF	[]	0	0	3	0	2	2	0	1
A_samples_contig_gene226670_1	10374257	0.37	INF	[]	0	0	0	4	3	0	0	1
A_samples_contig_gene222125_2	10318033	0.37	INF	[]	0	0	2	2	0	0	0	0
A_samples_contig_gene53496_3	10419926	1	INF	[]	2	2	3	2	2	2	1	1
A_samples_contig_gene16456_2	10396100	1	INF	[]	3	0	4	0	0	0	1	0
Cluster of A_samples_contig_gene61855_2 (10360248)	10360248 [30]	0.0028	0.2	aff high, arl low	41	38	51	25	22	20	1	1
A_samples_contig_gene61855_2	10360248 (+1)	< 0.00010	0	ff high, rl low	8	7	8	3	3	3	1	1
A_samples_contig_gene177024_1	10170321	0.37	INF	[]	2	2	4	3	2	2	1	1
A_samples_contig_gene138987_17	10205869	0.0033	0	ff high, rl low	5	7	9	3	3	3	1	1
A_samples_contig_gene2010_20	10141369	0.89	0.9	[]	5	6	6	7	7	5	1	1
A_samples_contig_gene51950_46	10127848	0.52	1.5	[]	8	9	9	7	7	8	1	1
A_samples_contig_gene152592_1	10373215	0.019	0	[]	6	5	7	4	4	3	1	1
A_samples_contig_gene233029_1	10341550	0.0027	0	ff high, rl low	9	11	12	8	6	7	1	1
A_samples_contig_gene37855_2	10162151	1	INF	[]	2	2	2	2	2	2	1	1
A_samples_contig_gene142159_1	10050856	0.00017	0	ff high, rl low	5	5	7	3	2	2	1	1
A_samples_contig_gene174318_30	10231558	0.00017	0	ff high, rl low	8	7	8	6	6	4	1	1
A_samples_contig_gene24655_3	10030570	0.37	0	[]	5	7	10	5	4	6	1	1
A_samples_contig_gene142194_1	10084651	0.15	0	[]	3	5	5	3	2	2	1	1
A_samples_contig_gene226641_2	10091554	1	INF	[]	0	0	2	0	0	0	0	0
A_samples_contig_gene169393_1	10180935	1	INF	[]	7	6	7	6	6	4	1	1
A_samples_contig_gene158904_6	10381594	0.12	0	[]	4	4	5	2	0	2	1	1
A_samples_contig_gene140699_9	10253178	1	INF	[]	6	3	7	4	4	5	1	1
A_samples_contig_gene118245_2	10043309	1	INF	[]	9	9	10	6	5	0	1	1
A_samples_contig_gene6193_1	10304967	0.37	0	[]	5	6	10	4	5	4	1	1
A_samples_contig_gene61565_48	10274451	0.37	0	[]	9	8	10	5	5	5	1	1
A_samples_contig_gene130587_1	10054292	1	INF	[]	5	3	5	3	4	4	1	1
A_samples_contig_gene184712_20	10307714	0.37	0	[]	3	4	5	3	4	4	1	1
A_samples_contig_gene46802_1	10367708	1	INF	[]	3	5	5	3	3	3	1	1
A_samples_contig_gene36816_6	10060428	1	INF	[]	8	7	10	8	8	8	1	1
A_samples_contig_gene20244_12	10173110	1	INF	[]	8	6	9	4	0	5	1	1
A_samples_contig_gene93405_50	10398145	1	INF	[]	7	7	10	6	6	4	1	1
A_samples_contig_gene191316_2	10229136	1	INF	[]	9	8	10	5	0	6	1	1
A_samples_contig_gene109580_11	10287693	1	INF	[]	7	7	9	6	5	7	1	1
A_samples_contig_gene211729_1	10069747	1	INF	[]	7	5	10	0	0	0	1	0
A_samples_contig_gene59551_3	10276579	1	INF	[]	13	13	15	0	0	9	1	0
Cluster of A_samples_contig_gene235720_2 (10170807)	10170807 [29]	0.22	1.5	[]	38	37	38	57	57	50	1	1
A_samples_contig_gene235720_2	10170807	0.087	2	[]	5	4	5	6	6	5	1	1
A_samples_contig_gene50457_5	10153031	0.0082	4.2	[]	4	2	3	6	7	7	1	1
A_samples_contig_gene13301_1	10017569	0.018	INF	[]	0	0	2	3	4	4	0	1
A_samples_contig_gene25111_3	10400824	0.017	0.2	[]	5	8	7	7	7	7	1	1
A_samples_contig_gene141669_2	10383763	0.96	0.9	[]	5	7	7	10	8	10	1	1
A_samples_contig_gene3133_6	10315653	0.067	2.3	[]	5	7	6	11	10	11	1	1
A_samples_contig_gene48428_24	10062919	0.072	2	[]	2	3	3	4	4	5	1	1
A_samples_contig_gene103643_11	10351515	0.11	2.2	[]	3	3	3	4	5	4	1	1
A_samples_contig_gene1099_24	10416949	0.019	3.2	[]	4	3	5	6	6	7	1	1
A_samples_contig_gene171779_2	10353074	0.85	0.9	[]	2	3	3	4	4	5	1	1
A_samples_contig_gene73542_4	10277056	0.38	1.2	[]	5	8	8	9	9	9	1	1
A_samples_contig_gene221691_5	10351402	0.04	4.8	[]	0	3	3	5	5	4	1	1
A_samples_contig_gene236158_1	10058400	0.28	1.8	[]	4	5	4	7	5	7	1	1
A_samples_contig_gene132617_12	10101642	0.5	2.1	[]	2	5	4	5	6	6	1	1
A_samples_contig_gene121324_3	10034009	0.13	0.2	[]	5	8	7	7	8	7	1	1
A_samples_contig_gene130509_14	10039552	0.1	3.9	[]	0	2	2	3	5	4	1	1
A_samples_contig_gene55294_3	10039047	1	INF	[]	2	3	3	4	4	5	1	1
A_samples_contig_gene48693_5	10128235	0.12	0	[]	5	5	5	6	7	7	1	1
A_samples_contig_gene181363_4	10369855	0.12	INF	[]	4	6	7	8	10	9	1	1
A_samples_contig_gene180175_5	10184734	0.94	0.9	[]	3	3	4	4	3	4	1	1
A_samples_contig_gene48240_11	10296620	0.37	INF	[]	0	0	2	3	2	2	0	1
A_samples_contig_gene45921_17	10268627	0.15	INF	[]	0	0	0	2	2	0	0	1
A_samples_contig_gene222125_26	10030371	0.37	INF	[]	0	2	2	5	4	5	1	1
A_samples_contig_gene115086_5	10144989	0.37	INF	[]	2	2	2	3	2	3	1	1
A_samples_contig_gene175498_32	10333150	0.37	0	[]	4	7	7	7	7	7	1	1
A_samples_contig_gene98563_4	10365315	0.37	0	[]	2	2	2	2	2	3	1	1
A_samples_contig_gene70732_5	10382355	1	INF	[]	3	6	6	7	7	7	1	1
A_samples_contig_gene53630_26	10108460	1	INF	[]	4	6	6	8	8	9	1	1
A_samples_contig_gene183915_4	10032202	1	INF	[]	2	0	0	0	0	0	0	0
Cluster of A_samples_contig_gene10916_2 (10134686)	10134686 [28]	0.48	0.8	[]	50	50	60	46	37	29	1	1
A_samples_contig_gene10916_2	10134686	0.17	1.5	[]	9	6	7	14	13	12	1	1
A_samples_contig_gene45803_3	10219979	0.0051	0.05	ff high, rl low	5	6	9	5	2	0	1	1
A_samples_contig_gene5321_13	10204857	< 0.00010	0.03	ff high, rl low	3	8	10	6	0	0	1	0
A_samples_contig_gene232626_7	10367482	0.053	1.9	[]	4	7	7	9	6	5	1	1
A_samples_contig_gene13075_2	10378824	0.016	0	[]	7	5	8	0	0	0	1	0
A_samples_contig_gene46057_2	10419507	0.0022	0.07	ff high, rl low	4	6	7	4	2	0	1	1
A_samples_contig_gene80293_1	10119920	0.009	0	[]	3	5	6	3	0	0	1	0
A_samples_contig_gene230777_1	10097878	0.81	1.2	[]	2	4	0	3	3	2	1	1
A_samples_contig_gene64493_16	10244195	< 0.00010	INF	ff low, rl high	2	4	4	8	5	5	1	1
A_samples_contig_gene1099_14	10341433	0.14	INF	[]	0	0	2	3	0	2	0	1
A_samples_contig_gene57386_1	10251029	0.018	3.1	[]	2	4	5	6	4	2	1	1
A_samples_contig_gene13545_2	10138342	0.11	2.8	[]	3	2	3	3	3	2	1	1
A_samples_contig_gene175498_42	10353494	0.046	0	[]	3	3	6	3	0	0	1	0
A_samples_contig_gene46203_1	10240488	0.0027	0	ff high, rl low	3	5	6	4	0	0	1	0
A_samples_contig_gene4059_1	10155115	0.12	0	[]	0	2	4	0	0	0	1	0
A_samples_contig_gene4776_1	10283645	0.88	0.9	[]	3	5	6	8	5	0	1	1
A_samples_contig_gene127902_5	10341450	0.00017	0	ff high, rl low	4	2	3	0	0	0	1	0
A_samples_contig_gene83478_1	10288919	0.12	INF	[]	0	4	4	7	5	3	1	1
A_samples_contig_gene47776_1	10078456	0.37	0	[]	2	2	2	2	2	2	1	1
[truncated: 14,744 more rows]
