# Supplementary material for: Sample Preservation and Storage Significantly Impact Taxonomic and Functional Profiles in Metaproteomics Studies of the Human Gut Microbiome
Source: Microorganisms. 2019 Sep 19;7(9):367. doi: 10.3390/microorganisms7090367 (PMC6780314; doi:10.3390/microorganisms7090367)
Supplement: Supplementary file 1 [file microorganisms-07-00367-s001.zip › Supplement/Supplementary Table S3 - Identified Proteins - Taxonomy.xlsx]

## Sheet: Taxonomy
Table S3.1.1: Taxonomic classification of bacterial proteins identified in at least two of three flash frozen samples. ff: Flash frozen; NA:Not annotated; 0: Clostridiales families and genera not annotated.								Table S3.1.2: Taxonomic classification of bacterial proteins identified in at least two of three RNAlater-treated samples. rl: RNAlater-treated; NA: Not annotated; 0: Clostridiales families and genera not annotated.								Table S3.1.3: Counts of bacterial proteins detected for each taxon in at least two of three samples on all taxonomic ranks. ff: Flash frozen; rl: RNAlater-treated; NA: Not annotated; 0: Clostridiales families and genera not annotated.
ff_2of3	Superkingdom	Phylum	Class	Order	Family	Genus	SpeciesCluster	rl_2of3	Superkingdom	Phylum	Class	Order	Family	Genus	SpeciesCluster	Superkingdom	ff	rl	Phylum	ff	rl	Class	ff	rl	Order	ff	rl	Family	ff	rl	Genus	ff	rl	SpeciesCluster	ff	rl
contig_gene11419_4	NA	NA	NA	NA	NA	NA	NA	contig_gene11419_4	NA	NA	NA	NA	NA	NA	NA	NA	4519	3488	NA	4528	3494	NA	4528	3494	NA	4594	3557	NA	5625	4342	NA	5694	4400	NA	6130	4819
contig_gene43304_44	Bacteria	Firmicutes	Negativicutes	Selenomonadales	Veillonellaceae	Dialister	Dialister invisus	contig_gene43304_44	Bacteria	Firmicutes	Negativicutes	Selenomonadales	Veillonellaceae	Dialister	Dialister invisus	Bacteria	4185	3633	Firmicutes	2816	2137	Negativicutes	30	56	Selenomonadales	30	56	Veillonellaceae	30	56	Dialister	28	54	Dialister invisus	28	54
contig_gene15825_1	NA	NA	NA	NA	NA	NA	NA	contig_gene15825_1	NA	NA	NA	NA	NA	NA	NA				Bacteroidetes	803	1258	Bacteroidia	803	1258	Bacteroidales	803	1258	Porphyromonadaceae	197	332	Parabacteroides	197	332	Parabacteroides distasonis	138	226
contig_gene2408_20	Bacteria	Bacteroidetes	Bacteroidia	Bacteroidales	Porphyromonadaceae	Parabacteroides	Parabacteroides distasonis	contig_gene2408_20	Bacteria	Bacteroidetes	Bacteroidia	Bacteroidales	Porphyromonadaceae	Parabacteroides	Parabacteroides distasonis				Proteobacteria	59	172	Betaproteobacteria	43	126	Burkholderiales	43	126	Sutterellaceae	43	126	Sutterella	43	126	Sutterella wadsworthensis	43	126
contig_gene16928_1	NA	NA	NA	NA	NA	NA	NA	contig_gene16928_1	NA	NA	NA	NA	NA	NA	NA				Actinobacteria	498	60	Clostridia	2775	2073	Clostridiales	2709	2010	Bacteroidaceae	575	879	Bacteroides	575	879	Bacteroides uniformis	143	205
contig_gene771_1	NA	NA	NA	NA	NA	NA	NA	contig_gene771_1	NA	NA	NA	NA	NA	NA	NA							Actinobacteria (class)	498	60	Coriobacteriales	220	31	undef	66	100	Pseudoflavonifractor	42	80	Pseudoflavonifractor capillosus	42	80
contig_gene6878_99	Bacteria	Proteobacteria	Betaproteobacteria	Burkholderiales	Sutterellaceae	Sutterella	Sutterella wadsworthensis	contig_gene6878_99	Bacteria	Proteobacteria	Betaproteobacteria	Burkholderiales	Sutterellaceae	Sutterella	Sutterella wadsworthensis							Bacilli	9	5	Bifidobacteriales	278	29	Lachnospiraceae	705	376	undef	313	131	butyrate-producing bacterium	241	89
contig_gene184182_1	NA	NA	NA	NA	NA	NA	NA	contig_gene184182_1	NA	NA	NA	NA	NA	NA	NA							Deltaproteobacteria	16	46	Lactobacillales	9	5	Coriobacteriaceae	220	31	Eggerthella	79	16	Eggerthella lenta	79	16
contig_gene67467_24	NA	NA	NA	NA	NA	NA	NA	contig_gene67467_24	NA	NA	NA	NA	NA	NA	NA							Erysipelotrichi	2	3	Desulfovibrionales	16	46	Ruminococcaceae	603	531	Oscillibacter	78	122	Bifidobacterium catenulatum-Bifidobacterium pseudocatenulatum complex	219	19
contig_gene69686_1	NA	NA	NA	NA	NA	NA	NA	contig_gene69686_1	NA	NA	NA	NA	NA	NA	NA										Erysipelotrichales	2	3	Bifidobacteriaceae	278	29	Bifidobacterium	278	29	Parabacteroides merdae	59	106
contig_gene179406_10	Bacteria	Bacteroidetes	Bacteroidia	Bacteroidales	Bacteroidaceae	Bacteroides	Bacteroides uniformis	contig_gene179406_10	Bacteria	Bacteroidetes	Bacteroidia	Bacteroidales	Bacteroidaceae	Bacteroides	Bacteroides uniformis													Clostridiaceae	30	20	Clostridium	30	20	Clostridium leptum	16	10
contig_gene65672_5	Bacteria	Firmicutes	Clostridia	Clostridiales	undef	Pseudoflavonifractor	Pseudoflavonifractor capillosus	contig_gene65672_5	Bacteria	Firmicutes	Clostridia	Clostridiales	undef	Pseudoflavonifractor	Pseudoflavonifractor capillosus							Class	ff	rl				Streptococcaceae	9	5	Faecalibacterium	194	296	unnamed Ruminococcaceae bacterium D16	12	8
contig_gene60207_2	Bacteria	Firmicutes	Clostridia	Clostridiales	Lachnospiraceae	undef	butyrate-producing bacterium	contig_gene60207_2	Bacteria	Firmicutes	Clostridia	Clostridiales	Lachnospiraceae	undef	butyrate-producing bacterium							NA	52.0221	49.0661				Rikenellaceae	31	47	Streptococcus	9	5	Bacteroides thetaiotaomicron	72	104
contig_gene60966_1	NA	NA	NA	NA	NA	NA	NA	contig_gene60966_1	NA	NA	NA	NA	NA	NA	NA							Negativicutes	0.344669	0.786406				Desulfovibrionaceae	16	46	Collinsella	141	15	Faecalibacterium prausnitzii	194	296
contig_gene111236_44	Bacteria	Actinobacteria	Actinobacteria (class)	Coriobacteriales	Coriobacteriaceae	Eggerthella	Eggerthella lenta	contig_gene111236_44	Bacteria	Actinobacteria	Actinobacteria (class)	Coriobacteriales	Coriobacteriaceae	Eggerthella	Eggerthella lenta							Bacteroidia	9.22564	17.6661				Eubacteriaceae	245	172	Alistipes	31	47	Streptococcus thermophilus	9	5
contig_gene36561_1	NA	NA	NA	NA	NA	NA	NA	contig_gene36561_1	NA	NA	NA	NA	NA	NA	NA							Betaproteobacteria	0.494026	1.76941				0	29	26	Bilophila	16	46	Collinsella aerofaciens	141	15
contig_gene21443_1	Bacteria	Firmicutes	Clostridia	Clostridiales	Ruminococcaceae	Oscillibacter	NA	contig_gene21443_1	Bacteria	Firmicutes	Clostridia	Clostridiales	Ruminococcaceae	Oscillibacter	NA							Clostridia	31.8819	29.1111				Erysipelotrichaceae	2	3	Dorea	125	72	Alistipes shahii	31	47
contig_gene7393_24	Bacteria	Bacteroidetes	Bacteroidia	Bacteroidales	Bacteroidaceae	Bacteroides	Bacteroides uniformis	contig_gene7393_24	Bacteria	Bacteroidetes	Bacteroidia	Bacteroidales	Bacteroidaceae	Bacteroides	Bacteroides uniformis							Actinobacteria (class)	5.72151	0.842578							Eubacterium	245	172	Bifidobacterium longum	37	10
contig_gene84457_3	Bacteria	Firmicutes	Clostridia	Clostridiales	Ruminococcaceae	Oscillibacter	NA	contig_gene84457_3	Bacteria	Firmicutes	Clostridia	Clostridiales	Ruminococcaceae	Oscillibacter	NA							Bacilli	0.103401	0.0702149							Ruminococcus	303	86	Bilophila wadsworthia	16	46
contig_gene16890_1	NA	NA	NA	NA	NA	NA	NA	contig_gene16890_1	NA	NA	NA	NA	NA	NA	NA							Deltaproteobacteria	0.183824	0.645977							Roseburia	130	123	Dorea longicatena	69	36
contig_gene188839_1	NA	NA	NA	NA	NA	NA	NA	contig_gene75513_5	NA	NA	NA	NA	NA	NA	NA							Erysipelotrichi	0.0229779	0.0421289							Veillonella	2	2	Eubacterium hallii	136	50
contig_gene75513_5	NA	NA	NA	NA	NA	NA	NA	contig_gene14529_1	NA	NA	NA	NA	NA	NA	NA																Blautia	120	39	unnamed Ruminococcus sp. SR1/5	97	22
contig_gene14529_1	NA	NA	NA	NA	NA	NA	NA	contig_gene53447_65	Bacteria	Firmicutes	Clostridia	Clostridiales	NA	NA	NA						w.o. NA	Class	ff	rl							0	29	26	Roseburia intestinalis	130	123
contig_gene53447_65	Bacteria	Firmicutes	Clostridia	Clostridiales	NA	NA	NA	contig_gene203227_7	Bacteria	Actinobacteria	Actinobacteria (class)	Coriobacteriales	Coriobacteriaceae	Eggerthella	Eggerthella lenta							Negativicutes	0.718391	1.54398							Coprobacillus	1	2	Clostridium symbiosum	14	10
contig_gene203227_7	Bacteria	Actinobacteria	Actinobacteria (class)	Coriobacteriales	Coriobacteriaceae	Eggerthella	Eggerthella lenta	contig_gene50277_2	NA	NA	NA	NA	NA	NA	NA							Bacteroidia	19.2289	34.6843							Holdemania	1	1	unnamed Clostridiales bacterium 1_7_47FAA	8	4
contig_gene61606_32	NA	NA	NA	NA	NA	NA	NA	contig_gene51320_4	Bacteria	Firmicutes	Clostridia	NA	NA	NA	NA							Betaproteobacteria	1.02969	3.47395										unnamed butyrate-producing bacterium SS3/4	16	16
contig_gene50277_2	NA	NA	NA	NA	NA	NA	NA	contig_gene61606_31	NA	NA	NA	NA	NA	NA	NA							Clostridia	66.4511	57.1547										Dorea formicigenerans	56	36
contig_gene51320_4	Bacteria	Firmicutes	Clostridia	NA	NA	NA	NA	contig_gene5641_11	Bacteria	Actinobacteria	Actinobacteria (class)	Bifidobacteriales	Bifidobacteriaceae	Bifidobacterium	Bifidobacterium catenulatum-Bifidobacterium pseudocatenulatum complex							Actinobacteria (class)	11.9253	1.65426										Bacteroides caccae	103	155
contig_gene61606_31	NA	NA	NA	NA	NA	NA	NA	contig_gene34297_1	Bacteria	Bacteroidetes	Bacteroidia	Bacteroidales	Bacteroidaceae	Bacteroides	NA							Bacilli	0.215517	0.137855										Veillonella parvula	2	2
contig_gene5641_11	Bacteria	Actinobacteria	Actinobacteria (class)	Bifidobacteriales	Bifidobacteriaceae	Bifidobacterium	Bifidobacterium catenulatum-Bifidobacterium pseudocatenulatum complex	contig_gene195068_10	NA	NA	NA	NA	NA	NA	NA							Deltaproteobacteria	0.383142	1.26827										[Ruminococcus] obeum	120	39
contig_gene34297_1	Bacteria	Bacteroidetes	Bacteroidia	Bacteroidales	Bacteroidaceae	Bacteroides	NA	contig_gene143128_3	NA	NA	NA	NA	NA	NA	NA							Erysipelotrichi	0.0478927	0.082713										butyrate-producing bacterium SS3/4	29	26
contig_gene195068_10	NA	NA	NA	NA	NA	NA	NA	contig_gene146048_4	Bacteria	Bacteroidetes	Bacteroidia	Bacteroidales	Porphyromonadaceae	Parabacteroides	Parabacteroides merdae							Total	100	100										Bacteroides finegoldii	95	140
contig_gene143128_3	NA	NA	NA	NA	NA	NA	NA	contig_gene212128_26	Bacteria	Bacteroidetes	Bacteroidia	Bacteroidales	Bacteroidaceae	Bacteroides	Bacteroides thetaiotaomicron																			Clostridium scindens	32	13
contig_gene146048_4	Bacteria	Bacteroidetes	Bacteroidia	Bacteroidales	Porphyromonadaceae	Parabacteroides	Parabacteroides merdae	contig_gene53450_1	NA	NA	NA	NA	NA	NA	NA																			Bifidobacterium adolescentis	22	0
contig_gene199679_1	NA	NA	NA	NA	NA	NA	NA	contig_gene66431_1	NA	NA	NA	NA	NA	NA	NA																			Bacteroides dorei/vulgatus	67	121
contig_gene212128_26	Bacteria	Bacteroidetes	Bacteroidia	Bacteroidales	Bacteroidaceae	Bacteroides	Bacteroides thetaiotaomicron	contig_gene117422_1	NA	NA	NA	NA	NA	NA	NA																			Eubacterium rectale	2	2
contig_gene53450_1	NA	NA	NA	NA	NA	NA	NA	contig_gene99703_8	Bacteria	Firmicutes	Clostridia	Clostridiales	Ruminococcaceae	undef	unnamed Ruminococcaceae bacterium D16																			Bacteroides fragilis	16	34
contig_gene66431_1	NA	NA	NA	NA	NA	NA	NA	contig_gene114283_2	Bacteria	Firmicutes	Erysipelotrichi	Erysipelotrichales	Erysipelotrichaceae	Holdemania	Holdemania filiformis																			unnamed Ruminococcus sp. 5_1_39BFAA	34	7
contig_gene117422_1	NA	NA	NA	NA	NA	NA	NA	contig_gene79913_10	Bacteria	Firmicutes	Clostridia	Clostridiales	Clostridiaceae	Clostridium	Clostridium leptum																			Clostridium ramosum	1	2
contig_gene99703_8	Bacteria	Firmicutes	Clostridia	Clostridiales	Ruminococcaceae	undef	unnamed Ruminococcaceae bacterium D16	contig_gene143128_4	NA	NA	NA	NA	NA	NA	NA																			[Ruminococcus] gnavus	4	1
contig_gene114283_2	Bacteria	Firmicutes	Erysipelotrichi	Erysipelotrichales	Erysipelotrichaceae	Holdemania	Holdemania filiformis	contig_gene31727_1	NA	NA	NA	NA	NA	NA	NA							Total w.o. NA	4176	3627										Holdemania filiformis	1	1
contig_gene79913_10	Bacteria	Firmicutes	Clostridia	Clostridiales	Clostridiaceae	Clostridium	Clostridium leptum	contig_gene116085_1	NA	NA	NA	NA	NA	NA	NA	Total	8704	7121	Total	8704	7121	Total	8704	7121	Total	8704	7121	Total	8704	7121	Total	8704	7121	Total	8704	7121
contig_gene31727_1	NA	NA	NA	NA	NA	NA	NA	contig_gene176278_1	NA	NA	NA	NA	NA	NA	NA	NA/Total	0.519187	0.489819	NA/Total	0.520221	0.490661	NA/Total	0.520221	0.490661	NA/Total	0.527803	0.499508	NA/Total	0.646255	0.609746	NA/Total	0.654182	0.617891	NA/Total	0.704274	0.676731
contig_gene116085_1	NA	NA	NA	NA	NA	NA	NA	contig_gene177610_1	NA	NA	NA	NA	NA	NA	NA
contig_gene177610_1	NA	NA	NA	NA	NA	NA	NA	contig_gene129440_1	NA	NA	NA	NA	NA	NA	NA
contig_gene129440_1	NA	NA	NA	NA	NA	NA	NA	contig_gene184509_1	NA	NA	NA	NA	NA	NA	NA
contig_gene184509_1	NA	NA	NA	NA	NA	NA	NA	contig_gene8873_4	Bacteria	Firmicutes	Clostridia	Clostridiales	Ruminococcaceae	Faecalibacterium	Faecalibacterium prausnitzii
contig_gene8873_4	Bacteria	Firmicutes	Clostridia	Clostridiales	Ruminococcaceae	Faecalibacterium	Faecalibacterium prausnitzii	contig_gene173880_1	NA	NA	NA	NA	NA	NA	NA
contig_gene173880_1	NA	NA	NA	NA	NA	NA	NA	contig_gene160160_2	NA	NA	NA	NA	NA	NA	NA
contig_gene160160_2	NA	NA	NA	NA	NA	NA	NA	contig_gene234354_2	Bacteria	Firmicutes	Clostridia	Clostridiales	Ruminococcaceae	Faecalibacterium	Faecalibacterium prausnitzii
contig_gene45742_1	Bacteria	Firmicutes	Bacilli	Lactobacillales	Streptococcaceae	Streptococcus	Streptococcus thermophilus	contig_gene80566_1	NA	NA	NA	NA	NA	NA	NA
contig_gene234354_2	Bacteria	Firmicutes	Clostridia	Clostridiales	Ruminococcaceae	Faecalibacterium	Faecalibacterium prausnitzii	contig_gene105399_26	Bacteria	Actinobacteria	Actinobacteria (class)	Coriobacteriales	Coriobacteriaceae	Collinsella	Collinsella aerofaciens
contig_gene80566_1	NA	NA	NA	NA	NA	NA	NA	contig_gene10547_1	Bacteria	Proteobacteria	Betaproteobacteria	Burkholderiales	Sutterellaceae	Sutterella	Sutterella wadsworthensis
contig_gene105399_26	Bacteria	Actinobacteria	Actinobacteria (class)	Coriobacteriales	Coriobacteriaceae	Collinsella	Collinsella aerofaciens	contig_gene166535_1	NA	NA	NA	NA	NA	NA	NA
contig_gene10547_1	Bacteria	Proteobacteria	Betaproteobacteria	Burkholderiales	Sutterellaceae	Sutterella	Sutterella wadsworthensis	contig_gene13183_1	NA	NA	NA	NA	NA	NA	NA
contig_gene166535_1	NA	NA	NA	NA	NA	NA	NA	contig_gene95588_4	NA	NA	NA	NA	NA	NA	NA
contig_gene13183_1	NA	NA	NA	NA	NA	NA	NA	contig_gene78577_4	Bacteria	Firmicutes	Clostridia	Clostridiales	undef	Pseudoflavonifractor	Pseudoflavonifractor capillosus
contig_gene95588_4	NA	NA	NA	NA	NA	NA	NA	contig_gene72080_22	Bacteria	Firmicutes	Clostridia	Clostridiales	NA	NA	NA
contig_gene78577_4	Bacteria	Firmicutes	Clostridia	Clostridiales	undef	Pseudoflavonifractor	Pseudoflavonifractor capillosus	contig_gene232421_1	Bacteria	Firmicutes	Clostridia	Clostridiales	NA	NA	NA
contig_gene72080_22	Bacteria	Firmicutes	Clostridia	Clostridiales	NA	NA	NA	contig_gene182639_1	Bacteria	Firmicutes	Clostridia	Clostridiales	NA	NA	NA
contig_gene232421_1	Bacteria	Firmicutes	Clostridia	Clostridiales	NA	NA	NA	contig_gene156869_1	NA	NA	NA	NA	NA	NA	NA
contig_gene182639_1	Bacteria	Firmicutes	Clostridia	Clostridiales	NA	NA	NA	contig_gene13566_1	NA	NA	NA	NA	NA	NA	NA
contig_gene156869_1	NA	NA	NA	NA	NA	NA	NA	contig_gene71461_1	NA	NA	NA	NA	NA	NA	NA
contig_gene13566_1	NA	NA	NA	NA	NA	NA	NA	contig_gene117873_1	NA	NA	NA	NA	NA	NA	NA
contig_gene71461_1	NA	NA	NA	NA	NA	NA	NA	contig_gene182697_1	NA	NA	NA	NA	NA	NA	NA
contig_gene117873_1	NA	NA	NA	NA	NA	NA	NA	contig_gene71523_1	NA	NA	NA	NA	NA	NA	NA
contig_gene12656_1	NA	NA	NA	NA	NA	NA	NA	contig_gene110074_26	Bacteria	Firmicutes	Clostridia	NA	NA	NA	NA
contig_gene182697_1	NA	NA	NA	NA	NA	NA	NA	contig_gene198183_1	NA	NA	NA	NA	NA	NA	NA
contig_gene16925_1	NA	NA	NA	NA	NA	NA	NA	contig_gene153618_1	NA	NA	NA	NA	NA	NA	NA
contig_gene71523_1	NA	NA	NA	NA	NA	NA	NA	contig_gene189016_5	Bacteria	Bacteroidetes	Bacteroidia	Bacteroidales	Rikenellaceae	Alistipes	Alistipes shahii
contig_gene110074_26	Bacteria	Firmicutes	Clostridia	NA	NA	NA	NA	contig_gene59114_4	Bacteria	Actinobacteria	Actinobacteria (class)	Bifidobacteriales	Bifidobacteriaceae	Bifidobacterium	Bifidobacterium longum
contig_gene198183_1	NA	NA	NA	NA	NA	NA	NA	contig_gene82167_1	NA	NA	NA	NA	NA	NA	NA
contig_gene153618_1	NA	NA	NA	NA	NA	NA	NA	contig_gene132175_4	Bacteria	Firmicutes	Clostridia	Clostridiales	Ruminococcaceae	Oscillibacter	NA
contig_gene189016_5	Bacteria	Bacteroidetes	Bacteroidia	Bacteroidales	Rikenellaceae	Alistipes	Alistipes shahii	contig_gene66919_8	Bacteria	Firmicutes	Clostridia	Clostridiales	NA	NA	NA
contig_gene59114_4	Bacteria	Actinobacteria	Actinobacteria (class)	Bifidobacteriales	Bifidobacteriaceae	Bifidobacterium	Bifidobacterium longum	contig_gene21421_1	NA	NA	NA	NA	NA	NA	NA
contig_gene82167_1	NA	NA	NA	NA	NA	NA	NA	contig_gene37676_1	NA	NA	NA	NA	NA	NA	NA
contig_gene132175_4	Bacteria	Firmicutes	Clostridia	Clostridiales	Ruminococcaceae	Oscillibacter	NA	contig_gene200604_21	Bacteria	Proteobacteria	Deltaproteobacteria	Desulfovibrionales	Desulfovibrionaceae	Bilophila	Bilophila wadsworthia
contig_gene67080_1	NA	NA	NA	NA	NA	NA	NA	contig_gene109043_4	NA	NA	NA	NA	NA	NA	NA
contig_gene66919_8	Bacteria	Firmicutes	Clostridia	Clostridiales	NA	NA	NA	contig_gene152468_1	NA	NA	NA	NA	NA	NA	NA
contig_gene21421_1	NA	NA	NA	NA	NA	NA	NA	contig_gene165614_1	NA	NA	NA	NA	NA	NA	NA
contig_gene168533_1	NA	NA	NA	NA	NA	NA	NA	contig_gene120928_1	NA	NA	NA	NA	NA	NA	NA
contig_gene37676_1	NA	NA	NA	NA	NA	NA	NA	contig_gene49959_1	NA	NA	NA	NA	NA	NA	NA
contig_gene200604_21	Bacteria	Proteobacteria	Deltaproteobacteria	Desulfovibrionales	Desulfovibrionaceae	Bilophila	Bilophila wadsworthia	contig_gene91379_1	NA	NA	NA	NA	NA	NA	NA
contig_gene109043_4	NA	NA	NA	NA	NA	NA	NA	contig_gene16934_1	NA	NA	NA	NA	NA	NA	NA
contig_gene152468_1	NA	NA	NA	NA	NA	NA	NA	contig_gene36106_1	Bacteria	Firmicutes	Clostridia	Clostridiales	NA	NA	NA
contig_gene165614_1	NA	NA	NA	NA	NA	NA	NA	contig_gene221554_1	Bacteria	Firmicutes	Clostridia	Clostridiales	Lachnospiraceae	Dorea	Dorea longicatena
contig_gene120928_1	NA	NA	NA	NA	NA	NA	NA	contig_gene208433_1	Bacteria	NA	NA	NA	NA	NA	NA
contig_gene49959_1	NA	NA	NA	NA	NA	NA	NA	contig_gene32616_1	NA	NA	NA	NA	NA	NA	NA
contig_gene91379_1	NA	NA	NA	NA	NA	NA	NA	contig_gene155685_2	NA	NA	NA	NA	NA	NA	NA
contig_gene16934_1	NA	NA	NA	NA	NA	NA	NA	contig_gene95582_1	NA	NA	NA	NA	NA	NA	NA
contig_gene36106_1	Bacteria	Firmicutes	Clostridia	Clostridiales	NA	NA	NA	contig_gene175803_4	NA	NA	NA	NA	NA	NA	NA
contig_gene221554_1	Bacteria	Firmicutes	Clostridia	Clostridiales	Lachnospiraceae	Dorea	Dorea longicatena	contig_gene16393_1	NA	NA	NA	NA	NA	NA	NA
contig_gene208433_1	Bacteria	NA	NA	NA	NA	NA	NA	contig_gene168632_1	NA	NA	NA	NA	NA	NA	NA
contig_gene32616_1	NA	NA	NA	NA	NA	NA	NA	contig_gene227261_1	NA	NA	NA	NA	NA	NA	NA
contig_gene155685_2	NA	NA	NA	NA	NA	NA	NA	contig_gene192316_1	NA	NA	NA	NA	NA	NA	NA
contig_gene95582_1	NA	NA	NA	NA	NA	NA	NA	contig_gene126544_2	NA	NA	NA	NA	NA	NA	NA
contig_gene175803_4	NA	NA	NA	NA	NA	NA	NA	contig_gene199615_14	NA	NA	NA	NA	NA	NA	NA
contig_gene16393_1	NA	NA	NA	NA	NA	NA	NA	contig_gene211216_1	NA	NA	NA	NA	NA	NA	NA
contig_gene168632_1	NA	NA	NA	NA	NA	NA	NA	contig_gene208565_1	NA	NA	NA	NA	NA	NA	NA
contig_gene196673_1	NA	NA	NA	NA	NA	NA	NA	contig_gene217839_1	Bacteria	Firmicutes	Clostridia	Clostridiales	Ruminococcaceae	undef	unnamed Ruminococcaceae bacterium D16
contig_gene192316_1	NA	NA	NA	NA	NA	NA	NA	contig_gene163914_1	NA	NA	NA	NA	NA	NA	NA
contig_gene126544_2	NA	NA	NA	NA	NA	NA	NA	contig_gene64300_2	NA	NA	NA	NA	NA	NA	NA
contig_gene199615_14	NA	NA	NA	NA	NA	NA	NA	contig_gene74409_5	NA	NA	NA	NA	NA	NA	NA
contig_gene101863_1	NA	NA	NA	NA	NA	NA	NA	contig_gene214986_2	NA	NA	NA	NA	NA	NA	NA
contig_gene208565_1	NA	NA	NA	NA	NA	NA	NA	contig_gene27706_2	NA	NA	NA	NA	NA	NA	NA
contig_gene217839_1	Bacteria	Firmicutes	Clostridia	Clostridiales	Ruminococcaceae	undef	unnamed Ruminococcaceae bacterium D16	contig_gene22570_1	NA	NA	NA	NA	NA	NA	NA
contig_gene163914_1	NA	NA	NA	NA	NA	NA	NA	contig_gene130990_7	Bacteria	Actinobacteria	Actinobacteria (class)	Coriobacteriales	Coriobacteriaceae	Eggerthella	Eggerthella lenta
contig_gene64300_2	NA	NA	NA	NA	NA	NA	NA	contig_gene28950_3	NA	NA	NA	NA	NA	NA	NA
contig_gene74409_5	NA	NA	NA	NA	NA	NA	NA	contig_gene112879_1	NA	NA	NA	NA	NA	NA	NA
contig_gene214986_2	NA	NA	NA	NA	NA	NA	NA	contig_gene183405_1	NA	NA	NA	NA	NA	NA	NA
contig_gene27035_1	NA	NA	NA	NA	NA	NA	NA	contig_gene144360_1	NA	NA	NA	NA	NA	NA	NA
contig_gene27706_2	NA	NA	NA	NA	NA	NA	NA	contig_gene85520_1	NA	NA	NA	NA	NA	NA	NA
contig_gene22570_1	NA	NA	NA	NA	NA	NA	NA	contig_gene135298_1	NA	NA	NA	NA	NA	NA	NA
contig_gene130990_7	Bacteria	Actinobacteria	Actinobacteria (class)	Coriobacteriales	Coriobacteriaceae	Eggerthella	Eggerthella lenta	contig_gene28972_1	NA	NA	NA	NA	NA	NA	NA
contig_gene112879_1	NA	NA	NA	NA	NA	NA	NA	contig_gene83426_1	NA	NA	NA	NA	NA	NA	NA
contig_gene183405_1	NA	NA	NA	NA	NA	NA	NA	contig_gene144694_3	NA	NA	NA	NA	NA	NA	NA
contig_gene144360_1	NA	NA	NA	NA	NA	NA	NA	contig_gene172582_1	NA	NA	NA	NA	NA	NA	NA
contig_gene85520_1	NA	NA	NA	NA	NA	NA	NA	contig_gene18148_1	Bacteria	Firmicutes	Bacilli	Lactobacillales	Streptococcaceae	Streptococcus	Streptococcus thermophilus
contig_gene135298_1	NA	NA	NA	NA	NA	NA	NA	contig_gene113401_1	NA	NA	NA	NA	NA	NA	NA
contig_gene28972_1	NA	NA	NA	NA	NA	NA	NA	contig_gene5290_1	NA	NA	NA	NA	NA	NA	NA
contig_gene182081_1	NA	NA	NA	NA	NA	NA	NA	contig_gene196353_19	Bacteria	Firmicutes	Clostridia	Clostridiales	NA	NA	NA
contig_gene221538_1	NA	NA	NA	NA	NA	NA	NA	contig_gene152885_22	Bacteria	Bacteroidetes	Bacteroidia	Bacteroidales	Porphyromonadaceae	Parabacteroides	Parabacteroides distasonis
contig_gene83426_1	NA	NA	NA	NA	NA	NA	NA	contig_gene88178_20	Bacteria	Firmicutes	Clostridia	Clostridiales	Eubacteriaceae	Eubacterium	Eubacterium hallii
contig_gene144694_3	NA	NA	NA	NA	NA	NA	NA	contig_gene51950_71	Bacteria	Firmicutes	Clostridia	Clostridiales	Eubacteriaceae	Eubacterium	NA
contig_gene172582_1	NA	NA	NA	NA	NA	NA	NA	contig_gene9850_3	Bacteria	Firmicutes	Clostridia	Clostridiales	NA	NA	NA
contig_gene18148_1	Bacteria	Firmicutes	Bacilli	Lactobacillales	Streptococcaceae	Streptococcus	Streptococcus thermophilus	contig_gene90779_10	Bacteria	Firmicutes	Clostridia	Clostridiales	NA	NA	NA
contig_gene60602_1	NA	NA	NA	NA	NA	NA	NA	contig_gene4704_136	Bacteria	Firmicutes	Negativicutes	Selenomonadales	Veillonellaceae	Dialister	Dialister invisus
contig_gene113401_1	NA	NA	NA	NA	NA	NA	NA	contig_gene233021_2	Bacteria	Firmicutes	Clostridia	Clostridiales	NA	NA	NA
contig_gene5290_1	NA	NA	NA	NA	NA	NA	NA	contig_gene59172_1	NA	NA	NA	NA	NA	NA	NA
contig_gene196353_19	Bacteria	Firmicutes	Clostridia	Clostridiales	NA	NA	NA	contig_gene34390_2	Bacteria	Bacteroidetes	Bacteroidia	Bacteroidales	Bacteroidaceae	Bacteroides	Bacteroides uniformis
contig_gene152885_22	Bacteria	Bacteroidetes	Bacteroidia	Bacteroidales	Porphyromonadaceae	Parabacteroides	Parabacteroides distasonis	contig_gene4673_1	Bacteria	Firmicutes	Clostridia	Clostridiales	Lachnospiraceae	undef	butyrate-producing bacterium
contig_gene88178_20	Bacteria	Firmicutes	Clostridia	Clostridiales	Eubacteriaceae	Eubacterium	Eubacterium hallii	contig_gene12588_1	Bacteria	Firmicutes	Clostridia	Clostridiales	Ruminococcaceae	Faecalibacterium	Faecalibacterium prausnitzii
contig_gene51950_71	Bacteria	Firmicutes	Clostridia	Clostridiales	Eubacteriaceae	Eubacterium	NA	contig_gene41342_13	Bacteria	Firmicutes	Clostridia	Clostridiales	Lachnospiraceae	undef	butyrate-producing bacterium
contig_gene9850_3	Bacteria	Firmicutes	Clostridia	Clostridiales	NA	NA	NA	contig_gene54146_2	NA	NA	NA	NA	NA	NA	NA
contig_gene90779_10	Bacteria	Firmicutes	Clostridia	Clostridiales	NA	NA	NA	contig_gene31907_1	NA	NA	NA	NA	NA	NA	NA
contig_gene233021_2	Bacteria	Firmicutes	Clostridia	Clostridiales	NA	NA	NA	contig_gene208014_7	Bacteria	Bacteroidetes	Bacteroidia	Bacteroidales	Porphyromonadaceae	Parabacteroides	Parabacteroides merdae
contig_gene59172_1	NA	NA	NA	NA	NA	NA	NA	contig_gene57166_1	Bacteria	Bacteroidetes	Bacteroidia	Bacteroidales	Rikenellaceae	Alistipes	Alistipes shahii
contig_gene34390_2	Bacteria	Bacteroidetes	Bacteroidia	Bacteroidales	Bacteroidaceae	Bacteroides	Bacteroides uniformis	contig_gene72920_1	NA	NA	NA	NA	NA	NA	NA
contig_gene4673_1	Bacteria	Firmicutes	Clostridia	Clostridiales	Lachnospiraceae	undef	butyrate-producing bacterium	contig_gene153790_1	NA	NA	NA	NA	NA	NA	NA
contig_gene12588_1	Bacteria	Firmicutes	Clostridia	Clostridiales	Ruminococcaceae	Faecalibacterium	Faecalibacterium prausnitzii	contig_gene68395_5	Bacteria	Firmicutes	Clostridia	Clostridiales	Ruminococcaceae	Oscillibacter	NA
contig_gene41342_13	Bacteria	Firmicutes	Clostridia	Clostridiales	Lachnospiraceae	undef	butyrate-producing bacterium	contig_gene32968_1	NA	NA	NA	NA	NA	NA	NA
contig_gene54146_2	NA	NA	NA	NA	NA	NA	NA	contig_gene55740_2	Bacteria	Firmicutes	Clostridia	Clostridiales	Ruminococcaceae	Ruminococcus	unnamed Ruminococcus sp. SR1/5
contig_gene31907_1	NA	NA	NA	NA	NA	NA	NA	contig_gene115880_18	Bacteria	Firmicutes	Clostridia	Clostridiales	NA	NA	NA
contig_gene208014_7	Bacteria	Bacteroidetes	Bacteroidia	Bacteroidales	Porphyromonadaceae	Parabacteroides	Parabacteroides merdae	contig_gene46449_1	NA	NA	NA	NA	NA	NA	NA
contig_gene72920_1	NA	NA	NA	NA	NA	NA	NA	contig_gene134209_29	Bacteria	Firmicutes	Clostridia	Clostridiales	NA	NA	NA
contig_gene153790_1	NA	NA	NA	NA	NA	NA	NA	contig_gene10571_1	NA	NA	NA	NA	NA	NA	NA
contig_gene68395_5	Bacteria	Firmicutes	Clostridia	Clostridiales	Ruminococcaceae	Oscillibacter	NA	contig_gene36111_48	Bacteria	Firmicutes	Clostridia	NA	NA	NA	NA
contig_gene32968_1	NA	NA	NA	NA	NA	NA	NA	contig_gene76017_3	NA	NA	NA	NA	NA	NA	NA
contig_gene55740_2	Bacteria	Firmicutes	Clostridia	Clostridiales	Ruminococcaceae	Ruminococcus	unnamed Ruminococcus sp. SR1/5	contig_gene126227_64	Bacteria	Firmicutes	Clostridia	Clostridiales	undef	Pseudoflavonifractor	Pseudoflavonifractor capillosus
contig_gene115880_18	Bacteria	Firmicutes	Clostridia	Clostridiales	NA	NA	NA	contig_gene134015_5	Bacteria	Firmicutes	Clostridia	Clostridiales	NA	NA	NA
contig_gene46449_1	NA	NA	NA	NA	NA	NA	NA	contig_gene59989_1	NA	NA	NA	NA	NA	NA	NA
contig_gene134209_29	Bacteria	Firmicutes	Clostridia	Clostridiales	NA	NA	NA	contig_gene186378_2	NA	NA	NA	NA	NA	NA	NA
contig_gene10571_1	NA	NA	NA	NA	NA	NA	NA	contig_gene33615_2	NA	NA	NA	NA	NA	NA	NA
contig_gene36111_48	Bacteria	Firmicutes	Clostridia	NA	NA	NA	NA	contig_gene14368_1	NA	NA	NA	NA	NA	NA	NA
contig_gene76017_3	NA	NA	NA	NA	NA	NA	NA	contig_gene233322_1	Bacteria	Firmicutes	Clostridia	Clostridiales	Ruminococcaceae	Faecalibacterium	Faecalibacterium prausnitzii
contig_gene126227_64	Bacteria	Firmicutes	Clostridia	Clostridiales	undef	Pseudoflavonifractor	Pseudoflavonifractor capillosus	contig_gene14532_1	NA	NA	NA	NA	NA	NA	NA
contig_gene134015_5	Bacteria	Firmicutes	Clostridia	Clostridiales	NA	NA	NA	contig_gene179365_1	NA	NA	NA	NA	NA	NA	NA
contig_gene186378_2	NA	NA	NA	NA	NA	NA	NA	contig_gene33830_2	Bacteria	Bacteroidetes	Bacteroidia	Bacteroidales	Bacteroidaceae	Bacteroides	NA
contig_gene33615_2	NA	NA	NA	NA	NA	NA	NA	contig_gene236023_1	NA	NA	NA	NA	NA	NA	NA
contig_gene14368_1	NA	NA	NA	NA	NA	NA	NA	contig_gene63683_16	Bacteria	Firmicutes	Clostridia	Clostridiales	Lachnospiraceae	NA	NA
contig_gene233322_1	Bacteria	Firmicutes	Clostridia	Clostridiales	Ruminococcaceae	Faecalibacterium	Faecalibacterium prausnitzii	contig_gene3100_15	Bacteria	Firmicutes	Clostridia	Clostridiales	Lachnospiraceae	Roseburia	Roseburia intestinalis
contig_gene14532_1	NA	NA	NA	NA	NA	NA	NA	contig_gene113812_3	Bacteria	Firmicutes	Clostridia	Clostridiales	undef	undef	unnamed Clostridiales bacterium 1_7_47FAA
contig_gene179365_1	NA	NA	NA	NA	NA	NA	NA	contig_gene47877_2	Bacteria	Firmicutes	Clostridia	Clostridiales	Clostridiaceae	Clostridium	Clostridium symbiosum
contig_gene33830_2	Bacteria	Bacteroidetes	Bacteroidia	Bacteroidales	Bacteroidaceae	Bacteroides	NA	contig_gene20558_45	Bacteria	Actinobacteria	Actinobacteria (class)	Coriobacteriales	Coriobacteriaceae	Eggerthella	Eggerthella lenta
contig_gene236023_1	NA	NA	NA	NA	NA	NA	NA	contig_gene86802_6	Bacteria	Firmicutes	Clostridia	Clostridiales	undef	undef	unnamed butyrate-producing bacterium SS3/4
contig_gene63683_16	Bacteria	Firmicutes	Clostridia	Clostridiales	Lachnospiraceae	NA	NA	contig_gene39669_1	Bacteria	Firmicutes	Clostridia	Clostridiales	Ruminococcaceae	Ruminococcus	unnamed Ruminococcus sp. SR1/5
contig_gene3100_15	Bacteria	Firmicutes	Clostridia	Clostridiales	Lachnospiraceae	Roseburia	Roseburia intestinalis	contig_gene42092_16	Bacteria	Firmicutes	Clostridia	Clostridiales	Lachnospiraceae	Dorea	Dorea longicatena
contig_gene113812_3	Bacteria	Firmicutes	Clostridia	Clostridiales	undef	undef	unnamed Clostridiales bacterium 1_7_47FAA	contig_gene110226_1	NA	NA	NA	NA	NA	NA	NA
contig_gene47877_2	Bacteria	Firmicutes	Clostridia	Clostridiales	Clostridiaceae	Clostridium	Clostridium symbiosum	contig_gene196833_8	Bacteria	Firmicutes	Clostridia	Clostridiales	Ruminococcaceae	Ruminococcus	NA
contig_gene20558_45	Bacteria	Actinobacteria	Actinobacteria (class)	Coriobacteriales	Coriobacteriaceae	Eggerthella	Eggerthella lenta	contig_gene199314_1	NA	NA	NA	NA	NA	NA	NA
contig_gene86802_6	Bacteria	Firmicutes	Clostridia	Clostridiales	undef	undef	unnamed butyrate-producing bacterium SS3/4	contig_gene36320_1	NA	NA	NA	NA	NA	NA	NA
contig_gene39669_1	Bacteria	Firmicutes	Clostridia	Clostridiales	Ruminococcaceae	Ruminococcus	unnamed Ruminococcus sp. SR1/5	contig_gene144591_1	NA	NA	NA	NA	NA	NA	NA
contig_gene42092_16	Bacteria	Firmicutes	Clostridia	Clostridiales	Lachnospiraceae	Dorea	Dorea longicatena	contig_gene221757_2	NA	NA	NA	NA	NA	NA	NA
contig_gene110226_1	NA	NA	NA	NA	NA	NA	NA	contig_gene204053_8	Bacteria	Actinobacteria	Actinobacteria (class)	Coriobacteriales	Coriobacteriaceae	Eggerthella	Eggerthella lenta
contig_gene196833_8	Bacteria	Firmicutes	Clostridia	Clostridiales	Ruminococcaceae	Ruminococcus	NA	contig_gene161322_1	NA	NA	NA	NA	NA	NA	NA
contig_gene199314_1	NA	NA	NA	NA	NA	NA	NA	contig_gene125653_27	Bacteria	Firmicutes	Clostridia	Clostridiales	Lachnospiraceae	Dorea	Dorea formicigenerans
contig_gene175227_2	NA	NA	NA	NA	NA	NA	NA	contig_gene125197_1	NA	NA	NA	NA	NA	NA	NA
contig_gene153805_2	NA	NA	NA	NA	NA	NA	NA	contig_gene109342_1	Bacteria	Firmicutes	Clostridia	Clostridiales	Ruminococcaceae	Oscillibacter	NA
contig_gene36320_1	NA	NA	NA	NA	NA	NA	NA	contig_gene60994_1	NA	NA	NA	NA	NA	NA	NA
contig_gene144591_1	NA	NA	NA	NA	NA	NA	NA	contig_gene114624_1	NA	NA	NA	NA	NA	NA	NA
contig_gene221757_2	NA	NA	NA	NA	NA	NA	NA	contig_gene136599_1	Bacteria	Firmicutes	Clostridia	Clostridiales	NA	NA	NA
contig_gene204053_8	Bacteria	Actinobacteria	Actinobacteria (class)	Coriobacteriales	Coriobacteriaceae	Eggerthella	Eggerthella lenta	contig_gene73640_1	NA	NA	NA	NA	NA	NA	NA
contig_gene161322_1	NA	NA	NA	NA	NA	NA	NA	contig_gene70576_1	NA	NA	NA	NA	NA	NA	NA
contig_gene125653_27	Bacteria	Firmicutes	Clostridia	Clostridiales	Lachnospiraceae	Dorea	Dorea formicigenerans	contig_gene76655_1	NA	NA	NA	NA	NA	NA	NA
contig_gene125197_1	NA	NA	NA	NA	NA	NA	NA	contig_gene164674_2	Bacteria	Firmicutes	Clostridia	Clostridiales	Lachnospiraceae	undef	butyrate-producing bacterium
contig_gene109342_1	Bacteria	Firmicutes	Clostridia	Clostridiales	Ruminococcaceae	Oscillibacter	NA	contig_gene55773_1	NA	NA	NA	NA	NA	NA	NA
contig_gene114624_1	NA	NA	NA	NA	NA	NA	NA	contig_gene144099_1	Bacteria	Firmicutes	Clostridia	Clostridiales	Ruminococcaceae	NA	NA
contig_gene136599_1	Bacteria	Firmicutes	Clostridia	Clostridiales	NA	NA	NA	contig_gene15983_1	NA	NA	NA	NA	NA	NA	NA
contig_gene73640_1	NA	NA	NA	NA	NA	NA	NA	contig_gene160113_2	NA	NA	NA	NA	NA	NA	NA
contig_gene70576_1	NA	NA	NA	NA	NA	NA	NA	contig_gene102985_2	Bacteria	Firmicutes	Clostridia	Clostridiales	Ruminococcaceae	Oscillibacter	NA
contig_gene76655_1	NA	NA	NA	NA	NA	NA	NA	contig_gene173688_1	NA	NA	NA	NA	NA	NA	NA
contig_gene164674_2	Bacteria	Firmicutes	Clostridia	Clostridiales	Lachnospiraceae	undef	butyrate-producing bacterium	contig_gene129201_1	NA	NA	NA	NA	NA	NA	NA
contig_gene151272_1	NA	NA	NA	NA	NA	NA	NA	contig_gene134393_1	NA	NA	NA	NA	NA	NA	NA
contig_gene55773_1	NA	NA	NA	NA	NA	NA	NA	contig_gene43529_1	NA	NA	NA	NA	NA	NA	NA
contig_gene144099_1	Bacteria	Firmicutes	Clostridia	Clostridiales	Ruminococcaceae	NA	NA	contig_gene12680_1	Bacteria	Firmicutes	Clostridia	Clostridiales	Ruminococcaceae	Faecalibacterium	Faecalibacterium prausnitzii
contig_gene15983_1	NA	NA	NA	NA	NA	NA	NA	contig_gene94608_7	Bacteria	Firmicutes	Clostridia	Clostridiales	NA	NA	NA
contig_gene160113_2	NA	NA	NA	NA	NA	NA	NA	contig_gene31015_1	Bacteria	Firmicutes	Clostridia	Clostridiales	Ruminococcaceae	Faecalibacterium	Faecalibacterium prausnitzii
contig_gene102985_2	Bacteria	Firmicutes	Clostridia	Clostridiales	Ruminococcaceae	Oscillibacter	NA	contig_gene4365_1	NA	NA	NA	NA	NA	NA	NA
contig_gene173688_1	NA	NA	NA	NA	NA	NA	NA	contig_gene232345_1	NA	NA	NA	NA	NA	NA	NA
contig_gene129201_1	NA	NA	NA	NA	NA	NA	NA	contig_gene1774_16	Bacteria	Firmicutes	Clostridia	Clostridiales	NA	NA	NA
contig_gene134393_1	NA	NA	NA	NA	NA	NA	NA	contig_gene17027_1	Bacteria	Firmicutes	Clostridia	Clostridiales	NA	NA	NA
contig_gene43529_1	NA	NA	NA	NA	NA	NA	NA	contig_gene59853_1	NA	NA	NA	NA	NA	NA	NA
contig_gene12680_1	Bacteria	Firmicutes	Clostridia	Clostridiales	Ruminococcaceae	Faecalibacterium	Faecalibacterium prausnitzii	contig_gene110546_1	NA	NA	NA	NA	NA	NA	NA
contig_gene94608_7	Bacteria	Firmicutes	Clostridia	Clostridiales	NA	NA	NA	contig_gene33138_1	NA	NA	NA	NA	NA	NA	NA
contig_gene31015_1	Bacteria	Firmicutes	Clostridia	Clostridiales	Ruminococcaceae	Faecalibacterium	Faecalibacterium prausnitzii	contig_gene21084_48	Bacteria	Firmicutes	Clostridia	NA	NA	NA	NA
contig_gene4365_1	NA	NA	NA	NA	NA	NA	NA	contig_gene148_1	Bacteria	Firmicutes	Clostridia	Clostridiales	Lachnospiraceae	undef	butyrate-producing bacterium
contig_gene232345_1	NA	NA	NA	NA	NA	NA	NA	contig_gene236530_1	NA	NA	NA	NA	NA	NA	NA
contig_gene1774_16	Bacteria	Firmicutes	Clostridia	Clostridiales	NA	NA	NA	contig_gene110996_1	NA	NA	NA	NA	NA	NA	NA
contig_gene17027_1	Bacteria	Firmicutes	Clostridia	Clostridiales	NA	NA	NA	contig_gene86076_1	NA	NA	NA	NA	NA	NA	NA
contig_gene59853_1	NA	NA	NA	NA	NA	NA	NA	contig_gene56835_54	NA	NA	NA	NA	NA	NA	NA
contig_gene110546_1	NA	NA	NA	NA	NA	NA	NA	contig_gene73155_1	NA	NA	NA	NA	NA	NA	NA
contig_gene147069_1	NA	NA	NA	NA	NA	NA	NA	contig_gene94173_11	Bacteria	Firmicutes	Clostridia	Clostridiales	0	0	butyrate-producing bacterium SS3/4
contig_gene33138_1	NA	NA	NA	NA	NA	NA	NA	contig_gene207219_1	Bacteria	Firmicutes	Clostridia	Clostridiales	Ruminococcaceae	Oscillibacter	NA
contig_gene21084_48	Bacteria	Firmicutes	Clostridia	NA	NA	NA	NA	contig_gene9337_1	Bacteria	Firmicutes	Clostridia	Clostridiales	NA	NA	NA
contig_gene148_1	Bacteria	Firmicutes	Clostridia	Clostridiales	Lachnospiraceae	undef	butyrate-producing bacterium	contig_gene157364_5	Bacteria	Firmicutes	Clostridia	Clostridiales	Lachnospiraceae	undef	butyrate-producing bacterium
contig_gene236530_1	NA	NA	NA	NA	NA	NA	NA	contig_gene52920_1	Bacteria	Firmicutes	Clostridia	Clostridiales	Ruminococcaceae	Ruminococcus	unnamed Ruminococcus sp. SR1/5
contig_gene168622_1	NA	NA	NA	NA	NA	NA	NA	contig_gene163090_1	Bacteria	Firmicutes	Clostridia	Clostridiales	Lachnospiraceae	undef	butyrate-producing bacterium
contig_gene110996_1	NA	NA	NA	NA	NA	NA	NA	contig_gene154619_1	Bacteria	Firmicutes	Clostridia	Clostridiales	Lachnospiraceae	Dorea	Dorea longicatena
contig_gene86076_1	NA	NA	NA	NA	NA	NA	NA	contig_gene146187_1	NA	NA	NA	NA	NA	NA	NA
contig_gene56835_54	NA	NA	NA	NA	NA	NA	NA	contig_gene190869_2	NA	NA	NA	NA	NA	NA	NA
contig_gene73155_1	NA	NA	NA	NA	NA	NA	NA	contig_gene62108_2	NA	NA	NA	NA	NA	NA	NA
contig_gene207219_1	Bacteria	Firmicutes	Clostridia	Clostridiales	Ruminococcaceae	Oscillibacter	NA	contig_gene45216_1	Bacteria	Firmicutes	Clostridia	Clostridiales	NA	NA	NA
contig_gene9337_1	Bacteria	Firmicutes	Clostridia	Clostridiales	NA	NA	NA	contig_gene27046_11	Bacteria	Bacteroidetes	Bacteroidia	Bacteroidales	Bacteroidaceae	Bacteroides	Bacteroides caccae
contig_gene157364_5	Bacteria	Firmicutes	Clostridia	Clostridiales	Lachnospiraceae	undef	butyrate-producing bacterium	contig_gene10536_1	NA	NA	NA	NA	NA	NA	NA
contig_gene188013_1	NA	NA	NA	NA	NA	NA	NA	contig_gene93387_1	Bacteria	Firmicutes	Clostridia	Clostridiales	undef	Pseudoflavonifractor	Pseudoflavonifractor capillosus
contig_gene52920_1	Bacteria	Firmicutes	Clostridia	Clostridiales	Ruminococcaceae	Ruminococcus	unnamed Ruminococcus sp. SR1/5	contig_gene55198_1	NA	NA	NA	NA	NA	NA	NA
contig_gene163090_1	Bacteria	Firmicutes	Clostridia	Clostridiales	Lachnospiraceae	undef	butyrate-producing bacterium	contig_gene172176_12	Bacteria	Bacteroidetes	Bacteroidia	Bacteroidales	Bacteroidaceae	Bacteroides	NA
contig_gene154619_1	Bacteria	Firmicutes	Clostridia	Clostridiales	Lachnospiraceae	Dorea	Dorea longicatena	contig_gene194762_1	NA	NA	NA	NA	NA	NA	NA
contig_gene146187_1	NA	NA	NA	NA	NA	NA	NA	contig_gene55246_1	NA	NA	NA	NA	NA	NA	NA
contig_gene190869_2	NA	NA	NA	NA	NA	NA	NA	contig_gene76324_3	Bacteria	Firmicutes	Clostridia	Clostridiales	Ruminococcaceae	Oscillibacter	NA
contig_gene62108_2	NA	NA	NA	NA	NA	NA	NA	contig_gene79577_1	Bacteria	Firmicutes	Clostridia	Clostridiales	Lachnospiraceae	Dorea	Dorea longicatena
contig_gene45216_1	Bacteria	Firmicutes	Clostridia	Clostridiales	NA	NA	NA	contig_gene3018_1	NA	NA	NA	NA	NA	NA	NA
contig_gene38417_1	Bacteria	Firmicutes	Clostridia	Clostridiales	Lachnospiraceae	undef	butyrate-producing bacterium	contig_gene176777_7	Bacteria	Firmicutes	Clostridia	Clostridiales	NA	NA	NA
contig_gene22760_1	NA	NA	NA	NA	NA	NA	NA	contig_gene160924_1	NA	NA	NA	NA	NA	NA	NA
contig_gene27046_11	Bacteria	Bacteroidetes	Bacteroidia	Bacteroidales	Bacteroidaceae	Bacteroides	Bacteroides caccae	contig_gene45142_15	Bacteria	Firmicutes	Clostridia	Clostridiales	Lachnospiraceae	Dorea	Dorea longicatena
contig_gene10536_1	NA	NA	NA	NA	NA	NA	NA	contig_gene79324_1	NA	NA	NA	NA	NA	NA	NA
contig_gene93387_1	Bacteria	Firmicutes	Clostridia	Clostridiales	undef	Pseudoflavonifractor	Pseudoflavonifractor capillosus	contig_gene41200_1	NA	NA	NA	NA	NA	NA	NA
contig_gene55198_1	NA	NA	NA	NA	NA	NA	NA	contig_gene207186_1	Bacteria	Firmicutes	Clostridia	Clostridiales	Ruminococcaceae	Oscillibacter	NA
contig_gene172176_12	Bacteria	Bacteroidetes	Bacteroidia	Bacteroidales	Bacteroidaceae	Bacteroides	NA	contig_gene193355_2	NA	NA	NA	NA	NA	NA	NA
contig_gene194762_1	NA	NA	NA	NA	NA	NA	NA	contig_gene218907_37	Bacteria	Bacteroidetes	Bacteroidia	Bacteroidales	Porphyromonadaceae	Parabacteroides	Parabacteroides merdae
contig_gene55246_1	NA	NA	NA	NA	NA	NA	NA	contig_gene173354_1	Bacteria	Firmicutes	Clostridia	Clostridiales	Lachnospiraceae	Roseburia	Roseburia intestinalis
contig_gene76324_3	Bacteria	Firmicutes	Clostridia	Clostridiales	Ruminococcaceae	Oscillibacter	NA	contig_gene25279_3	Bacteria	Bacteroidetes	Bacteroidia	Bacteroidales	Rikenellaceae	Alistipes	Alistipes shahii
contig_gene79577_1	Bacteria	Firmicutes	Clostridia	Clostridiales	Lachnospiraceae	Dorea	Dorea longicatena	contig_gene82657_6	Bacteria	Firmicutes	Clostridia	Clostridiales	Ruminococcaceae	NA	NA
contig_gene3018_1	NA	NA	NA	NA	NA	NA	NA	contig_gene75061_11	Bacteria	Bacteroidetes	Bacteroidia	Bacteroidales	Bacteroidaceae	Bacteroides	Bacteroides finegoldii
contig_gene176777_7	Bacteria	Firmicutes	Clostridia	Clostridiales	NA	NA	NA	contig_gene92039_1	NA	NA	NA	NA	NA	NA	NA
contig_gene160924_1	NA	NA	NA	NA	NA	NA	NA	contig_gene118_2	Bacteria	Bacteroidetes	Bacteroidia	Bacteroidales	Porphyromonadaceae	Parabacteroides	Parabacteroides distasonis
contig_gene45142_15	Bacteria	Firmicutes	Clostridia	Clostridiales	Lachnospiraceae	Dorea	Dorea longicatena	contig_gene196368_1	NA	NA	NA	NA	NA	NA	NA
contig_gene79324_1	NA	NA	NA	NA	NA	NA	NA	contig_gene99052_1	Bacteria	Firmicutes	Clostridia	Clostridiales	NA	NA	NA
contig_gene41200_1	NA	NA	NA	NA	NA	NA	NA	contig_gene152563_5	Bacteria	Firmicutes	Clostridia	Clostridiales	Eubacteriaceae	Eubacterium	NA
contig_gene163228_1	NA	NA	NA	NA	NA	NA	NA	contig_gene14326_1	NA	NA	NA	NA	NA	NA	NA
contig_gene207186_1	Bacteria	Firmicutes	Clostridia	Clostridiales	Ruminococcaceae	Oscillibacter	NA	contig_gene213087_10	Bacteria	Bacteroidetes	Bacteroidia	Bacteroidales	Bacteroidaceae	Bacteroides	Bacteroides thetaiotaomicron
contig_gene145628_1	NA	NA	NA	NA	NA	NA	NA	contig_gene26452_1	NA	NA	NA	NA	NA	NA	NA
contig_gene193355_2	NA	NA	NA	NA	NA	NA	NA	contig_gene178467_1	NA	NA	NA	NA	NA	NA	NA
contig_gene218907_37	Bacteria	Bacteroidetes	Bacteroidia	Bacteroidales	Porphyromonadaceae	Parabacteroides	Parabacteroides merdae	contig_gene38109_21	Bacteria	Firmicutes	Clostridia	Clostridiales	Lachnospiraceae	NA	NA
contig_gene173354_1	Bacteria	Firmicutes	Clostridia	Clostridiales	Lachnospiraceae	Roseburia	Roseburia intestinalis	contig_gene82396_1	NA	NA	NA	NA	NA	NA	NA
contig_gene82657_6	Bacteria	Firmicutes	Clostridia	Clostridiales	Ruminococcaceae	NA	NA	contig_gene82009_2	NA	NA	NA	NA	NA	NA	NA
contig_gene45883_1	NA	NA	NA	NA	NA	NA	NA	contig_gene216304_1	NA	NA	NA	NA	NA	NA	NA
contig_gene75061_11	Bacteria	Bacteroidetes	Bacteroidia	Bacteroidales	Bacteroidaceae	Bacteroides	Bacteroides finegoldii	contig_gene7535_12	NA	NA	NA	NA	NA	NA	NA
contig_gene92039_1	NA	NA	NA	NA	NA	NA	NA	contig_gene14397_1	NA	NA	NA	NA	NA	NA	NA
contig_gene118_2	Bacteria	Bacteroidetes	Bacteroidia	Bacteroidales	Porphyromonadaceae	Parabacteroides	Parabacteroides distasonis	contig_gene233643_5	NA	NA	NA	NA	NA	NA	NA
contig_gene196368_1	NA	NA	NA	NA	NA	NA	NA	contig_gene232701_1	Bacteria	Firmicutes	Clostridia	Clostridiales	Ruminococcaceae	Faecalibacterium	Faecalibacterium prausnitzii
contig_gene99052_1	Bacteria	Firmicutes	Clostridia	Clostridiales	NA	NA	NA	contig_gene231768_1	NA	NA	NA	NA	NA	NA	NA
contig_gene81347_1	NA	NA	NA	NA	NA	NA	NA	contig_gene5346_2	Bacteria	Firmicutes	Clostridia	Clostridiales	NA	NA	NA
contig_gene152563_5	Bacteria	Firmicutes	Clostridia	Clostridiales	Eubacteriaceae	Eubacterium	NA	contig_gene2408_35	Bacteria	Bacteroidetes	Bacteroidia	Bacteroidales	Porphyromonadaceae	Parabacteroides	Parabacteroides distasonis
contig_gene14326_1	NA	NA	NA	NA	NA	NA	NA	contig_gene204114_6	Bacteria	Firmicutes	Clostridia	Clostridiales	Ruminococcaceae	Oscillibacter	NA
contig_gene213087_10	Bacteria	Bacteroidetes	Bacteroidia	Bacteroidales	Bacteroidaceae	Bacteroides	Bacteroides thetaiotaomicron	contig_gene135531_1	NA	NA	NA	NA	NA	NA	NA
contig_gene26452_1	NA	NA	NA	NA	NA	NA	NA	contig_gene13695_1	NA	NA	NA	NA	NA	NA	NA
contig_gene121317_1	NA	NA	NA	NA	NA	NA	NA	contig_gene5467_24	Bacteria	Bacteroidetes	Bacteroidia	Bacteroidales	Bacteroidaceae	Bacteroides	Bacteroides uniformis
contig_gene178467_1	NA	NA	NA	NA	NA	NA	NA	contig_gene132779_23	Bacteria	Firmicutes	Clostridia	Clostridiales	NA	NA	NA
contig_gene38109_21	Bacteria	Firmicutes	Clostridia	Clostridiales	Lachnospiraceae	NA	NA	contig_gene8176_1	NA	NA	NA	NA	NA	NA	NA
contig_gene39416_1	NA	NA	NA	NA	NA	NA	NA	contig_gene182777_39	Bacteria	Bacteroidetes	Bacteroidia	Bacteroidales	Rikenellaceae	Alistipes	Alistipes shahii
contig_gene82396_1	NA	NA	NA	NA	NA	NA	NA	contig_gene10547_27	Bacteria	Proteobacteria	Betaproteobacteria	Burkholderiales	Sutterellaceae	Sutterella	Sutterella wadsworthensis
contig_gene82009_2	NA	NA	NA	NA	NA	NA	NA	contig_gene139684_9	Bacteria	Firmicutes	Clostridia	Clostridiales	NA	NA	NA
contig_gene136405_2	Bacteria	Firmicutes	Clostridia	Clostridiales	Clostridiaceae	Clostridium	Clostridium leptum	contig_gene71571_1	NA	NA	NA	NA	NA	NA	NA
contig_gene152976_1	Bacteria	Firmicutes	Clostridia	Clostridiales	NA	NA	NA	contig_gene31417_6	Bacteria	Firmicutes	Clostridia	Clostridiales	NA	NA	NA
contig_gene216304_1	NA	NA	NA	NA	NA	NA	NA	contig_gene7079_35	Bacteria	Firmicutes	Clostridia	Clostridiales	NA	NA	NA
contig_gene74438_2	NA	NA	NA	NA	NA	NA	NA	contig_gene126319_22	Bacteria	Firmicutes	Clostridia	Clostridiales	Eubacteriaceae	Eubacterium	NA
contig_gene7535_12	NA	NA	NA	NA	NA	NA	NA	contig_gene114108_2	Bacteria	Firmicutes	Clostridia	Clostridiales	Lachnospiraceae	undef	butyrate-producing bacterium
contig_gene14397_1	NA	NA	NA	NA	NA	NA	NA	contig_gene44925_1	NA	NA	NA	NA	NA	NA	NA
contig_gene233643_5	NA	NA	NA	NA	NA	NA	NA	contig_gene71332_3	NA	NA	NA	NA	NA	NA	NA
contig_gene232701_1	Bacteria	Firmicutes	Clostridia	Clostridiales	Ruminococcaceae	Faecalibacterium	Faecalibacterium prausnitzii	contig_gene133143_17	Bacteria	Firmicutes	Clostridia	Clostridiales	NA	NA	NA
contig_gene231768_1	NA	NA	NA	NA	NA	NA	NA	contig_gene113475_11	Bacteria	Firmicutes	Clostridia	NA	NA	NA	NA
contig_gene5346_2	Bacteria	Firmicutes	Clostridia	Clostridiales	NA	NA	NA	contig_gene85774_2	NA	NA	NA	NA	NA	NA	NA
contig_gene2408_35	Bacteria	Bacteroidetes	Bacteroidia	Bacteroidales	Porphyromonadaceae	Parabacteroides	Parabacteroides distasonis	contig_gene220256_7	Bacteria	Bacteroidetes	Bacteroidia	Bacteroidales	Bacteroidaceae	Bacteroides	Bacteroides caccae
contig_gene204114_6	Bacteria	Firmicutes	Clostridia	Clostridiales	Ruminococcaceae	Oscillibacter	NA	contig_gene1885_3	NA	NA	NA	NA	NA	NA	NA
contig_gene135531_1	NA	NA	NA	NA	NA	NA	NA	contig_gene134629_1	NA	NA	NA	NA	NA	NA	NA
contig_gene13695_1	NA	NA	NA	NA	NA	NA	NA	contig_gene4330_3	Bacteria	Firmicutes	Clostridia	Clostridiales	NA	NA	NA
contig_gene5467_24	Bacteria	Bacteroidetes	Bacteroidia	Bacteroidales	Bacteroidaceae	Bacteroides	Bacteroides uniformis	contig_gene25449_3	NA	NA	NA	NA	NA	NA	NA
contig_gene132779_23	Bacteria	Firmicutes	Clostridia	Clostridiales	NA	NA	NA	contig_gene126359_1	NA	NA	NA	NA	NA	NA	NA
contig_gene8176_1	NA	NA	NA	NA	NA	NA	NA	contig_gene129055_1	NA	NA	NA	NA	NA	NA	NA
contig_gene182777_39	Bacteria	Bacteroidetes	Bacteroidia	Bacteroidales	Rikenellaceae	Alistipes	Alistipes shahii	contig_gene76251_2	NA	NA	NA	NA	NA	NA	NA
contig_gene10547_27	Bacteria	Proteobacteria	Betaproteobacteria	Burkholderiales	Sutterellaceae	Sutterella	Sutterella wadsworthensis	contig_gene85309_16	Bacteria	Firmicutes	Clostridia	Clostridiales	Eubacteriaceae	Eubacterium	Eubacterium hallii
contig_gene139684_9	Bacteria	Firmicutes	Clostridia	Clostridiales	NA	NA	NA	contig_gene184337_1	NA	NA	NA	NA	NA	NA	NA
contig_gene71571_1	NA	NA	NA	NA	NA	NA	NA	contig_gene78388_2	Bacteria	Firmicutes	Clostridia	Clostridiales	Ruminococcaceae	Oscillibacter	NA
contig_gene31417_6	Bacteria	Firmicutes	Clostridia	Clostridiales	NA	NA	NA	contig_gene132349_1	NA	NA	NA	NA	NA	NA	NA
contig_gene7079_35	Bacteria	Firmicutes	Clostridia	Clostridiales	NA	NA	NA	contig_gene132617_30	Bacteria	Firmicutes	Clostridia	Clostridiales	undef	Pseudoflavonifractor	Pseudoflavonifractor capillosus
contig_gene126319_22	Bacteria	Firmicutes	Clostridia	Clostridiales	Eubacteriaceae	Eubacterium	NA	contig_gene49337_1	NA	NA	NA	NA	NA	NA	NA
contig_gene114108_2	Bacteria	Firmicutes	Clostridia	Clostridiales	Lachnospiraceae	undef	butyrate-producing bacterium	contig_gene175498_9	NA	NA	NA	NA	NA	NA	NA
contig_gene44925_1	NA	NA	NA	NA	NA	NA	NA	contig_gene232289_1	NA	NA	NA	NA	NA	NA	NA
contig_gene71332_3	NA	NA	NA	NA	NA	NA	NA	contig_gene51509_5	NA	NA	NA	NA	NA	NA	NA
contig_gene191763_1	NA	NA	NA	NA	NA	NA	NA	contig_gene5374_4	NA	NA	NA	NA	NA	NA	NA
contig_gene133143_17	Bacteria	Firmicutes	Clostridia	Clostridiales	NA	NA	NA	contig_gene4456_49	Bacteria	Firmicutes	Clostridia	Clostridiales	NA	NA	NA
contig_gene113475_11	Bacteria	Firmicutes	Clostridia	NA	NA	NA	NA	contig_gene82964_15	Bacteria	Bacteroidetes	Bacteroidia	Bacteroidales	Bacteroidaceae	Bacteroides	Bacteroides thetaiotaomicron
contig_gene85774_2	NA	NA	NA	NA	NA	NA	NA	contig_gene12329_5	Bacteria	Bacteroidetes	Bacteroidia	Bacteroidales	Bacteroidaceae	Bacteroides	Bacteroides finegoldii
contig_gene220256_7	Bacteria	Bacteroidetes	Bacteroidia	Bacteroidales	Bacteroidaceae	Bacteroides	Bacteroides caccae	contig_gene207015_1	NA	NA	NA	NA	NA	NA	NA
contig_gene1885_3	NA	NA	NA	NA	NA	NA	NA	contig_gene29506_4	NA	NA	NA	NA	NA	NA	NA
contig_gene134629_1	NA	NA	NA	NA	NA	NA	NA	contig_gene66441_7	Bacteria	Firmicutes	Clostridia	Clostridiales	NA	NA	NA
contig_gene4330_3	Bacteria	Firmicutes	Clostridia	Clostridiales	NA	NA	NA	contig_gene71709_1	NA	NA	NA	NA	NA	NA	NA
contig_gene25449_3	NA	NA	NA	NA	NA	NA	NA	contig_gene76048_8	Bacteria	Bacteroidetes	Bacteroidia	Bacteroidales	Porphyromonadaceae	Parabacteroides	Parabacteroides merdae
contig_gene126359_1	NA	NA	NA	NA	NA	NA	NA	contig_gene86336_12	Bacteria	Firmicutes	Clostridia	Clostridiales	Lachnospiraceae	Dorea	Dorea formicigenerans
contig_gene129055_1	NA	NA	NA	NA	NA	NA	NA	contig_gene139085_1	NA	NA	NA	NA	NA	NA	NA
contig_gene81076_9	Bacteria	Actinobacteria	Actinobacteria (class)	Coriobacteriales	Coriobacteriaceae	Collinsella	Collinsella aerofaciens	contig_gene121651_1	NA	NA	NA	NA	NA	NA	NA
contig_gene4356_1	NA	NA	NA	NA	NA	NA	NA	contig_gene78647_8	Bacteria	Firmicutes	Clostridia	Clostridiales	Ruminococcaceae	Oscillibacter	NA
contig_gene76251_2	NA	NA	NA	NA	NA	NA	NA	contig_gene42935_26	Bacteria	Firmicutes	Clostridia	Clostridiales	Ruminococcaceae	Oscillibacter	NA
contig_gene48351_53	Bacteria	Firmicutes	Clostridia	Clostridiales	NA	NA	NA	contig_gene222125_10	NA	NA	NA	NA	NA	NA	NA
contig_gene85309_16	Bacteria	Firmicutes	Clostridia	Clostridiales	Eubacteriaceae	Eubacterium	Eubacterium hallii	contig_gene90779_13	Bacteria	Firmicutes	Clostridia	Clostridiales	NA	NA	NA
contig_gene43305_1	Bacteria	Firmicutes	Clostridia	Clostridiales	NA	NA	NA	contig_gene230543_1	NA	NA	NA	NA	NA	NA	NA
contig_gene184337_1	NA	NA	NA	NA	NA	NA	NA	contig_gene177293_9	Bacteria	Firmicutes	Clostridia	Clostridiales	Lachnospiraceae	Blautia	[Ruminococcus] obeum
contig_gene78388_2	Bacteria	Firmicutes	Clostridia	Clostridiales	Ruminococcaceae	Oscillibacter	NA	contig_gene84321_5	Bacteria	Firmicutes	Clostridia	Clostridiales	Ruminococcaceae	Ruminococcus	NA
contig_gene132349_1	NA	NA	NA	NA	NA	NA	NA	contig_gene4319_26	NA	NA	NA	NA	NA	NA	NA
contig_gene49337_1	NA	NA	NA	NA	NA	NA	NA	contig_gene9113_2	NA	NA	NA	NA	NA	NA	NA
contig_gene175498_9	NA	NA	NA	NA	NA	NA	NA	contig_gene36929_1	NA	NA	NA	NA	NA	NA	NA
contig_gene232289_1	NA	NA	NA	NA	NA	NA	NA	contig_gene92719_2	Bacteria	Firmicutes	Clostridia	Clostridiales	NA	NA	NA
contig_gene51509_5	NA	NA	NA	NA	NA	NA	NA	contig_gene58071_1	NA	NA	NA	NA	NA	NA	NA
contig_gene5374_4	NA	NA	NA	NA	NA	NA	NA	contig_gene26403_4	Bacteria	Firmicutes	Clostridia	Clostridiales	undef	Pseudoflavonifractor	Pseudoflavonifractor capillosus
contig_gene4456_49	Bacteria	Firmicutes	Clostridia	Clostridiales	NA	NA	NA	contig_gene73584_3	Bacteria	Firmicutes	Clostridia	Clostridiales	Ruminococcaceae	Oscillibacter	NA
contig_gene38040_46	Bacteria	Firmicutes	Clostridia	NA	NA	NA	NA	contig_gene39286_2	NA	NA	NA	NA	NA	NA	NA
contig_gene82964_15	Bacteria	Bacteroidetes	Bacteroidia	Bacteroidales	Bacteroidaceae	Bacteroides	Bacteroides thetaiotaomicron	contig_gene25561_12	NA	NA	NA	NA	NA	NA	NA
contig_gene12329_5	Bacteria	Bacteroidetes	Bacteroidia	Bacteroidales	Bacteroidaceae	Bacteroides	Bacteroides finegoldii	contig_gene79722_2	Bacteria	Firmicutes	Clostridia	Clostridiales	Ruminococcaceae	Ruminococcus	NA
contig_gene207015_1	NA	NA	NA	NA	NA	NA	NA	contig_gene41500_4	Bacteria	Actinobacteria	Actinobacteria (class)	Coriobacteriales	Coriobacteriaceae	Eggerthella	Eggerthella lenta
contig_gene29506_4	NA	NA	NA	NA	NA	NA	NA	contig_gene117728_5	Bacteria	Firmicutes	Clostridia	Clostridiales	Clostridiaceae	Clostridium	Clostridium leptum
contig_gene66441_7	Bacteria	Firmicutes	Clostridia	Clostridiales	NA	NA	NA	contig_gene224975_1	NA	NA	NA	NA	NA	NA	NA
contig_gene71709_1	NA	NA	NA	NA	NA	NA	NA	contig_gene217394_4	Bacteria	NA	NA	NA	NA	NA	NA
contig_gene76048_8	Bacteria	Bacteroidetes	Bacteroidia	Bacteroidales	Porphyromonadaceae	Parabacteroides	Parabacteroides merdae	contig_gene11883_1	NA	NA	NA	NA	NA	NA	NA
contig_gene86336_12	Bacteria	Firmicutes	Clostridia	Clostridiales	Lachnospiraceae	Dorea	Dorea formicigenerans	contig_gene231682_1	NA	NA	NA	NA	NA	NA	NA
contig_gene68031_1	NA	NA	NA	NA	NA	NA	NA	contig_gene63704_1	NA	NA	NA	NA	NA	NA	NA
contig_gene139085_1	NA	NA	NA	NA	NA	NA	NA	contig_gene46150_9	NA	NA	NA	NA	NA	NA	NA
contig_gene121651_1	NA	NA	NA	NA	NA	NA	NA	contig_gene30531_12	Bacteria	Bacteroidetes	Bacteroidia	Bacteroidales	Bacteroidaceae	Bacteroides	NA
contig_gene78647_8	Bacteria	Firmicutes	Clostridia	Clostridiales	Ruminococcaceae	Oscillibacter	NA	contig_gene97532_76	Bacteria	Bacteroidetes	Bacteroidia	Bacteroidales	Porphyromonadaceae	Parabacteroides	Parabacteroides merdae
contig_gene90779_13	Bacteria	Firmicutes	Clostridia	Clostridiales	NA	NA	NA	contig_gene142319_2	Bacteria	Bacteroidetes	Bacteroidia	Bacteroidales	Porphyromonadaceae	Parabacteroides	Parabacteroides distasonis
contig_gene230543_1	NA	NA	NA	NA	NA	NA	NA	contig_gene61966_1	NA	NA	NA	NA	NA	NA	NA
contig_gene177293_9	Bacteria	Firmicutes	Clostridia	Clostridiales	Lachnospiraceae	Blautia	[Ruminococcus] obeum	contig_gene174792_1	NA	NA	NA	NA	NA	NA	NA
contig_gene84321_5	Bacteria	Firmicutes	Clostridia	Clostridiales	Ruminococcaceae	Ruminococcus	NA	contig_gene25857_6	NA	NA	NA	NA	NA	NA	NA
contig_gene4319_26	NA	NA	NA	NA	NA	NA	NA	contig_gene61980_1	NA	NA	NA	NA	NA	NA	NA
contig_gene9113_2	NA	NA	NA	NA	NA	NA	NA	contig_gene20586_1	Bacteria	Bacteroidetes	Bacteroidia	Bacteroidales	Rikenellaceae	Alistipes	Alistipes shahii
contig_gene36929_1	NA	NA	NA	NA	NA	NA	NA	contig_gene139799_1	NA	NA	NA	NA	NA	NA	NA
contig_gene58071_1	NA	NA	NA	NA	NA	NA	NA	contig_gene159611_3	Bacteria	Firmicutes	Clostridia	Clostridiales	Ruminococcaceae	Oscillibacter	NA
contig_gene26403_4	Bacteria	Firmicutes	Clostridia	Clostridiales	undef	Pseudoflavonifractor	Pseudoflavonifractor capillosus	contig_gene154263_2	NA	NA	NA	NA	NA	NA	NA
contig_gene73584_3	Bacteria	Firmicutes	Clostridia	Clostridiales	Ruminococcaceae	Oscillibacter	NA	contig_gene158742_1	NA	NA	NA	NA	NA	NA	NA
contig_gene39286_2	NA	NA	NA	NA	NA	NA	NA	contig_gene114997_2	Bacteria	Firmicutes	Clostridia	Clostridiales	Clostridiaceae	Clostridium	Clostridium leptum
contig_gene25561_12	NA	NA	NA	NA	NA	NA	NA	contig_gene58792_4	Bacteria	Firmicutes	Clostridia	Clostridiales	Ruminococcaceae	Oscillibacter	NA
contig_gene79722_2	Bacteria	Firmicutes	Clostridia	Clostridiales	Ruminococcaceae	Ruminococcus	NA	contig_gene29421_1	NA	NA	NA	NA	NA	NA	NA
contig_gene41500_4	Bacteria	Actinobacteria	Actinobacteria (class)	Coriobacteriales	Coriobacteriaceae	Eggerthella	Eggerthella lenta	contig_gene174788_1	NA	NA	NA	NA	NA	NA	NA
contig_gene117728_5	Bacteria	Firmicutes	Clostridia	Clostridiales	Clostridiaceae	Clostridium	Clostridium leptum	contig_gene173435_1	NA	NA	NA	NA	NA	NA	NA
contig_gene224975_1	NA	NA	NA	NA	NA	NA	NA	contig_gene183849_2	NA	NA	NA	NA	NA	NA	NA
contig_gene217394_4	Bacteria	NA	NA	NA	NA	NA	NA	contig_gene148509_4	NA	NA	NA	NA	NA	NA	NA
contig_gene11883_1	NA	NA	NA	NA	NA	NA	NA	contig_gene148547_1	NA	NA	NA	NA	NA	NA	NA
contig_gene231682_1	NA	NA	NA	NA	NA	NA	NA	contig_gene182977_1	NA	NA	NA	NA	NA	NA	NA
contig_gene63704_1	NA	NA	NA	NA	NA	NA	NA	contig_gene173827_1	NA	NA	NA	NA	NA	NA	NA
contig_gene46150_9	NA	NA	NA	NA	NA	NA	NA	contig_gene150790_1	Bacteria	Firmicutes	Negativicutes	Selenomonadales	Veillonellaceae	Veillonella	Veillonella parvula
contig_gene30531_12	Bacteria	Bacteroidetes	Bacteroidia	Bacteroidales	Bacteroidaceae	Bacteroides	NA	contig_gene33230_2	NA	NA	NA	NA	NA	NA	NA
contig_gene46725_1	NA	NA	NA	NA	NA	NA	NA	contig_gene73645_1	NA	NA	NA	NA	NA	NA	NA
contig_gene97532_76	Bacteria	Bacteroidetes	Bacteroidia	Bacteroidales	Porphyromonadaceae	Parabacteroides	Parabacteroides merdae	contig_gene17633_2	NA	NA	NA	NA	NA	NA	NA
contig_gene142319_2	Bacteria	Bacteroidetes	Bacteroidia	Bacteroidales	Porphyromonadaceae	Parabacteroides	Parabacteroides distasonis	contig_gene117298_1	NA	NA	NA	NA	NA	NA	NA
contig_gene61966_1	NA	NA	NA	NA	NA	NA	NA	contig_gene11569_3	Bacteria	Firmicutes	Clostridia	Clostridiales	Ruminococcaceae	Faecalibacterium	Faecalibacterium prausnitzii
contig_gene174792_1	NA	NA	NA	NA	NA	NA	NA	contig_gene33204_19	Bacteria	Firmicutes	Clostridia	Clostridiales	Eubacteriaceae	Eubacterium	Eubacterium hallii
contig_gene25857_6	NA	NA	NA	NA	NA	NA	NA	contig_gene9706_2	Bacteria	Firmicutes	Clostridia	Clostridiales	Ruminococcaceae	Faecalibacterium	Faecalibacterium prausnitzii
contig_gene61980_1	NA	NA	NA	NA	NA	NA	NA	contig_gene38119_1	Bacteria	Firmicutes	Clostridia	Clostridiales	NA	NA	NA
contig_gene20586_1	Bacteria	Bacteroidetes	Bacteroidia	Bacteroidales	Rikenellaceae	Alistipes	Alistipes shahii	contig_gene235163_1	Bacteria	Firmicutes	Clostridia	Clostridiales	NA	NA	NA
contig_gene139799_1	NA	NA	NA	NA	NA	NA	NA	contig_gene90156_1	NA	NA	NA	NA	NA	NA	NA
contig_gene159611_3	Bacteria	Firmicutes	Clostridia	Clostridiales	Ruminococcaceae	Oscillibacter	NA	contig_gene78965_1	NA	NA	NA	NA	NA	NA	NA
contig_gene154263_2	NA	NA	NA	NA	NA	NA	NA	contig_gene69511_14	Bacteria	Firmicutes	Clostridia	Clostridiales	NA	NA	NA
contig_gene158742_1	NA	NA	NA	NA	NA	NA	NA	contig_gene4931_14	Bacteria	Firmicutes	Clostridia	Clostridiales	Lachnospiraceae	Roseburia	Roseburia intestinalis
contig_gene114997_2	Bacteria	Firmicutes	Clostridia	Clostridiales	Clostridiaceae	Clostridium	Clostridium leptum	contig_gene99598_1	NA	NA	NA	NA	NA	NA	NA
contig_gene58792_4	Bacteria	Firmicutes	Clostridia	Clostridiales	Ruminococcaceae	Oscillibacter	NA	contig_gene208414_1	NA	NA	NA	NA	NA	NA	NA
contig_gene29421_1	NA	NA	NA	NA	NA	NA	NA	contig_gene23354_1	Bacteria	Firmicutes	Clostridia	Clostridiales	Lachnospiraceae	Dorea	Dorea longicatena
contig_gene173435_1	NA	NA	NA	NA	NA	NA	NA	contig_gene59906_2	Bacteria	Actinobacteria	Actinobacteria (class)	Coriobacteriales	Coriobacteriaceae	Collinsella	Collinsella aerofaciens
contig_gene183849_2	NA	NA	NA	NA	NA	NA	NA	contig_gene142336_2	Bacteria	Firmicutes	Clostridia	Clostridiales	Eubacteriaceae	Eubacterium	NA
contig_gene148509_4	NA	NA	NA	NA	NA	NA	NA	contig_gene90457_1	NA	NA	NA	NA	NA	NA	NA
contig_gene196502_2	NA	NA	NA	NA	NA	NA	NA	contig_gene235564_2	NA	NA	NA	NA	NA	NA	NA
contig_gene148547_1	NA	NA	NA	NA	NA	NA	NA	contig_gene39596_6	Bacteria	Bacteroidetes	Bacteroidia	Bacteroidales	Bacteroidaceae	Bacteroides	Bacteroides caccae
contig_gene182977_1	NA	NA	NA	NA	NA	NA	NA	contig_gene157423_14	Bacteria	Firmicutes	Clostridia	Clostridiales	NA	NA	NA
contig_gene173827_1	NA	NA	NA	NA	NA	NA	NA	contig_gene8056_2	Bacteria	Firmicutes	Clostridia	Clostridiales	NA	NA	NA
contig_gene150790_1	Bacteria	Firmicutes	Negativicutes	Selenomonadales	Veillonellaceae	Veillonella	Veillonella parvula	contig_gene74071_1	NA	NA	NA	NA	NA	NA	NA
contig_gene33230_2	NA	NA	NA	NA	NA	NA	NA	contig_gene128093_2	Bacteria	Firmicutes	Clostridia	Clostridiales	Lachnospiraceae	Dorea	Dorea longicatena
contig_gene235218_1	NA	NA	NA	NA	NA	NA	NA	contig_gene80006_1	NA	NA	NA	NA	NA	NA	NA
contig_gene73645_1	NA	NA	NA	NA	NA	NA	NA	contig_gene70249_5	Bacteria	Firmicutes	Clostridia	Clostridiales	NA	NA	NA
contig_gene17633_2	NA	NA	NA	NA	NA	NA	NA	contig_gene193073_1	Bacteria	Firmicutes	Clostridia	Clostridiales	Ruminococcaceae	Faecalibacterium	Faecalibacterium prausnitzii
contig_gene126227_11	Bacteria	Firmicutes	Clostridia	Clostridiales	undef	Pseudoflavonifractor	Pseudoflavonifractor capillosus	contig_gene102515_24	Bacteria	Firmicutes	Clostridia	Clostridiales	undef	Pseudoflavonifractor	Pseudoflavonifractor capillosus
contig_gene117298_1	NA	NA	NA	NA	NA	NA	NA	contig_gene85451_3	NA	NA	NA	NA	NA	NA	NA
contig_gene11569_3	Bacteria	Firmicutes	Clostridia	Clostridiales	Ruminococcaceae	Faecalibacterium	Faecalibacterium prausnitzii	contig_gene8056_3	Bacteria	Firmicutes	Clostridia	Clostridiales	NA	NA	NA
contig_gene33204_19	Bacteria	Firmicutes	Clostridia	Clostridiales	Eubacteriaceae	Eubacterium	Eubacterium hallii	contig_gene92107_1	NA	NA	NA	NA	NA	NA	NA
contig_gene9706_2	Bacteria	Firmicutes	Clostridia	Clostridiales	Ruminococcaceae	Faecalibacterium	Faecalibacterium prausnitzii	contig_gene127660_14	Bacteria	Bacteroidetes	Bacteroidia	Bacteroidales	Porphyromonadaceae	Parabacteroides	Parabacteroides distasonis
contig_gene38119_1	Bacteria	Firmicutes	Clostridia	Clostridiales	NA	NA	NA	contig_gene52221_1	NA	NA	NA	NA	NA	NA	NA
contig_gene235163_1	Bacteria	Firmicutes	Clostridia	Clostridiales	NA	NA	NA	contig_gene48613_1	Bacteria	Firmicutes	Clostridia	Clostridiales	NA	NA	NA
contig_gene90156_1	NA	NA	NA	NA	NA	NA	NA	contig_gene26506_3	Bacteria	Bacteroidetes	Bacteroidia	Bacteroidales	Bacteroidaceae	Bacteroides	Bacteroides uniformis
contig_gene78965_1	NA	NA	NA	NA	NA	NA	NA	contig_gene40052_8	Bacteria	Firmicutes	Clostridia	Clostridiales	Ruminococcaceae	Oscillibacter	NA
contig_gene69511_14	Bacteria	Firmicutes	Clostridia	Clostridiales	NA	NA	NA	contig_gene174404_37	Bacteria	Bacteroidetes	Bacteroidia	Bacteroidales	Porphyromonadaceae	Parabacteroides	Parabacteroides merdae
contig_gene4931_14	Bacteria	Firmicutes	Clostridia	Clostridiales	Lachnospiraceae	Roseburia	Roseburia intestinalis	contig_gene98466_2	NA	NA	NA	NA	NA	NA	NA
contig_gene99598_1	NA	NA	NA	NA	NA	NA	NA	contig_gene144481_1	NA	NA	NA	NA	NA	NA	NA
contig_gene208414_1	NA	NA	NA	NA	NA	NA	NA	contig_gene87066_9	Bacteria	Bacteroidetes	Bacteroidia	Bacteroidales	Bacteroidaceae	Bacteroides	NA
contig_gene23354_1	Bacteria	Firmicutes	Clostridia	Clostridiales	Lachnospiraceae	Dorea	Dorea longicatena	contig_gene165731_15	Bacteria	Bacteroidetes	Bacteroidia	Bacteroidales	Porphyromonadaceae	Parabacteroides	Parabacteroides distasonis
contig_gene59906_2	Bacteria	Actinobacteria	Actinobacteria (class)	Coriobacteriales	Coriobacteriaceae	Collinsella	Collinsella aerofaciens	contig_gene35243_24	Bacteria	Bacteroidetes	Bacteroidia	Bacteroidales	Porphyromonadaceae	Parabacteroides	Parabacteroides merdae
contig_gene142336_2	Bacteria	Firmicutes	Clostridia	Clostridiales	Eubacteriaceae	Eubacterium	NA	contig_gene91454_1	NA	NA	NA	NA	NA	NA	NA
contig_gene90457_1	NA	NA	NA	NA	NA	NA	NA	contig_gene51212_25	Bacteria	Bacteroidetes	Bacteroidia	Bacteroidales	Porphyromonadaceae	Parabacteroides	Parabacteroides merdae
contig_gene235564_2	NA	NA	NA	NA	NA	NA	NA	contig_gene89303_2	NA	NA	NA	NA	NA	NA	NA
contig_gene39596_6	Bacteria	Bacteroidetes	Bacteroidia	Bacteroidales	Bacteroidaceae	Bacteroides	Bacteroides caccae	contig_gene9118_2	NA	NA	NA	NA	NA	NA	NA
contig_gene157423_14	Bacteria	Firmicutes	Clostridia	Clostridiales	NA	NA	NA	contig_gene11611_1	NA	NA	NA	NA	NA	NA	NA
contig_gene8056_2	Bacteria	Firmicutes	Clostridia	Clostridiales	NA	NA	NA	contig_gene236552_1	NA	NA	NA	NA	NA	NA	NA
contig_gene68734_1	NA	NA	NA	NA	NA	NA	NA	contig_gene6677_1	Bacteria	Firmicutes	Clostridia	Clostridiales	NA	NA	NA
contig_gene150706_1	NA	NA	NA	NA	NA	NA	NA	contig_gene88384_58	Bacteria	Firmicutes	Clostridia	Clostridiales	Ruminococcaceae	Oscillibacter	NA
contig_gene218239_153	Bacteria	Firmicutes	Clostridia	Clostridiales	NA	NA	NA	contig_gene13577_2	NA	NA	NA	NA	NA	NA	NA
contig_gene74071_1	NA	NA	NA	NA	NA	NA	NA	contig_gene123746_1	NA	NA	NA	NA	NA	NA	NA
contig_gene128093_2	Bacteria	Firmicutes	Clostridia	Clostridiales	Lachnospiraceae	Dorea	Dorea longicatena	contig_gene137825_3	NA	NA	NA	NA	NA	NA	NA
contig_gene80006_1	NA	NA	NA	NA	NA	NA	NA	contig_gene120296_13	Bacteria	Firmicutes	Clostridia	Clostridiales	NA	NA	NA
contig_gene113942_1	NA	NA	NA	NA	NA	NA	NA	contig_gene10719_8	Bacteria	Bacteroidetes	Bacteroidia	Bacteroidales	Bacteroidaceae	Bacteroides	Bacteroides uniformis
contig_gene9970_1	NA	NA	NA	NA	NA	NA	NA	contig_gene235101_1	NA	NA	NA	NA	NA	NA	NA
contig_gene70249_5	Bacteria	Firmicutes	Clostridia	Clostridiales	NA	NA	NA	contig_gene744_7	Bacteria	Firmicutes	Clostridia	Clostridiales	NA	NA	NA
contig_gene193073_1	Bacteria	Firmicutes	Clostridia	Clostridiales	Ruminococcaceae	Faecalibacterium	Faecalibacterium prausnitzii	contig_gene206671_1	NA	NA	NA	NA	NA	NA	NA
contig_gene102515_24	Bacteria	Firmicutes	Clostridia	Clostridiales	undef	Pseudoflavonifractor	Pseudoflavonifractor capillosus	contig_gene206934_1	NA	NA	NA	NA	NA	NA	NA
contig_gene33204_18	Bacteria	Firmicutes	Clostridia	Clostridiales	Eubacteriaceae	Eubacterium	Eubacterium hallii	contig_gene167439_1	NA	NA	NA	NA	NA	NA	NA
contig_gene85451_3	NA	NA	NA	NA	NA	NA	NA	contig_gene30007_50	Bacteria	Firmicutes	Clostridia	Clostridiales	NA	NA	NA
contig_gene8056_3	Bacteria	Firmicutes	Clostridia	Clostridiales	NA	NA	NA	contig_gene121799_1	Bacteria	Firmicutes	Clostridia	Clostridiales	NA	NA	NA
contig_gene92107_1	NA	NA	NA	NA	NA	NA	NA	contig_gene190343_3	NA	NA	NA	NA	NA	NA	NA
contig_gene127660_14	Bacteria	Bacteroidetes	Bacteroidia	Bacteroidales	Porphyromonadaceae	Parabacteroides	Parabacteroides distasonis	contig_gene27762_16	Bacteria	Bacteroidetes	Bacteroidia	Bacteroidales	Rikenellaceae	Alistipes	Alistipes shahii
contig_gene57430_1	NA	NA	NA	NA	NA	NA	NA	contig_gene13168_1	NA	NA	NA	NA	NA	NA	NA
contig_gene92150_1	NA	NA	NA	NA	NA	NA	NA	contig_gene127636_3	NA	NA	NA	NA	NA	NA	NA
contig_gene99980_1	Bacteria	Firmicutes	Clostridia	Clostridiales	Eubacteriaceae	Eubacterium	NA	contig_gene222870_1	Bacteria	Firmicutes	Clostridia	Clostridiales	0	0	butyrate-producing bacterium SS3/4
contig_gene84816_1	NA	NA	NA	NA	NA	NA	NA	contig_gene24553_1	NA	NA	NA	NA	NA	NA	NA
contig_gene118955_1	NA	NA	NA	NA	NA	NA	NA	contig_gene32068_1	NA	NA	NA	NA	NA	NA	NA
contig_gene141268_1	NA	NA	NA	NA	NA	NA	NA	contig_gene20418_1	NA	NA	NA	NA	NA	NA	NA
contig_gene146489_1	NA	NA	NA	NA	NA	NA	NA	contig_gene38690_15	Bacteria	Firmicutes	Clostridia	Clostridiales	Eubacteriaceae	Eubacterium	NA
contig_gene186052_1	NA	NA	NA	NA	NA	NA	NA	contig_gene140434_1	Bacteria	Firmicutes	Clostridia	Clostridiales	Lachnospiraceae	Blautia	[Ruminococcus] obeum
contig_gene191871_1	Bacteria	Firmicutes	Clostridia	Clostridiales	NA	NA	NA	contig_gene226188_1	NA	NA	NA	NA	NA	NA	NA
contig_gene52221_1	NA	NA	NA	NA	NA	NA	NA	contig_gene32938_5	NA	NA	NA	NA	NA	NA	NA
contig_gene48613_1	Bacteria	Firmicutes	Clostridia	Clostridiales	NA	NA	NA	contig_gene224162_1	Bacteria	Firmicutes	Clostridia	Clostridiales	undef	undef	unnamed butyrate-producing bacterium SS3/4
contig_gene209979_1	NA	NA	NA	NA	NA	NA	NA	contig_gene32308_1	NA	NA	NA	NA	NA	NA	NA
contig_gene63926_37	Bacteria	Firmicutes	Clostridia	Clostridiales	Lachnospiraceae	Blautia	[Ruminococcus] obeum	contig_gene234918_1	NA	NA	NA	NA	NA	NA	NA
contig_gene98521_1	NA	NA	NA	NA	NA	NA	NA	contig_gene83973_9	Bacteria	Firmicutes	Clostridia	Clostridiales	Lachnospiraceae	NA	NA
contig_gene109919_1	NA	NA	NA	NA	NA	NA	NA	contig_gene234326_2	Bacteria	Firmicutes	Clostridia	Clostridiales	NA	NA	NA
contig_gene40052_8	Bacteria	Firmicutes	Clostridia	Clostridiales	Ruminococcaceae	Oscillibacter	NA	contig_gene46886_27	Bacteria	Firmicutes	Clostridia	Clostridiales	NA	NA	NA
contig_gene174404_37	Bacteria	Bacteroidetes	Bacteroidia	Bacteroidales	Porphyromonadaceae	Parabacteroides	Parabacteroides merdae	contig_gene780_1	NA	NA	NA	NA	NA	NA	NA
contig_gene98466_2	NA	NA	NA	NA	NA	NA	NA	contig_gene5550_5	Bacteria	Firmicutes	Clostridia	Clostridiales	NA	NA	NA
contig_gene144481_1	NA	NA	NA	NA	NA	NA	NA	contig_gene141475_1	NA	NA	NA	NA	NA	NA	NA
contig_gene178845_1	NA	NA	NA	NA	NA	NA	NA	contig_gene113200_6	Bacteria	Firmicutes	Clostridia	Clostridiales	Ruminococcaceae	NA	NA
contig_gene62994_1	Bacteria	Firmicutes	Clostridia	Clostridiales	Lachnospiraceae	Dorea	Dorea formicigenerans	contig_gene2938_14	Bacteria	Firmicutes	Clostridia	Clostridiales	Eubacteriaceae	Eubacterium	NA
contig_gene180879_1	NA	NA	NA	NA	NA	NA	NA	contig_gene69221_143	Bacteria	Firmicutes	Clostridia	Clostridiales	Lachnospiraceae	Dorea	Dorea longicatena
contig_gene69598_8	Bacteria	Firmicutes	Clostridia	NA	NA	NA	NA	contig_gene41864_6	Bacteria	Firmicutes	Clostridia	Clostridiales	NA	NA	NA
contig_gene87066_9	Bacteria	Bacteroidetes	Bacteroidia	Bacteroidales	Bacteroidaceae	Bacteroides	NA	contig_gene6190_2	Bacteria	Firmicutes	Clostridia	Clostridiales	NA	NA	NA
contig_gene165731_15	Bacteria	Bacteroidetes	Bacteroidia	Bacteroidales	Porphyromonadaceae	Parabacteroides	Parabacteroides distasonis	contig_gene15990_1	Bacteria	Actinobacteria	Actinobacteria (class)	Coriobacteriales	Coriobacteriaceae	Collinsella	Collinsella aerofaciens
contig_gene35243_24	Bacteria	Bacteroidetes	Bacteroidia	Bacteroidales	Porphyromonadaceae	Parabacteroides	Parabacteroides merdae	contig_gene67921_24	Bacteria	Firmicutes	Clostridia	Clostridiales	Lachnospiraceae	NA	NA
contig_gene91454_1	NA	NA	NA	NA	NA	NA	NA	contig_gene67042_1	Bacteria	Actinobacteria	Actinobacteria (class)	Coriobacteriales	Coriobacteriaceae	Collinsella	Collinsella aerofaciens
contig_gene51212_25	Bacteria	Bacteroidetes	Bacteroidia	Bacteroidales	Porphyromonadaceae	Parabacteroides	Parabacteroides merdae	contig_gene101591_1	NA	NA	NA	NA	NA	NA	NA
contig_gene89303_2	NA	NA	NA	NA	NA	NA	NA	contig_gene6134_4	NA	NA	NA	NA	NA	NA	NA
contig_gene9118_2	NA	NA	NA	NA	NA	NA	NA	contig_gene144655_1	Bacteria	Firmicutes	Clostridia	NA	NA	NA	NA
contig_gene11611_1	NA	NA	NA	NA	NA	NA	NA	contig_gene15251_1	Bacteria	Firmicutes	Clostridia	Clostridiales	NA	NA	NA
contig_gene236552_1	NA	NA	NA	NA	NA	NA	NA	contig_gene133529_33	Bacteria	Firmicutes	Clostridia	Clostridiales	Lachnospiraceae	Dorea	Dorea formicigenerans
contig_gene6677_1	Bacteria	Firmicutes	Clostridia	Clostridiales	NA	NA	NA	contig_gene45737_1	NA	NA	NA	NA	NA	NA	NA
contig_gene88384_58	Bacteria	Firmicutes	Clostridia	Clostridiales	Ruminococcaceae	Oscillibacter	NA	contig_gene130385_1	NA	NA	NA	NA	NA	NA	NA
contig_gene13577_2	NA	NA	NA	NA	NA	NA	NA	contig_gene199286_1	NA	NA	NA	NA	NA	NA	NA
contig_gene123746_1	NA	NA	NA	NA	NA	NA	NA	contig_gene172042_1	NA	NA	NA	NA	NA	NA	NA
contig_gene137825_3	NA	NA	NA	NA	NA	NA	NA	contig_gene1390_38	Bacteria	Firmicutes	Clostridia	Clostridiales	NA	NA	NA
contig_gene120296_13	Bacteria	Firmicutes	Clostridia	Clostridiales	NA	NA	NA	contig_gene67836_2	NA	NA	NA	NA	NA	NA	NA
contig_gene10719_8	Bacteria	Bacteroidetes	Bacteroidia	Bacteroidales	Bacteroidaceae	Bacteroides	Bacteroides uniformis	contig_gene218239_192	Bacteria	Firmicutes	Clostridia	Clostridiales	NA	NA	NA
contig_gene235101_1	NA	NA	NA	NA	NA	NA	NA	contig_gene93603_2	NA	NA	NA	NA	NA	NA	NA
contig_gene744_7	Bacteria	Firmicutes	Clostridia	Clostridiales	NA	NA	NA	contig_gene207816_1	NA	NA	NA	NA	NA	NA	NA
contig_gene206671_1	NA	NA	NA	NA	NA	NA	NA	contig_gene17038_1	NA	NA	NA	NA	NA	NA	NA
contig_gene206934_1	NA	NA	NA	NA	NA	NA	NA	contig_gene219979_1	NA	NA	NA	NA	NA	NA	NA
contig_gene167439_1	NA	NA	NA	NA	NA	NA	NA	contig_gene152685_1	NA	NA	NA	NA	NA	NA	NA
contig_gene33454_1	NA	NA	NA	NA	NA	NA	NA	contig_gene148145_4	NA	NA	NA	NA	NA	NA	NA
contig_gene30007_50	Bacteria	Firmicutes	Clostridia	Clostridiales	NA	NA	NA	contig_gene50093_2	NA	NA	NA	NA	NA	NA	NA
contig_gene121799_1	Bacteria	Firmicutes	Clostridia	Clostridiales	NA	NA	NA	contig_gene209867_1	NA	NA	NA	NA	NA	NA	NA
contig_gene190343_3	NA	NA	NA	NA	NA	NA	NA	contig_gene111879_1	NA	NA	NA	NA	NA	NA	NA
contig_gene27762_16	Bacteria	Bacteroidetes	Bacteroidia	Bacteroidales	Rikenellaceae	Alistipes	Alistipes shahii	contig_gene222547_1	NA	NA	NA	NA	NA	NA	NA
contig_gene140095_1	Bacteria	Firmicutes	Clostridia	Clostridiales	NA	NA	NA	contig_gene201105_1	NA	NA	NA	NA	NA	NA	NA
contig_gene127636_3	NA	NA	NA	NA	NA	NA	NA	contig_gene30043_3	NA	NA	NA	NA	NA	NA	NA
contig_gene222870_1	Bacteria	Firmicutes	Clostridia	Clostridiales	0	0	butyrate-producing bacterium SS3/4	contig_gene136437_1	NA	NA	NA	NA	NA	NA	NA
contig_gene24553_1	NA	NA	NA	NA	NA	NA	NA	contig_gene73356_2	Bacteria	Firmicutes	Clostridia	Clostridiales	NA	NA	NA
contig_gene32068_1	NA	NA	NA	NA	NA	NA	NA	contig_gene83866_1	NA	NA	NA	NA	NA	NA	NA
contig_gene20418_1	NA	NA	NA	NA	NA	NA	NA	contig_gene208652_1	NA	NA	NA	NA	NA	NA	NA
contig_gene38690_15	Bacteria	Firmicutes	Clostridia	Clostridiales	Eubacteriaceae	Eubacterium	NA	contig_gene151504_2	NA	NA	NA	NA	NA	NA	NA
contig_gene140434_1	Bacteria	Firmicutes	Clostridia	Clostridiales	Lachnospiraceae	Blautia	[Ruminococcus] obeum	contig_gene207917_1	NA	NA	NA	NA	NA	NA	NA
contig_gene226188_1	NA	NA	NA	NA	NA	NA	NA	contig_gene136609_1	NA	NA	NA	NA	NA	NA	NA
contig_gene126534_2	NA	NA	NA	NA	NA	NA	NA	contig_gene211066_1	NA	NA	NA	NA	NA	NA	NA
contig_gene32938_5	NA	NA	NA	NA	NA	NA	NA	contig_gene15203_1	NA	NA	NA	NA	NA	NA	NA
contig_gene224162_1	Bacteria	Firmicutes	Clostridia	Clostridiales	undef	undef	unnamed butyrate-producing bacterium SS3/4	contig_gene145924_2	Bacteria	Firmicutes	Clostridia	Clostridiales	Clostridiaceae	Clostridium	Clostridium symbiosum
contig_gene23330_1	NA	NA	NA	NA	NA	NA	NA	contig_gene234354_3	Bacteria	Firmicutes	Clostridia	Clostridiales	Ruminococcaceae	Faecalibacterium	Faecalibacterium prausnitzii
contig_gene32308_1	NA	NA	NA	NA	NA	NA	NA	contig_gene192316_2	NA	NA	NA	NA	NA	NA	NA
contig_gene234918_1	NA	NA	NA	NA	NA	NA	NA	contig_gene110680_1	NA	NA	NA	NA	NA	NA	NA
contig_gene83973_9	Bacteria	Firmicutes	Clostridia	Clostridiales	Lachnospiraceae	NA	NA	contig_gene159286_1	NA	NA	NA	NA	NA	NA	NA
contig_gene234326_2	Bacteria	Firmicutes	Clostridia	Clostridiales	NA	NA	NA	contig_gene160600_1	NA	NA	NA	NA	NA	NA	NA
contig_gene96611_1	NA	NA	NA	NA	NA	NA	NA	contig_gene155685_1	NA	NA	NA	NA	NA	NA	NA
contig_gene102256_1	NA	NA	NA	NA	NA	NA	NA	contig_gene182639_2	Bacteria	Firmicutes	Clostridia	Clostridiales	NA	NA	NA
contig_gene46886_27	Bacteria	Firmicutes	Clostridia	Clostridiales	NA	NA	NA	contig_gene5999_1	NA	NA	NA	NA	NA	NA	NA
contig_gene780_1	NA	NA	NA	NA	NA	NA	NA	contig_gene89175_1	NA	NA	NA	NA	NA	NA	NA
contig_gene5550_5	Bacteria	Firmicutes	Clostridia	Clostridiales	NA	NA	NA	contig_gene107448_3	NA	NA	NA	NA	NA	NA	NA
contig_gene141475_1	NA	NA	NA	NA	NA	NA	NA	contig_gene70528_2	NA	NA	NA	NA	NA	NA	NA
contig_gene113200_6	Bacteria	Firmicutes	Clostridia	Clostridiales	Ruminococcaceae	NA	NA	contig_gene185523_1	NA	NA	NA	NA	NA	NA	NA
contig_gene2938_14	Bacteria	Firmicutes	Clostridia	Clostridiales	Eubacteriaceae	Eubacterium	NA	contig_gene229007_2	NA	NA	NA	NA	NA	NA	NA
contig_gene69221_143	Bacteria	Firmicutes	Clostridia	Clostridiales	Lachnospiraceae	Dorea	Dorea longicatena	contig_gene71473_26	Bacteria	Bacteroidetes	Bacteroidia	Bacteroidales	Porphyromonadaceae	Parabacteroides	Parabacteroides distasonis
contig_gene41864_6	Bacteria	Firmicutes	Clostridia	Clostridiales	NA	NA	NA	contig_gene199615_11	NA	NA	NA	NA	NA	NA	NA
contig_gene6190_2	Bacteria	Firmicutes	Clostridia	Clostridiales	NA	NA	NA	contig_gene74409_4	NA	NA	NA	NA	NA	NA	NA
contig_gene15990_1	Bacteria	Actinobacteria	Actinobacteria (class)	Coriobacteriales	Coriobacteriaceae	Collinsella	Collinsella aerofaciens	contig_gene50799_1	NA	NA	NA	NA	NA	NA	NA
contig_gene67921_24	Bacteria	Firmicutes	Clostridia	Clostridiales	Lachnospiraceae	NA	NA	contig_gene14510_2	Bacteria	Firmicutes	Clostridia	Clostridiales	NA	NA	NA
contig_gene67042_1	Bacteria	Actinobacteria	Actinobacteria (class)	Coriobacteriales	Coriobacteriaceae	Collinsella	Collinsella aerofaciens	contig_gene221554_2	Bacteria	Firmicutes	Clostridia	Clostridiales	Lachnospiraceae	Dorea	Dorea longicatena
contig_gene101591_1	NA	NA	NA	NA	NA	NA	NA	contig_gene132175_5	Bacteria	Firmicutes	Clostridia	Clostridiales	Ruminococcaceae	Oscillibacter	NA
contig_gene6134_4	NA	NA	NA	NA	NA	NA	NA	contig_gene218597_1	NA	NA	NA	NA	NA	NA	NA
contig_gene144655_1	Bacteria	Firmicutes	Clostridia	NA	NA	NA	NA	contig_gene56121_1	NA	NA	NA	NA	NA	NA	NA
contig_gene15251_1	Bacteria	Firmicutes	Clostridia	Clostridiales	NA	NA	NA	contig_gene66919_7	Bacteria	Firmicutes	Clostridia	Clostridiales	NA	NA	NA
contig_gene133529_33	Bacteria	Firmicutes	Clostridia	Clostridiales	Lachnospiraceae	Dorea	Dorea formicigenerans	contig_gene173141_1	NA	NA	NA	NA	NA	NA	NA
contig_gene45737_1	NA	NA	NA	NA	NA	NA	NA	contig_gene78577_3	Bacteria	Firmicutes	Clostridia	Clostridiales	undef	Pseudoflavonifractor	Pseudoflavonifractor capillosus
contig_gene130385_1	NA	NA	NA	NA	NA	NA	NA	contig_gene175803_3	NA	NA	NA	NA	NA	NA	NA
contig_gene199286_1	NA	NA	NA	NA	NA	NA	NA	contig_gene40868_1	NA	NA	NA	NA	NA	NA	NA
contig_gene172042_1	NA	NA	NA	NA	NA	NA	NA	contig_gene198974_1	NA	NA	NA	NA	NA	NA	NA
contig_gene1390_38	Bacteria	Firmicutes	Clostridia	Clostridiales	NA	NA	NA	contig_gene129019_1	NA	NA	NA	NA	NA	NA	NA
contig_gene67836_2	NA	NA	NA	NA	NA	NA	NA	contig_gene26037_1	NA	NA	NA	NA	NA	NA	NA
contig_gene218239_192	Bacteria	Firmicutes	Clostridia	Clostridiales	NA	NA	NA	contig_gene78775_1	NA	NA	NA	NA	NA	NA	NA
contig_gene93603_2	NA	NA	NA	NA	NA	NA	NA	contig_gene124295_45	Bacteria	Firmicutes	Clostridia	Clostridiales	Lachnospiraceae	Dorea	Dorea formicigenerans
contig_gene207816_1	NA	NA	NA	NA	NA	NA	NA	contig_gene73984_1	NA	NA	NA	NA	NA	NA	NA
contig_gene17038_1	NA	NA	NA	NA	NA	NA	NA	contig_gene179236_1	Bacteria	Bacteroidetes	Bacteroidia	Bacteroidales	Bacteroidaceae	Bacteroides	Bacteroides fragilis
contig_gene219979_1	NA	NA	NA	NA	NA	NA	NA	contig_gene40874_1	NA	NA	NA	NA	NA	NA	NA
contig_gene152685_1	NA	NA	NA	NA	NA	NA	NA	contig_gene110074_27	Bacteria	Firmicutes	Clostridia	NA	NA	NA	NA
contig_gene148145_4	NA	NA	NA	NA	NA	NA	NA	contig_gene58583_2	NA	NA	NA	NA	NA	NA	NA
contig_gene50093_2	NA	NA	NA	NA	NA	NA	NA	contig_gene120453_1	NA	NA	NA	NA	NA	NA	NA
contig_gene209867_1	NA	NA	NA	NA	NA	NA	NA	contig_gene104543_1	NA	NA	NA	NA	NA	NA	NA
contig_gene111879_1	NA	NA	NA	NA	NA	NA	NA	contig_gene14510_3	Bacteria	Firmicutes	Clostridia	Clostridiales	NA	NA	NA
contig_gene222547_1	NA	NA	NA	NA	NA	NA	NA	contig_gene57504_10	Bacteria	Firmicutes	Clostridia	Clostridiales	NA	NA	NA
contig_gene201105_1	NA	NA	NA	NA	NA	NA	NA	contig_gene310_1	NA	NA	NA	NA	NA	NA	NA
contig_gene30043_3	NA	NA	NA	NA	NA	NA	NA	contig_gene53058_50	Bacteria	Firmicutes	Clostridia	Clostridiales	Eubacteriaceae	Eubacterium	Eubacterium hallii
contig_gene136437_1	NA	NA	NA	NA	NA	NA	NA	contig_gene109547_74	Bacteria	Firmicutes	Clostridia	Clostridiales	Eubacteriaceae	Eubacterium	NA
contig_gene73356_2	Bacteria	Firmicutes	Clostridia	Clostridiales	NA	NA	NA	contig_gene231831_2	Bacteria	Firmicutes	Clostridia	Clostridiales	NA	NA	NA
contig_gene83866_1	NA	NA	NA	NA	NA	NA	NA	contig_gene76859_1	Bacteria	Firmicutes	Clostridia	Clostridiales	Lachnospiraceae	Roseburia	Roseburia intestinalis
contig_gene208652_1	NA	NA	NA	NA	NA	NA	NA	contig_gene222995_1	NA	NA	NA	NA	NA	NA	NA
contig_gene151504_2	NA	NA	NA	NA	NA	NA	NA	contig_gene152828_1	NA	NA	NA	NA	NA	NA	NA
contig_gene207917_1	NA	NA	NA	NA	NA	NA	NA	contig_gene23004_2	Bacteria	Firmicutes	Clostridia	Clostridiales	NA	NA	NA
contig_gene136609_1	NA	NA	NA	NA	NA	NA	NA	contig_gene49750_1	Bacteria	Firmicutes	Clostridia	Clostridiales	Lachnospiraceae	undef	butyrate-producing bacterium
contig_gene211066_1	NA	NA	NA	NA	NA	NA	NA	contig_gene133510_2	NA	NA	NA	NA	NA	NA	NA
contig_gene15203_1	NA	NA	NA	NA	NA	NA	NA	contig_gene57207_6	Bacteria	Firmicutes	Clostridia	Clostridiales	NA	NA	NA
contig_gene173808_2	NA	NA	NA	NA	NA	NA	NA	contig_gene190629_5	Bacteria	Firmicutes	Clostridia	Clostridiales	Lachnospiraceae	Dorea	Dorea formicigenerans
contig_gene145924_2	Bacteria	Firmicutes	Clostridia	Clostridiales	Clostridiaceae	Clostridium	Clostridium symbiosum	contig_gene102163_1	NA	NA	NA	NA	NA	NA	NA
contig_gene234354_3	Bacteria	Firmicutes	Clostridia	Clostridiales	Ruminococcaceae	Faecalibacterium	Faecalibacterium prausnitzii	contig_gene36437_1	NA	NA	NA	NA	NA	NA	NA
contig_gene6151_3	Bacteria	Actinobacteria	Actinobacteria (class)	Bifidobacteriales	Bifidobacteriaceae	Bifidobacterium	Bifidobacterium longum	contig_gene160495_13	NA	NA	NA	NA	NA	NA	NA
contig_gene192316_2	NA	NA	NA	NA	NA	NA	NA	contig_gene128761_1	Bacteria	Firmicutes	Clostridia	Clostridiales	Lachnospiraceae	Dorea	Dorea longicatena
contig_gene84807_1	NA	NA	NA	NA	NA	NA	NA	contig_gene51503_1	NA	NA	NA	NA	NA	NA	NA
contig_gene59114_3	Bacteria	Actinobacteria	Actinobacteria (class)	Bifidobacteriales	Bifidobacteriaceae	Bifidobacterium	Bifidobacterium longum	contig_gene178537_8	Bacteria	Firmicutes	Clostridia	Clostridiales	NA	NA	NA
contig_gene233364_1	NA	NA	NA	NA	NA	NA	NA	contig_gene27213_32	Bacteria	Firmicutes	Clostridia	Clostridiales	NA	NA	NA
contig_gene117552_1	NA	NA	NA	NA	NA	NA	NA	contig_gene159919_1	Bacteria	Firmicutes	Clostridia	Clostridiales	Lachnospiraceae	undef	butyrate-producing bacterium
contig_gene110680_1	NA	NA	NA	NA	NA	NA	NA	contig_gene217893_2	Bacteria	Firmicutes	Clostridia	Clostridiales	0	0	butyrate-producing bacterium SS3/4
contig_gene159286_1	NA	NA	NA	NA	NA	NA	NA	contig_gene46297_9	Bacteria	Firmicutes	Clostridia	Clostridiales	NA	NA	NA
contig_gene46655_7	Bacteria	Actinobacteria	Actinobacteria (class)	Coriobacteriales	Coriobacteriaceae	Collinsella	Collinsella aerofaciens	contig_gene102280_5	Bacteria	Firmicutes	Clostridia	Clostridiales	Ruminococcaceae	Ruminococcus	NA
contig_gene160600_1	NA	NA	NA	NA	NA	NA	NA	contig_gene184107_1	NA	NA	NA	NA	NA	NA	NA
contig_gene155685_1	NA	NA	NA	NA	NA	NA	NA	contig_gene82555_12	Bacteria	Firmicutes	Clostridia	Clostridiales	Lachnospiraceae	Dorea	Dorea formicigenerans
contig_gene41425_1	NA	NA	NA	NA	NA	NA	NA	contig_gene91742_23	Bacteria	Firmicutes	Clostridia	Clostridiales	Lachnospiraceae	Blautia	[Ruminococcus] obeum
contig_gene182639_2	Bacteria	Firmicutes	Clostridia	Clostridiales	NA	NA	NA	contig_gene160573_4	Bacteria	Firmicutes	Clostridia	Clostridiales	Lachnospiraceae	Blautia	[Ruminococcus] obeum
contig_gene5999_1	NA	NA	NA	NA	NA	NA	NA	contig_gene192120_1	NA	NA	NA	NA	NA	NA	NA
contig_gene89175_1	NA	NA	NA	NA	NA	NA	NA	contig_gene211464_1	NA	NA	NA	NA	NA	NA	NA
contig_gene107448_3	NA	NA	NA	NA	NA	NA	NA	contig_gene36007_4	NA	NA	NA	NA	NA	NA	NA
contig_gene70528_2	NA	NA	NA	NA	NA	NA	NA	contig_gene90680_1	NA	NA	NA	NA	NA	NA	NA
contig_gene185523_1	NA	NA	NA	NA	NA	NA	NA	contig_gene114566_1	Bacteria	Firmicutes	Clostridia	Clostridiales	Lachnospiraceae	undef	Clostridium scindens
contig_gene229007_2	NA	NA	NA	NA	NA	NA	NA	contig_gene1165_34	Bacteria	Firmicutes	Clostridia	Clostridiales	Lachnospiraceae	NA	NA
contig_gene71473_26	Bacteria	Bacteroidetes	Bacteroidia	Bacteroidales	Porphyromonadaceae	Parabacteroides	Parabacteroides distasonis	contig_gene102280_4	Bacteria	Firmicutes	Clostridia	Clostridiales	Ruminococcaceae	Ruminococcus	NA
contig_gene199615_11	NA	NA	NA	NA	NA	NA	NA	contig_gene73175_2	NA	NA	NA	NA	NA	NA	NA
contig_gene74409_4	NA	NA	NA	NA	NA	NA	NA	contig_gene28518_54	Bacteria	Firmicutes	Clostridia	Clostridiales	Lachnospiraceae	Dorea	Dorea formicigenerans
contig_gene61713_2	NA	NA	NA	NA	NA	NA	NA	contig_gene46297_10	Bacteria	Firmicutes	Clostridia	Clostridiales	NA	NA	NA
contig_gene50799_1	NA	NA	NA	NA	NA	NA	NA	contig_gene138909_1	NA	NA	NA	NA	NA	NA	NA
contig_gene14510_2	Bacteria	Firmicutes	Clostridia	Clostridiales	NA	NA	NA	contig_gene100701_3	NA	NA	NA	NA	NA	NA	NA
contig_gene59114_2	Bacteria	Actinobacteria	Actinobacteria (class)	Bifidobacteriales	Bifidobacteriaceae	Bifidobacterium	Bifidobacterium longum	contig_gene148638_1	Bacteria	Firmicutes	Clostridia	Clostridiales	Lachnospiraceae	Dorea	Dorea longicatena
contig_gene221554_2	Bacteria	Firmicutes	Clostridia	Clostridiales	Lachnospiraceae	Dorea	Dorea longicatena	contig_gene160495_14	NA	NA	NA	NA	NA	NA	NA
contig_gene132175_5	Bacteria	Firmicutes	Clostridia	Clostridiales	Ruminococcaceae	Oscillibacter	NA	contig_gene76399_1	NA	NA	NA	NA	NA	NA	NA
contig_gene218597_1	NA	NA	NA	NA	NA	NA	NA	contig_gene163989_1	NA	NA	NA	NA	NA	NA	NA
contig_gene56121_1	NA	NA	NA	NA	NA	NA	NA	contig_gene68555_1	NA	NA	NA	NA	NA	NA	NA
contig_gene124801_1	NA	NA	NA	NA	NA	NA	NA	contig_gene74081_1	NA	NA	NA	NA	NA	NA	NA
contig_gene214931_2	Bacteria	NA	NA	NA	NA	NA	NA	contig_gene117254_4	Bacteria	Firmicutes	Clostridia	Clostridiales	Lachnospiraceae	Blautia	[Ruminococcus] obeum
contig_gene66919_7	Bacteria	Firmicutes	Clostridia	Clostridiales	NA	NA	NA	contig_gene201801_3	NA	NA	NA	NA	NA	NA	NA
contig_gene173141_1	NA	NA	NA	NA	NA	NA	NA	contig_gene199010_1	NA	NA	NA	NA	NA	NA	NA
contig_gene33003_1	NA	NA	NA	NA	NA	NA	NA	contig_gene169242_1	NA	NA	NA	NA	NA	NA	NA
contig_gene78577_3	Bacteria	Firmicutes	Clostridia	Clostridiales	undef	Pseudoflavonifractor	Pseudoflavonifractor capillosus	contig_gene9775_1	NA	NA	NA	NA	NA	NA	NA
contig_gene42907_1	NA	NA	NA	NA	NA	NA	NA	contig_gene16363_3	Bacteria	Bacteroidetes	Bacteroidia	Bacteroidales	Bacteroidaceae	Bacteroides	Bacteroides finegoldii
contig_gene115086_18	Bacteria	Bacteroidetes	Bacteroidia	Bacteroidales	Rikenellaceae	Alistipes	Alistipes shahii	contig_gene8536_2	Bacteria	Bacteroidetes	Bacteroidia	Bacteroidales	Bacteroidaceae	Bacteroides	Bacteroides finegoldii
contig_gene175803_3	NA	NA	NA	NA	NA	NA	NA	contig_gene13737_1	NA	NA	NA	NA	NA	NA	NA
contig_gene72665_1	NA	NA	NA	NA	NA	NA	NA	contig_gene231168_1	Bacteria	Bacteroidetes	Bacteroidia	Bacteroidales	Bacteroidaceae	Bacteroides	Bacteroides finegoldii
contig_gene40868_1	NA	NA	NA	NA	NA	NA	NA	contig_gene140951_4	NA	NA	NA	NA	NA	NA	NA
contig_gene6585_1	NA	NA	NA	NA	NA	NA	NA	contig_gene53808_1	Bacteria	Bacteroidetes	Bacteroidia	Bacteroidales	Porphyromonadaceae	Parabacteroides	Parabacteroides distasonis
contig_gene198974_1	NA	NA	NA	NA	NA	NA	NA	contig_gene10158_5	NA	NA	NA	NA	NA	NA	NA
contig_gene129019_1	NA	NA	NA	NA	NA	NA	NA	contig_gene14722_8	Bacteria	Bacteroidetes	Bacteroidia	Bacteroidales	Porphyromonadaceae	Parabacteroides	Parabacteroides distasonis
contig_gene26037_1	NA	NA	NA	NA	NA	NA	NA	contig_gene105692_1	NA	NA	NA	NA	NA	NA	NA
contig_gene78775_1	NA	NA	NA	NA	NA	NA	NA	contig_gene3407_36	Bacteria	Bacteroidetes	Bacteroidia	Bacteroidales	Porphyromonadaceae	Parabacteroides	Parabacteroides distasonis
contig_gene124295_45	Bacteria	Firmicutes	Clostridia	Clostridiales	Lachnospiraceae	Dorea	Dorea formicigenerans	contig_gene8925_1	NA	NA	NA	NA	NA	NA	NA
contig_gene73984_1	NA	NA	NA	NA	NA	NA	NA	contig_gene1707_5	NA	NA	NA	NA	NA	NA	NA
contig_gene179236_1	Bacteria	Bacteroidetes	Bacteroidia	Bacteroidales	Bacteroidaceae	Bacteroides	Bacteroides fragilis	contig_gene8930_2	NA	NA	NA	NA	NA	NA	NA
contig_gene40874_1	NA	NA	NA	NA	NA	NA	NA	contig_gene10674_1	NA	NA	NA	NA	NA	NA	NA
contig_gene110074_27	Bacteria	Firmicutes	Clostridia	NA	NA	NA	NA	contig_gene2012_1	NA	NA	NA	NA	NA	NA	NA
contig_gene64300_1	NA	NA	NA	NA	NA	NA	NA	contig_gene11122_1	Bacteria	Bacteroidetes	Bacteroidia	Bacteroidales	Bacteroidaceae	Bacteroides	Bacteroides finegoldii
contig_gene58583_2	NA	NA	NA	NA	NA	NA	NA	contig_gene18560_1	NA	NA	NA	NA	NA	NA	NA
contig_gene120453_1	NA	NA	NA	NA	NA	NA	NA	contig_gene45425_3	Bacteria	Bacteroidetes	Bacteroidia	Bacteroidales	Bacteroidaceae	Bacteroides	Bacteroides caccae
contig_gene104543_1	NA	NA	NA	NA	NA	NA	NA	contig_gene8925_3	NA	NA	NA	NA	NA	NA	NA
contig_gene40734_1	NA	NA	NA	NA	NA	NA	NA	contig_gene4849_1	NA	NA	NA	NA	NA	NA	NA
contig_gene183405_2	NA	NA	NA	NA	NA	NA	NA	contig_gene59487_1	NA	NA	NA	NA	NA	NA	NA
contig_gene101655_1	NA	NA	NA	NA	NA	NA	NA	contig_gene71128_37	Bacteria	Bacteroidetes	Bacteroidia	Bacteroidales	Porphyromonadaceae	Parabacteroides	Parabacteroides distasonis
contig_gene72080_23	Bacteria	Firmicutes	Clostridia	Clostridiales	NA	NA	NA	contig_gene2157_3	Bacteria	Bacteroidetes	Bacteroidia	Bacteroidales	Bacteroidaceae	Bacteroides	Bacteroides finegoldii
contig_gene130395_2	NA	NA	NA	NA	NA	NA	NA	contig_gene24800_12	Bacteria	Bacteroidetes	Bacteroidia	Bacteroidales	Bacteroidaceae	Bacteroides	Bacteroides thetaiotaomicron
contig_gene58871_11	Bacteria	Actinobacteria	Actinobacteria (class)	Coriobacteriales	Coriobacteriaceae	Eggerthella	Eggerthella lenta	contig_gene8447_2	NA	NA	NA	NA	NA	NA	NA
contig_gene14510_3	Bacteria	Firmicutes	Clostridia	Clostridiales	NA	NA	NA	contig_gene40963_6	Bacteria	Bacteroidetes	Bacteroidia	Bacteroidales	Bacteroidaceae	Bacteroides	NA
contig_gene134847_1	NA	NA	NA	NA	NA	NA	NA	contig_gene34570_6	Bacteria	Bacteroidetes	Bacteroidia	Bacteroidales	Bacteroidaceae	Bacteroides	Bacteroides finegoldii
contig_gene35576_1	Bacteria	Firmicutes	Clostridia	Clostridiales	NA	NA	NA	contig_gene1822_1	Bacteria	Bacteroidetes	Bacteroidia	Bacteroidales	Bacteroidaceae	Bacteroides	Bacteroides finegoldii
contig_gene57504_10	Bacteria	Firmicutes	Clostridia	Clostridiales	NA	NA	NA	contig_gene3937_6	Bacteria	Bacteroidetes	Bacteroidia	Bacteroidales	Bacteroidaceae	Bacteroides	Bacteroides finegoldii
contig_gene310_1	NA	NA	NA	NA	NA	NA	NA	contig_gene15799_6	Bacteria	Bacteroidetes	Bacteroidia	Bacteroidales	Bacteroidaceae	Bacteroides	Bacteroides finegoldii
contig_gene53058_50	Bacteria	Firmicutes	Clostridia	Clostridiales	Eubacteriaceae	Eubacterium	Eubacterium hallii	contig_gene16810_4	Bacteria	Bacteroidetes	Bacteroidia	Bacteroidales	Bacteroidaceae	Bacteroides	Bacteroides finegoldii
contig_gene109547_74	Bacteria	Firmicutes	Clostridia	Clostridiales	Eubacteriaceae	Eubacterium	NA	contig_gene61861_1	Bacteria	Bacteroidetes	Bacteroidia	Bacteroidales	Bacteroidaceae	Bacteroides	Bacteroides finegoldii
contig_gene231831_2	Bacteria	Firmicutes	Clostridia	Clostridiales	NA	NA	NA	contig_gene17786_8	Bacteria	Bacteroidetes	Bacteroidia	Bacteroidales	Bacteroidaceae	Bacteroides	Bacteroides finegoldii
contig_gene76859_1	Bacteria	Firmicutes	Clostridia	Clostridiales	Lachnospiraceae	Roseburia	Roseburia intestinalis	contig_gene6056_2	Bacteria	Bacteroidetes	Bacteroidia	Bacteroidales	Bacteroidaceae	Bacteroides	Bacteroides dorei/vulgatus
contig_gene222995_1	NA	NA	NA	NA	NA	NA	NA	contig_gene221869_3	NA	NA	NA	NA	NA	NA	NA
contig_gene152828_1	NA	NA	NA	NA	NA	NA	NA	contig_gene126369_6	Bacteria	Bacteroidetes	Bacteroidia	Bacteroidales	Bacteroidaceae	Bacteroides	Bacteroides caccae
contig_gene23004_2	Bacteria	Firmicutes	Clostridia	Clostridiales	NA	NA	NA	contig_gene88410_2	NA	NA	NA	NA	NA	NA	NA
contig_gene49750_1	Bacteria	Firmicutes	Clostridia	Clostridiales	Lachnospiraceae	undef	butyrate-producing bacterium	contig_gene119325_1	Bacteria	Actinobacteria	Actinobacteria (class)	Coriobacteriales	Coriobacteriaceae	Eggerthella	Eggerthella lenta
contig_gene133510_2	NA	NA	NA	NA	NA	NA	NA	contig_gene7314_1	NA	NA	NA	NA	NA	NA	NA
contig_gene57207_6	Bacteria	Firmicutes	Clostridia	Clostridiales	NA	NA	NA	contig_gene57457_38	Bacteria	Firmicutes	Clostridia	Clostridiales	Eubacteriaceae	Eubacterium	Eubacterium hallii
contig_gene190629_5	Bacteria	Firmicutes	Clostridia	Clostridiales	Lachnospiraceae	Dorea	Dorea formicigenerans	contig_gene172387_1	NA	NA	NA	NA	NA	NA	NA
contig_gene102163_1	NA	NA	NA	NA	NA	NA	NA	contig_gene143441_5	Bacteria	Firmicutes	Clostridia	Clostridiales	undef	Pseudoflavonifractor	Pseudoflavonifractor capillosus
contig_gene36437_1	NA	NA	NA	NA	NA	NA	NA	contig_gene43531_8	Bacteria	Firmicutes	Clostridia	Clostridiales	Ruminococcaceae	Oscillibacter	NA
contig_gene160495_13	NA	NA	NA	NA	NA	NA	NA	contig_gene14786_1	Bacteria	Firmicutes	Clostridia	Clostridiales	Lachnospiraceae	undef	butyrate-producing bacterium
contig_gene128761_1	Bacteria	Firmicutes	Clostridia	Clostridiales	Lachnospiraceae	Dorea	Dorea longicatena	contig_gene176017_1	Bacteria	Firmicutes	Clostridia	Clostridiales	Lachnospiraceae	undef	butyrate-producing bacterium
contig_gene51503_1	NA	NA	NA	NA	NA	NA	NA	contig_gene119245_2	Bacteria	Firmicutes	Clostridia	Clostridiales	NA	NA	NA
contig_gene178537_8	Bacteria	Firmicutes	Clostridia	Clostridiales	NA	NA	NA	contig_gene5719_12	Bacteria	Actinobacteria	Actinobacteria (class)	Coriobacteriales	Coriobacteriaceae	Collinsella	Collinsella aerofaciens
contig_gene27213_32	Bacteria	Firmicutes	Clostridia	Clostridiales	NA	NA	NA	contig_gene148212_3	Bacteria	Firmicutes	Clostridia	Clostridiales	Lachnospiraceae	undef	butyrate-producing bacterium
contig_gene159919_1	Bacteria	Firmicutes	Clostridia	Clostridiales	Lachnospiraceae	undef	butyrate-producing bacterium	contig_gene84803_6	Bacteria	Firmicutes	Clostridia	Clostridiales	NA	NA	NA
contig_gene217893_2	Bacteria	Firmicutes	Clostridia	Clostridiales	0	0	butyrate-producing bacterium SS3/4	contig_gene83894_5	NA	NA	NA	NA	NA	NA	NA
contig_gene46297_9	Bacteria	Firmicutes	Clostridia	Clostridiales	NA	NA	NA	contig_gene72575_21	Bacteria	Firmicutes	Clostridia	Clostridiales	NA	NA	NA
contig_gene102280_5	Bacteria	Firmicutes	Clostridia	Clostridiales	Ruminococcaceae	Ruminococcus	NA	contig_gene50980_2	NA	NA	NA	NA	NA	NA	NA
contig_gene184107_1	NA	NA	NA	NA	NA	NA	NA	contig_gene66810_12	Bacteria	Firmicutes	Clostridia	Clostridiales	NA	NA	NA
contig_gene82555_12	Bacteria	Firmicutes	Clostridia	Clostridiales	Lachnospiraceae	Dorea	Dorea formicigenerans	contig_gene59124_1	NA	NA	NA	NA	NA	NA	NA
contig_gene123688_1	NA	NA	NA	NA	NA	NA	NA	contig_gene46699_5	Bacteria	Firmicutes	Clostridia	Clostridiales	undef	undef	unnamed butyrate-producing bacterium SS3/4
contig_gene91742_23	Bacteria	Firmicutes	Clostridia	Clostridiales	Lachnospiraceae	Blautia	[Ruminococcus] obeum	contig_gene85253_14	Bacteria	Firmicutes	Clostridia	Clostridiales	Eubacteriaceae	Eubacterium	NA
contig_gene160573_4	Bacteria	Firmicutes	Clostridia	Clostridiales	Lachnospiraceae	Blautia	[Ruminococcus] obeum	contig_gene105557_2	NA	NA	NA	NA	NA	NA	NA
contig_gene192120_1	NA	NA	NA	NA	NA	NA	NA	contig_gene132961_4	Bacteria	Firmicutes	Clostridia	Clostridiales	Ruminococcaceae	Oscillibacter	NA
contig_gene211464_1	NA	NA	NA	NA	NA	NA	NA	contig_gene73387_5	Bacteria	Firmicutes	Clostridia	Clostridiales	Lachnospiraceae	NA	NA
contig_gene36007_4	NA	NA	NA	NA	NA	NA	NA	contig_gene157948_24	Bacteria	Firmicutes	Clostridia	Clostridiales	NA	NA	NA
contig_gene90680_1	NA	NA	NA	NA	NA	NA	NA	contig_gene107336_3	Bacteria	Firmicutes	Clostridia	Clostridiales	Ruminococcaceae	Ruminococcus	NA
contig_gene114566_1	Bacteria	Firmicutes	Clostridia	Clostridiales	Lachnospiraceae	undef	Clostridium scindens	contig_gene24537_11	NA	NA	NA	NA	NA	NA	NA
contig_gene1165_34	Bacteria	Firmicutes	Clostridia	Clostridiales	Lachnospiraceae	NA	NA	contig_gene27669_1	NA	NA	NA	NA	NA	NA	NA
contig_gene102280_4	Bacteria	Firmicutes	Clostridia	Clostridiales	Ruminococcaceae	Ruminococcus	NA	contig_gene202783_3	NA	NA	NA	NA	NA	NA	NA
contig_gene73175_2	NA	NA	NA	NA	NA	NA	NA	contig_gene51334_3	Bacteria	Firmicutes	Clostridia	Clostridiales	Ruminococcaceae	Oscillibacter	NA
contig_gene28518_54	Bacteria	Firmicutes	Clostridia	Clostridiales	Lachnospiraceae	Dorea	Dorea formicigenerans	contig_gene223815_3	Bacteria	Firmicutes	Clostridia	Clostridiales	Ruminococcaceae	NA	NA
contig_gene46297_10	Bacteria	Firmicutes	Clostridia	Clostridiales	NA	NA	NA	contig_gene117893_7	NA	NA	NA	NA	NA	NA	NA
contig_gene138909_1	NA	NA	NA	NA	NA	NA	NA	contig_gene177495_3	Bacteria	Firmicutes	Clostridia	Clostridiales	Ruminococcaceae	undef	unnamed Ruminococcaceae bacterium D16
contig_gene100701_3	NA	NA	NA	NA	NA	NA	NA	contig_gene43407_1	NA	NA	NA	NA	NA	NA	NA
contig_gene148638_1	Bacteria	Firmicutes	Clostridia	Clostridiales	Lachnospiraceae	Dorea	Dorea longicatena	contig_gene71622_1	NA	NA	NA	NA	NA	NA	NA
contig_gene160495_14	NA	NA	NA	NA	NA	NA	NA	contig_gene97722_3	Bacteria	Firmicutes	Clostridia	Clostridiales	0	0	butyrate-producing bacterium SS3/4
contig_gene76399_1	NA	NA	NA	NA	NA	NA	NA	contig_gene47008_1	NA	NA	NA	NA	NA	NA	NA
contig_gene117409_1	NA	NA	NA	NA	NA	NA	NA	contig_gene213875_1	NA	NA	NA	NA	NA	NA	NA
contig_gene68555_1	NA	NA	NA	NA	NA	NA	NA	contig_gene14782_1	NA	NA	NA	NA	NA	NA	NA
contig_gene74081_1	NA	NA	NA	NA	NA	NA	NA	contig_gene161501_1	NA	NA	NA	NA	NA	NA	NA
contig_gene117254_4	Bacteria	Firmicutes	Clostridia	Clostridiales	Lachnospiraceae	Blautia	[Ruminococcus] obeum	contig_gene101671_2	NA	NA	NA	NA	NA	NA	NA
contig_gene201801_3	NA	NA	NA	NA	NA	NA	NA	contig_gene85814_1	NA	NA	NA	NA	NA	NA	NA
contig_gene199010_1	NA	NA	NA	NA	NA	NA	NA	contig_gene129885_2	NA	NA	NA	NA	NA	NA	NA
contig_gene85662_2	NA	NA	NA	NA	NA	NA	NA	contig_gene99359_3	NA	NA	NA	NA	NA	NA	NA
contig_gene162542_1	NA	NA	NA	NA	NA	NA	NA	contig_gene233680_2	NA	NA	NA	NA	NA	NA	NA
contig_gene9775_1	NA	NA	NA	NA	NA	NA	NA	contig_gene8758_5	Bacteria	Firmicutes	Clostridia	Clostridiales	Lachnospiraceae	Roseburia	Roseburia intestinalis
contig_gene16363_3	Bacteria	Bacteroidetes	Bacteroidia	Bacteroidales	Bacteroidaceae	Bacteroides	Bacteroides finegoldii	contig_gene71236_1	NA	NA	NA	NA	NA	NA	NA
contig_gene8536_2	Bacteria	Bacteroidetes	Bacteroidia	Bacteroidales	Bacteroidaceae	Bacteroides	Bacteroides finegoldii	contig_gene104227_1	NA	NA	NA	NA	NA	NA	NA
contig_gene13737_1	NA	NA	NA	NA	NA	NA	NA	contig_gene6560_37	Bacteria	Firmicutes	Clostridia	Clostridiales	Lachnospiraceae	NA	NA
contig_gene231168_1	Bacteria	Bacteroidetes	Bacteroidia	Bacteroidales	Bacteroidaceae	Bacteroides	Bacteroides finegoldii	contig_gene21927_12	Bacteria	Firmicutes	Clostridia	Clostridiales	Lachnospiraceae	NA	NA
contig_gene140951_4	NA	NA	NA	NA	NA	NA	NA	contig_gene180736_1	NA	NA	NA	NA	NA	NA	NA
contig_gene53808_1	Bacteria	Bacteroidetes	Bacteroidia	Bacteroidales	Porphyromonadaceae	Parabacteroides	Parabacteroides distasonis	contig_gene128344_5	Bacteria	Firmicutes	Clostridia	Clostridiales	NA	NA	NA
contig_gene10158_5	NA	NA	NA	NA	NA	NA	NA	contig_gene233464_1	NA	NA	NA	NA	NA	NA	NA
contig_gene14722_8	Bacteria	Bacteroidetes	Bacteroidia	Bacteroidales	Porphyromonadaceae	Parabacteroides	Parabacteroides distasonis	contig_gene62340_1	NA	NA	NA	NA	NA	NA	NA
contig_gene105692_1	NA	NA	NA	NA	NA	NA	NA	contig_gene34847_1	Bacteria	Firmicutes	Clostridia	Clostridiales	Eubacteriaceae	Eubacterium	NA
contig_gene3407_36	Bacteria	Bacteroidetes	Bacteroidia	Bacteroidales	Porphyromonadaceae	Parabacteroides	Parabacteroides distasonis	contig_gene754_8	Bacteria	Firmicutes	Clostridia	Clostridiales	Ruminococcaceae	Faecalibacterium	Faecalibacterium prausnitzii
contig_gene8925_1	NA	NA	NA	NA	NA	NA	NA	contig_gene4675_37	NA	NA	NA	NA	NA	NA	NA
contig_gene1707_5	NA	NA	NA	NA	NA	NA	NA	contig_gene38551_2	NA	NA	NA	NA	NA	NA	NA
contig_gene8930_2	NA	NA	NA	NA	NA	NA	NA	contig_gene3155_10	Bacteria	Proteobacteria	Betaproteobacteria	Burkholderiales	Sutterellaceae	Sutterella	Sutterella wadsworthensis
contig_gene2012_1	NA	NA	NA	NA	NA	NA	NA	contig_gene183486_1	NA	NA	NA	NA	NA	NA	NA
contig_gene11122_1	Bacteria	Bacteroidetes	Bacteroidia	Bacteroidales	Bacteroidaceae	Bacteroides	Bacteroides finegoldii	contig_gene218316_32	Bacteria	Firmicutes	Clostridia	Clostridiales	Eubacteriaceae	Eubacterium	Eubacterium hallii
contig_gene18560_1	NA	NA	NA	NA	NA	NA	NA	contig_gene96482_3	NA	NA	NA	NA	NA	NA	NA
contig_gene45425_3	Bacteria	Bacteroidetes	Bacteroidia	Bacteroidales	Bacteroidaceae	Bacteroides	Bacteroides caccae	contig_gene91859_2	Bacteria	Bacteroidetes	Bacteroidia	Bacteroidales	Porphyromonadaceae	Parabacteroides	Parabacteroides distasonis
contig_gene8925_3	NA	NA	NA	NA	NA	NA	NA	contig_gene40502_1	NA	NA	NA	NA	NA	NA	NA
contig_gene4849_1	NA	NA	NA	NA	NA	NA	NA	contig_gene233404_4	Bacteria	Firmicutes	Clostridia	Clostridiales	NA	NA	NA
contig_gene71128_37	Bacteria	Bacteroidetes	Bacteroidia	Bacteroidales	Porphyromonadaceae	Parabacteroides	Parabacteroides distasonis	contig_gene31865_6	Bacteria	Firmicutes	Clostridia	Clostridiales	NA	NA	NA
contig_gene3937_6	Bacteria	Bacteroidetes	Bacteroidia	Bacteroidales	Bacteroidaceae	Bacteroides	Bacteroides finegoldii	contig_gene7463_36	Bacteria	Firmicutes	Negativicutes	Selenomonadales	Veillonellaceae	Dialister	Dialister invisus
contig_gene15799_6	Bacteria	Bacteroidetes	Bacteroidia	Bacteroidales	Bacteroidaceae	Bacteroides	Bacteroides finegoldii	contig_gene187485_2	NA	NA	NA	NA	NA	NA	NA
contig_gene221869_3	NA	NA	NA	NA	NA	NA	NA	contig_gene57457_48	Bacteria	Firmicutes	Clostridia	Clostridiales	Eubacteriaceae	Eubacterium	Eubacterium hallii
contig_gene88410_2	NA	NA	NA	NA	NA	NA	NA	contig_gene10932_1	NA	NA	NA	NA	NA	NA	NA
contig_gene119325_1	Bacteria	Actinobacteria	Actinobacteria (class)	Coriobacteriales	Coriobacteriaceae	Eggerthella	Eggerthella lenta	contig_gene3120_5	NA	NA	NA	NA	NA	NA	NA
contig_gene7314_1	NA	NA	NA	NA	NA	NA	NA	contig_gene89794_1	NA	NA	NA	NA	NA	NA	NA
contig_gene57457_38	Bacteria	Firmicutes	Clostridia	Clostridiales	Eubacteriaceae	Eubacterium	Eubacterium hallii	contig_gene75890_31	Bacteria	Firmicutes	Clostridia	Clostridiales	NA	NA	NA
contig_gene172387_1	NA	NA	NA	NA	NA	NA	NA	contig_gene66916_5	Bacteria	Firmicutes	Clostridia	Clostridiales	NA	NA	NA
contig_gene143441_5	Bacteria	Firmicutes	Clostridia	Clostridiales	undef	Pseudoflavonifractor	Pseudoflavonifractor capillosus	contig_gene199615_4	NA	NA	NA	NA	NA	NA	NA
contig_gene43531_8	Bacteria	Firmicutes	Clostridia	Clostridiales	Ruminococcaceae	Oscillibacter	NA	contig_gene142222_1	NA	NA	NA	NA	NA	NA	NA
contig_gene14786_1	Bacteria	Firmicutes	Clostridia	Clostridiales	Lachnospiraceae	undef	butyrate-producing bacterium	contig_gene28414_1	NA	NA	NA	NA	NA	NA	NA
contig_gene176017_1	Bacteria	Firmicutes	Clostridia	Clostridiales	Lachnospiraceae	undef	butyrate-producing bacterium	contig_gene131802_62	Bacteria	Firmicutes	Clostridia	NA	NA	NA	NA
contig_gene119245_2	Bacteria	Firmicutes	Clostridia	Clostridiales	NA	NA	NA	contig_gene53130_2	NA	NA	NA	NA	NA	NA	NA
contig_gene5719_12	Bacteria	Actinobacteria	Actinobacteria (class)	Coriobacteriales	Coriobacteriaceae	Collinsella	Collinsella aerofaciens	contig_gene94366_2	NA	NA	NA	NA	NA	NA	NA
contig_gene148212_3	Bacteria	Firmicutes	Clostridia	Clostridiales	Lachnospiraceae	undef	butyrate-producing bacterium	contig_gene34727_1	NA	NA	NA	NA	NA	NA	NA
contig_gene84803_6	Bacteria	Firmicutes	Clostridia	Clostridiales	NA	NA	NA	contig_gene68258_1	NA	NA	NA	NA	NA	NA	NA
contig_gene83894_5	NA	NA	NA	NA	NA	NA	NA	contig_gene23977_1	NA	NA	NA	NA	NA	NA	NA
contig_gene72575_21	Bacteria	Firmicutes	Clostridia	Clostridiales	NA	NA	NA	contig_gene25138_3	NA	NA	NA	NA	NA	NA	NA
contig_gene50980_2	NA	NA	NA	NA	NA	NA	NA	contig_gene46729_10	NA	NA	NA	NA	NA	NA	NA
contig_gene66810_12	Bacteria	Firmicutes	Clostridia	Clostridiales	NA	NA	NA	contig_gene160315_1	NA	NA	NA	NA	NA	NA	NA
contig_gene59124_1	NA	NA	NA	NA	NA	NA	NA	contig_gene180976_4	NA	NA	NA	NA	NA	NA	NA
contig_gene46699_5	Bacteria	Firmicutes	Clostridia	Clostridiales	undef	undef	unnamed butyrate-producing bacterium SS3/4	contig_gene128088_1	NA	NA	NA	NA	NA	NA	NA
contig_gene85253_14	Bacteria	Firmicutes	Clostridia	Clostridiales	Eubacteriaceae	Eubacterium	NA	contig_gene220544_10	Bacteria	Firmicutes	Clostridia	Clostridiales	Ruminococcaceae	NA	NA
contig_gene105557_2	NA	NA	NA	NA	NA	NA	NA	contig_gene20676_1	NA	NA	NA	NA	NA	NA	NA
contig_gene132961_4	Bacteria	Firmicutes	Clostridia	Clostridiales	Ruminococcaceae	Oscillibacter	NA	contig_gene227721_1	NA	NA	NA	NA	NA	NA	NA
contig_gene73387_5	Bacteria	Firmicutes	Clostridia	Clostridiales	Lachnospiraceae	NA	NA	contig_gene76725_1	NA	NA	NA	NA	NA	NA	NA
contig_gene157948_24	Bacteria	Firmicutes	Clostridia	Clostridiales	NA	NA	NA	contig_gene10105_1	NA	NA	NA	NA	NA	NA	NA
contig_gene107336_3	Bacteria	Firmicutes	Clostridia	Clostridiales	Ruminococcaceae	Ruminococcus	NA	contig_gene122483_1	NA	NA	NA	NA	NA	NA	NA
contig_gene24537_11	NA	NA	NA	NA	NA	NA	NA	contig_gene183439_1	NA	NA	NA	NA	NA	NA	NA
contig_gene27669_1	NA	NA	NA	NA	NA	NA	NA	contig_gene15743_2	Bacteria	Firmicutes	Clostridia	Clostridiales	Ruminococcaceae	Faecalibacterium	Faecalibacterium prausnitzii
contig_gene202783_3	NA	NA	NA	NA	NA	NA	NA	contig_gene52742_1	NA	NA	NA	NA	NA	NA	NA
contig_gene51334_3	Bacteria	Firmicutes	Clostridia	Clostridiales	Ruminococcaceae	Oscillibacter	NA	contig_gene132766_11	NA	NA	NA	NA	NA	NA	NA
contig_gene223815_3	Bacteria	Firmicutes	Clostridia	Clostridiales	Ruminococcaceae	NA	NA	contig_gene199615_7	NA	NA	NA	NA	NA	NA	NA
contig_gene117893_7	NA	NA	NA	NA	NA	NA	NA	contig_gene19973_2	Bacteria	Firmicutes	Clostridia	Clostridiales	Ruminococcaceae	Ruminococcus	unnamed Ruminococcus sp. SR1/5
contig_gene177495_3	Bacteria	Firmicutes	Clostridia	Clostridiales	Ruminococcaceae	undef	unnamed Ruminococcaceae bacterium D16	contig_gene73290_1	Bacteria	Firmicutes	Clostridia	Clostridiales	Lachnospiraceae	undef	butyrate-producing bacterium
contig_gene43407_1	NA	NA	NA	NA	NA	NA	NA	contig_gene139073_1	Bacteria	Firmicutes	Clostridia	Clostridiales	Ruminococcaceae	Ruminococcus	unnamed Ruminococcus sp. SR1/5
contig_gene71622_1	NA	NA	NA	NA	NA	NA	NA	contig_gene3155_7	Bacteria	Proteobacteria	Betaproteobacteria	Burkholderiales	Sutterellaceae	Sutterella	Sutterella wadsworthensis
contig_gene97722_3	Bacteria	Firmicutes	Clostridia	Clostridiales	0	0	butyrate-producing bacterium SS3/4	contig_gene67651_6	Bacteria	Firmicutes	Clostridia	Clostridiales	undef	Pseudoflavonifractor	Pseudoflavonifractor capillosus
contig_gene47008_1	NA	NA	NA	NA	NA	NA	NA	contig_gene3317_1	NA	NA	NA	NA	NA	NA	NA
contig_gene213875_1	NA	NA	NA	NA	NA	NA	NA	contig_gene120031_7	Bacteria	Firmicutes	Clostridia	Clostridiales	Lachnospiraceae	Dorea	Dorea formicigenerans
contig_gene14782_1	NA	NA	NA	NA	NA	NA	NA	contig_gene46312_3	Bacteria	Firmicutes	Clostridia	Clostridiales	Eubacteriaceae	Eubacterium	Eubacterium hallii
contig_gene161501_1	NA	NA	NA	NA	NA	NA	NA	contig_gene43653_3	Bacteria	Firmicutes	Clostridia	Clostridiales	NA	NA	NA
contig_gene85814_1	NA	NA	NA	NA	NA	NA	NA	contig_gene226050_1	NA	NA	NA	NA	NA	NA	NA
contig_gene208051_1	NA	NA	NA	NA	NA	NA	NA	contig_gene30351_2	Bacteria	Firmicutes	Clostridia	Clostridiales	Clostridiaceae	Clostridium	Clostridium leptum
contig_gene129885_2	NA	NA	NA	NA	NA	NA	NA	contig_gene20558_4	Bacteria	Actinobacteria	Actinobacteria (class)	Coriobacteriales	Coriobacteriaceae	Eggerthella	Eggerthella lenta
contig_gene99359_3	NA	NA	NA	NA	NA	NA	NA	contig_gene118015_1	Bacteria	Firmicutes	Clostridia	Clostridiales	Ruminococcaceae	Ruminococcus	unnamed Ruminococcus sp. SR1/5
contig_gene233680_2	NA	NA	NA	NA	NA	NA	NA	contig_gene227905_1	NA	NA	NA	NA	NA	NA	NA
contig_gene8758_5	Bacteria	Firmicutes	Clostridia	Clostridiales	Lachnospiraceae	Roseburia	Roseburia intestinalis	contig_gene69728_28	Bacteria	Actinobacteria	Actinobacteria (class)	Coriobacteriales	Coriobacteriaceae	Eggerthella	Eggerthella lenta
contig_gene71236_1	NA	NA	NA	NA	NA	NA	NA	contig_gene100392_4	NA	NA	NA	NA	NA	NA	NA
contig_gene104227_1	NA	NA	NA	NA	NA	NA	NA	contig_gene59507_1	Bacteria	Firmicutes	Clostridia	Clostridiales	Ruminococcaceae	Ruminococcus	unnamed Ruminococcus sp. SR1/5
contig_gene6560_37	Bacteria	Firmicutes	Clostridia	Clostridiales	Lachnospiraceae	NA	NA	contig_gene38428_1	Bacteria	Firmicutes	Clostridia	Clostridiales	Ruminococcaceae	Ruminococcus	unnamed Ruminococcus sp. SR1/5
contig_gene21927_12	Bacteria	Firmicutes	Clostridia	Clostridiales	Lachnospiraceae	NA	NA	contig_gene73852_1	Bacteria	Firmicutes	Clostridia	Clostridiales	NA	NA	NA
contig_gene180736_1	NA	NA	NA	NA	NA	NA	NA	contig_gene96482_7	NA	NA	NA	NA	NA	NA	NA
contig_gene10294_1	Bacteria	Firmicutes	Clostridia	Clostridiales	NA	NA	NA	contig_gene233185_3	NA	NA	NA	NA	NA	NA	NA
contig_gene34847_1	Bacteria	Firmicutes	Clostridia	Clostridiales	Eubacteriaceae	Eubacterium	NA	contig_gene64030_43	Bacteria	Firmicutes	Clostridia	Clostridiales	Eubacteriaceae	Eubacterium	NA
contig_gene754_8	Bacteria	Firmicutes	Clostridia	Clostridiales	Ruminococcaceae	Faecalibacterium	Faecalibacterium prausnitzii	contig_gene102288_1	NA	NA	NA	NA	NA	NA	NA
contig_gene4675_37	NA	NA	NA	NA	NA	NA	NA	contig_gene10848_14	Bacteria	Firmicutes	Clostridia	Clostridiales	Lachnospiraceae	Dorea	Dorea longicatena
contig_gene38551_2	NA	NA	NA	NA	NA	NA	NA	contig_gene3280_3	NA	NA	NA	NA	NA	NA	NA
contig_gene3155_10	Bacteria	Proteobacteria	Betaproteobacteria	Burkholderiales	Sutterellaceae	Sutterella	Sutterella wadsworthensis	contig_gene5611_1	Bacteria	Firmicutes	Clostridia	Clostridiales	Lachnospiraceae	Roseburia	Roseburia intestinalis
contig_gene183486_1	NA	NA	NA	NA	NA	NA	NA	contig_gene4014_3	Bacteria	Actinobacteria	Actinobacteria (class)	Coriobacteriales	Coriobacteriaceae	Collinsella	Collinsella aerofaciens
contig_gene218316_32	Bacteria	Firmicutes	Clostridia	Clostridiales	Eubacteriaceae	Eubacterium	Eubacterium hallii	contig_gene109090_1	NA	NA	NA	NA	NA	NA	NA
contig_gene96482_3	NA	NA	NA	NA	NA	NA	NA	contig_gene60735_25	Bacteria	Firmicutes	Clostridia	Clostridiales	NA	NA	NA
contig_gene106011_4	NA	NA	NA	NA	NA	NA	NA	contig_gene34693_4	Bacteria	Firmicutes	Clostridia	Clostridiales	Eubacteriaceae	Eubacterium	Eubacterium hallii
contig_gene18731_1	NA	NA	NA	NA	NA	NA	NA	contig_gene67698_1	NA	NA	NA	NA	NA	NA	NA
contig_gene91859_2	Bacteria	Bacteroidetes	Bacteroidia	Bacteroidales	Porphyromonadaceae	Parabacteroides	Parabacteroides distasonis	contig_gene111899_1	NA	NA	NA	NA	NA	NA	NA
contig_gene40502_1	NA	NA	NA	NA	NA	NA	NA	contig_gene149276_2	NA	NA	NA	NA	NA	NA	NA
contig_gene105399_21	Bacteria	Actinobacteria	Actinobacteria (class)	Coriobacteriales	Coriobacteriaceae	Collinsella	Collinsella aerofaciens	contig_gene7971_5	NA	NA	NA	NA	NA	NA	NA
contig_gene233404_4	Bacteria	Firmicutes	Clostridia	Clostridiales	NA	NA	NA	contig_gene94608_24	Bacteria	Firmicutes	Clostridia	Clostridiales	NA	NA	NA
contig_gene31865_6	Bacteria	Firmicutes	Clostridia	Clostridiales	NA	NA	NA	contig_gene200757_1	Bacteria	Firmicutes	Clostridia	Clostridiales	Clostridiaceae	Clostridium	Clostridium symbiosum
contig_gene7463_36	Bacteria	Firmicutes	Negativicutes	Selenomonadales	Veillonellaceae	Dialister	Dialister invisus	contig_gene93405_38	Bacteria	Firmicutes	Clostridia	Clostridiales	Lachnospiraceae	NA	NA
contig_gene187485_2	NA	NA	NA	NA	NA	NA	NA	contig_gene22744_57	Bacteria	Bacteroidetes	Bacteroidia	Bacteroidales	Porphyromonadaceae	Parabacteroides	Parabacteroides distasonis
contig_gene57457_48	Bacteria	Firmicutes	Clostridia	Clostridiales	Eubacteriaceae	Eubacterium	Eubacterium hallii	contig_gene212628_8	Bacteria	Firmicutes	Clostridia	Clostridiales	Clostridiaceae	Clostridium	Clostridium leptum
contig_gene236188_1	NA	NA	NA	NA	NA	NA	NA	contig_gene66602_1	NA	NA	NA	NA	NA	NA	NA
contig_gene10932_1	NA	NA	NA	NA	NA	NA	NA	contig_gene100101_26	Bacteria	Firmicutes	Clostridia	Clostridiales	NA	NA	NA
contig_gene26902_1	NA	NA	NA	NA	NA	NA	NA	contig_gene150419_1	NA	NA	NA	NA	NA	NA	NA
contig_gene3120_5	NA	NA	NA	NA	NA	NA	NA	contig_gene83711_1	NA	NA	NA	NA	NA	NA	NA
contig_gene89794_1	NA	NA	NA	NA	NA	NA	NA	contig_gene49074_1	NA	NA	NA	NA	NA	NA	NA
contig_gene75890_31	Bacteria	Firmicutes	Clostridia	Clostridiales	NA	NA	NA	contig_gene6587_22	Bacteria	Firmicutes	Clostridia	Clostridiales	NA	NA	NA
contig_gene101299_15	NA	NA	NA	NA	NA	NA	NA	contig_gene180720_13	Bacteria	Firmicutes	Clostridia	Clostridiales	NA	NA	NA
contig_gene66916_5	Bacteria	Firmicutes	Clostridia	Clostridiales	NA	NA	NA	contig_gene232208_2	Bacteria	Firmicutes	Clostridia	Clostridiales	NA	NA	NA
contig_gene199615_4	NA	NA	NA	NA	NA	NA	NA	contig_gene51452_8	Bacteria	Firmicutes	Clostridia	Clostridiales	Eubacteriaceae	Eubacterium	Eubacterium hallii
contig_gene142222_1	NA	NA	NA	NA	NA	NA	NA	contig_gene223467_1	NA	NA	NA	NA	NA	NA	NA
contig_gene28414_1	NA	NA	NA	NA	NA	NA	NA	contig_gene54331_6	Bacteria	Firmicutes	Clostridia	Clostridiales	NA	NA	NA
contig_gene131802_62	Bacteria	Firmicutes	Clostridia	NA	NA	NA	NA	contig_gene80492_3	Bacteria	Firmicutes	Clostridia	Clostridiales	NA	NA	NA
contig_gene53130_2	NA	NA	NA	NA	NA	NA	NA	contig_gene219849_1	Bacteria	Firmicutes	Clostridia	NA	NA	NA	NA
contig_gene94366_2	NA	NA	NA	NA	NA	NA	NA	contig_gene84286_107	Bacteria	Firmicutes	Clostridia	Clostridiales	Eubacteriaceae	Eubacterium	NA
contig_gene34727_1	NA	NA	NA	NA	NA	NA	NA	contig_gene10770_2	Bacteria	Firmicutes	Clostridia	Clostridiales	Ruminococcaceae	Faecalibacterium	Faecalibacterium prausnitzii
contig_gene68258_1	NA	NA	NA	NA	NA	NA	NA	contig_gene3280_4	NA	NA	NA	NA	NA	NA	NA
contig_gene23977_1	NA	NA	NA	NA	NA	NA	NA	contig_gene42022_3	Bacteria	Firmicutes	Clostridia	Clostridiales	NA	NA	NA
contig_gene25138_3	NA	NA	NA	NA	NA	NA	NA	contig_gene58687_5	NA	NA	NA	NA	NA	NA	NA
contig_gene46729_10	NA	NA	NA	NA	NA	NA	NA	contig_gene64030_44	Bacteria	Firmicutes	Clostridia	Clostridiales	Eubacteriaceae	Eubacterium	NA
contig_gene160315_1	NA	NA	NA	NA	NA	NA	NA	contig_gene5611_2	Bacteria	Firmicutes	Clostridia	Clostridiales	Lachnospiraceae	Roseburia	Roseburia intestinalis
contig_gene190816_4	Bacteria	Actinobacteria	Actinobacteria (class)	Coriobacteriales	Coriobacteriaceae	Eggerthella	Eggerthella lenta	contig_gene155893_1	NA	NA	NA	NA	NA	NA	NA
contig_gene154140_2	NA	NA	NA	NA	NA	NA	NA	contig_gene233665_4	Bacteria	Firmicutes	Clostridia	Clostridiales	NA	NA	NA
contig_gene201310_2	Bacteria	Actinobacteria	Actinobacteria (class)	Coriobacteriales	Coriobacteriaceae	Eggerthella	Eggerthella lenta	contig_gene150419_2	NA	NA	NA	NA	NA	NA	NA
contig_gene180976_4	NA	NA	NA	NA	NA	NA	NA	contig_gene32951_22	Bacteria	Bacteroidetes	Bacteroidia	Bacteroidales	Porphyromonadaceae	Parabacteroides	Parabacteroides merdae
contig_gene189016_9	Bacteria	Bacteroidetes	Bacteroidia	Bacteroidales	Rikenellaceae	Alistipes	Alistipes shahii	contig_gene132356_21	Bacteria	Firmicutes	Clostridia	NA	NA	NA	NA
contig_gene220544_10	Bacteria	Firmicutes	Clostridia	Clostridiales	Ruminococcaceae	NA	NA	contig_gene100101_27	Bacteria	Firmicutes	Clostridia	Clostridiales	NA	NA	NA
contig_gene20676_1	NA	NA	NA	NA	NA	NA	NA	contig_gene3496_6	NA	NA	NA	NA	NA	NA	NA
contig_gene227721_1	NA	NA	NA	NA	NA	NA	NA	contig_gene200757_2	Bacteria	Firmicutes	Clostridia	Clostridiales	Clostridiaceae	Clostridium	Clostridium symbiosum
contig_gene10105_1	NA	NA	NA	NA	NA	NA	NA	contig_gene66602_2	NA	NA	NA	NA	NA	NA	NA
contig_gene122483_1	NA	NA	NA	NA	NA	NA	NA	contig_gene214377_1	NA	NA	NA	NA	NA	NA	NA
contig_gene183439_1	NA	NA	NA	NA	NA	NA	NA	contig_gene34693_3	Bacteria	Firmicutes	Clostridia	Clostridiales	Eubacteriaceae	Eubacterium	Eubacterium hallii
contig_gene15743_2	Bacteria	Firmicutes	Clostridia	Clostridiales	Ruminococcaceae	Faecalibacterium	Faecalibacterium prausnitzii	contig_gene137112_4	Bacteria	Firmicutes	Clostridia	Clostridiales	Lachnospiraceae	undef	butyrate-producing bacterium
contig_gene1245_1	NA	NA	NA	NA	NA	NA	NA	contig_gene94608_23	Bacteria	Firmicutes	Clostridia	Clostridiales	NA	NA	NA
contig_gene52742_1	NA	NA	NA	NA	NA	NA	NA	contig_gene30565_2	NA	NA	NA	NA	NA	NA	NA
contig_gene15599_1	NA	NA	NA	NA	NA	NA	NA	contig_gene27364_1	NA	NA	NA	NA	NA	NA	NA
contig_gene132766_11	NA	NA	NA	NA	NA	NA	NA	contig_gene10848_13	Bacteria	Firmicutes	Clostridia	Clostridiales	Lachnospiraceae	Dorea	Dorea longicatena
contig_gene191546_1	NA	NA	NA	NA	NA	NA	NA	contig_gene210580_1	NA	NA	NA	NA	NA	NA	NA
contig_gene370_2	NA	NA	NA	NA	NA	NA	NA	contig_gene144445_4	Bacteria	Firmicutes	Clostridia	Clostridiales	Ruminococcaceae	NA	NA
contig_gene10350_1	NA	NA	NA	NA	NA	NA	NA	contig_gene88571_1	NA	NA	NA	NA	NA	NA	NA
contig_gene199615_7	NA	NA	NA	NA	NA	NA	NA	contig_gene149276_3	NA	NA	NA	NA	NA	NA	NA
contig_gene19973_2	Bacteria	Firmicutes	Clostridia	Clostridiales	Ruminococcaceae	Ruminococcus	unnamed Ruminococcus sp. SR1/5	contig_gene2882_7	Bacteria	Bacteroidetes	Bacteroidia	Bacteroidales	Bacteroidaceae	Bacteroides	Bacteroides uniformis
contig_gene130461_1	NA	NA	NA	NA	NA	NA	NA	contig_gene86635_1	NA	NA	NA	NA	NA	NA	NA
contig_gene73290_1	Bacteria	Firmicutes	Clostridia	Clostridiales	Lachnospiraceae	undef	butyrate-producing bacterium	contig_gene235863_1	NA	NA	NA	NA	NA	NA	NA
contig_gene139073_1	Bacteria	Firmicutes	Clostridia	Clostridiales	Ruminococcaceae	Ruminococcus	unnamed Ruminococcus sp. SR1/5	contig_gene158944_9	Bacteria	Bacteroidetes	Bacteroidia	Bacteroidales	Bacteroidaceae	Bacteroides	NA
contig_gene3155_7	Bacteria	Proteobacteria	Betaproteobacteria	Burkholderiales	Sutterellaceae	Sutterella	Sutterella wadsworthensis	contig_gene212378_7	Bacteria	Bacteroidetes	Bacteroidia	Bacteroidales	Rikenellaceae	Alistipes	Alistipes shahii
contig_gene8637_1	NA	NA	NA	NA	NA	NA	NA	contig_gene6043_1	Bacteria	Bacteroidetes	Bacteroidia	Bacteroidales	Porphyromonadaceae	Parabacteroides	Parabacteroides distasonis
contig_gene221327_1	NA	NA	NA	NA	NA	NA	NA	contig_gene81074_1	NA	NA	NA	NA	NA	NA	NA
contig_gene133187_1	NA	NA	NA	NA	NA	NA	NA	contig_gene136179_2	Bacteria	Firmicutes	Clostridia	Clostridiales	Ruminococcaceae	Ruminococcus	NA
contig_gene118961_1	Bacteria	Actinobacteria	Actinobacteria (class)	Bifidobacteriales	Bifidobacteriaceae	Bifidobacterium	Bifidobacterium longum	contig_gene96901_19	Bacteria	Firmicutes	Clostridia	Clostridiales	NA	NA	NA
contig_gene105177_1	NA	NA	NA	NA	NA	NA	NA	contig_gene4248_1	Bacteria	Firmicutes	Clostridia	Clostridiales	NA	NA	NA
contig_gene4336_1	NA	NA	NA	NA	NA	NA	NA	contig_gene431_6	Bacteria	Firmicutes	Clostridia	Clostridiales	NA	NA	NA
contig_gene145778_1	NA	NA	NA	NA	NA	NA	NA	contig_gene539_27	Bacteria	Firmicutes	Clostridia	Clostridiales	Ruminococcaceae	Ruminococcus	NA
contig_gene67651_6	Bacteria	Firmicutes	Clostridia	Clostridiales	undef	Pseudoflavonifractor	Pseudoflavonifractor capillosus	contig_gene167088_2	NA	NA	NA	NA	NA	NA	NA
contig_gene3317_1	NA	NA	NA	NA	NA	NA	NA	contig_gene217113_1	NA	NA	NA	NA	NA	NA	NA
contig_gene17375_1	Bacteria	Firmicutes	Clostridia	Clostridiales	Ruminococcaceae	Ruminococcus	unnamed Ruminococcus sp. SR1/5	contig_gene10006_1	Bacteria	Firmicutes	Clostridia	Clostridiales	Ruminococcaceae	Faecalibacterium	Faecalibacterium prausnitzii
contig_gene111483_1	NA	NA	NA	NA	NA	NA	NA	contig_gene134390_1	Bacteria	Firmicutes	Clostridia	Clostridiales	Ruminococcaceae	Oscillibacter	NA
contig_gene2020_1	Bacteria	Firmicutes	Clostridia	Clostridiales	NA	NA	NA	contig_gene87965_1	Bacteria	Firmicutes	Clostridia	Clostridiales	Lachnospiraceae	Dorea	Dorea longicatena
contig_gene79866_1	Bacteria	Firmicutes	Clostridia	Clostridiales	Ruminococcaceae	Ruminococcus	unnamed Ruminococcus sp. SR1/5	contig_gene5375_13	Bacteria	Actinobacteria	Actinobacteria (class)	Coriobacteriales	Coriobacteriaceae	Collinsella	Collinsella aerofaciens
contig_gene120031_7	Bacteria	Firmicutes	Clostridia	Clostridiales	Lachnospiraceae	Dorea	Dorea formicigenerans	contig_gene51780_33	Bacteria	Firmicutes	Clostridia	Clostridiales	NA	NA	NA
contig_gene46312_3	Bacteria	Firmicutes	Clostridia	Clostridiales	Eubacteriaceae	Eubacterium	Eubacterium hallii	contig_gene213310_1	Bacteria	Firmicutes	Clostridia	Clostridiales	Lachnospiraceae	undef	butyrate-producing bacterium
contig_gene17700_1	NA	NA	NA	NA	NA	NA	NA	contig_gene128517_5	NA	NA	NA	NA	NA	NA	NA
contig_gene102701_1	NA	NA	NA	NA	NA	NA	NA	contig_gene206381_1	NA	NA	NA	NA	NA	NA	NA
contig_gene16785_1	NA	NA	NA	NA	NA	NA	NA	contig_gene54570_7	Bacteria	Firmicutes	Clostridia	Clostridiales	Clostridiaceae	Clostridium	Clostridium leptum
contig_gene43653_3	Bacteria	Firmicutes	Clostridia	Clostridiales	NA	NA	NA	contig_gene79405_2	Bacteria	Firmicutes	Clostridia	Clostridiales	Ruminococcaceae	Ruminococcus	NA
contig_gene138624_1	NA	NA	NA	NA	NA	NA	NA	contig_gene210016_5	Bacteria	Firmicutes	Clostridia	Clostridiales	Lachnospiraceae	Dorea	Dorea longicatena
contig_gene226050_1	NA	NA	NA	NA	NA	NA	NA	contig_gene141134_1	NA	NA	NA	NA	NA	NA	NA
contig_gene104124_1	NA	NA	NA	NA	NA	NA	NA	contig_gene232030_4	Bacteria	Firmicutes	Clostridia	Clostridiales	Ruminococcaceae	Faecalibacterium	Faecalibacterium prausnitzii
contig_gene30351_2	Bacteria	Firmicutes	Clostridia	Clostridiales	Clostridiaceae	Clostridium	Clostridium leptum	contig_gene2796_2	Bacteria	Firmicutes	Negativicutes	Selenomonadales	Veillonellaceae	Dialister	Dialister invisus
contig_gene21514_1	NA	NA	NA	NA	NA	NA	NA	contig_gene16238_1	Bacteria	Firmicutes	Clostridia	Clostridiales	Ruminococcaceae	Faecalibacterium	Faecalibacterium prausnitzii
contig_gene39378_1	NA	NA	NA	NA	NA	NA	NA	contig_gene203517_1	NA	NA	NA	NA	NA	NA	NA
contig_gene87846_1	NA	NA	NA	NA	NA	NA	NA	contig_gene6784_4	Bacteria	Firmicutes	Clostridia	Clostridiales	Lachnospiraceae	Roseburia	Roseburia intestinalis
contig_gene20558_4	Bacteria	Actinobacteria	Actinobacteria (class)	Coriobacteriales	Coriobacteriaceae	Eggerthella	Eggerthella lenta	contig_gene2122_1	NA	NA	NA	NA	NA	NA	NA
contig_gene118015_1	Bacteria	Firmicutes	Clostridia	Clostridiales	Ruminococcaceae	Ruminococcus	unnamed Ruminococcus sp. SR1/5	contig_gene161295_1	NA	NA	NA	NA	NA	NA	NA
contig_gene227905_1	NA	NA	NA	NA	NA	NA	NA	contig_gene132671_2	Bacteria	Proteobacteria	Deltaproteobacteria	Desulfovibrionales	Desulfovibrionaceae	Bilophila	Bilophila wadsworthia
contig_gene168475_1	NA	NA	NA	NA	NA	NA	NA	contig_gene25636_1	NA	NA	NA	NA	NA	NA	NA
contig_gene69728_28	Bacteria	Actinobacteria	Actinobacteria (class)	Coriobacteriales	Coriobacteriaceae	Eggerthella	Eggerthella lenta	contig_gene86175_5	Bacteria	Bacteroidetes	Bacteroidia	Bacteroidales	Bacteroidaceae	Bacteroides	Bacteroides thetaiotaomicron
contig_gene9193_1	NA	NA	NA	NA	NA	NA	NA	contig_gene229896_12	Bacteria	Firmicutes	Clostridia	Clostridiales	NA	NA	NA
contig_gene86066_1	NA	NA	NA	NA	NA	NA	NA	contig_gene1373_5	Bacteria	Firmicutes	Clostridia	Clostridiales	NA	NA	NA
contig_gene100392_4	NA	NA	NA	NA	NA	NA	NA	contig_gene50836_17	Bacteria	Firmicutes	Clostridia	Clostridiales	Eubacteriaceae	Eubacterium	Eubacterium hallii
contig_gene70196_1	NA	NA	NA	NA	NA	NA	NA	contig_gene95857_5	NA	NA	NA	NA	NA	NA	NA
contig_gene79626_1	NA	NA	NA	NA	NA	NA	NA	contig_gene38757_1	Bacteria	Firmicutes	Clostridia	Clostridiales	Lachnospiraceae	undef	butyrate-producing bacterium
contig_gene174435_1	Bacteria	Firmicutes	Clostridia	Clostridiales	Ruminococcaceae	Ruminococcus	unnamed Ruminococcus sp. SR1/5	contig_gene68664_27	Bacteria	Firmicutes	Clostridia	Clostridiales	Eubacteriaceae	Eubacterium	NA
contig_gene19215_14	Bacteria	Firmicutes	Clostridia	NA	NA	NA	NA	contig_gene215687_1	NA	NA	NA	NA	NA	NA	NA
contig_gene145723_1	NA	NA	NA	NA	NA	NA	NA	contig_gene89063_2	Bacteria	Firmicutes	Clostridia	Clostridiales	NA	NA	NA
contig_gene91859_5	Bacteria	Bacteroidetes	Bacteroidia	Bacteroidales	Porphyromonadaceae	Parabacteroides	Parabacteroides distasonis	contig_gene137046_20	Bacteria	Firmicutes	Clostridia	Clostridiales	NA	NA	NA
contig_gene141178_1	NA	NA	NA	NA	NA	NA	NA	contig_gene181218_3	Bacteria	Firmicutes	Clostridia	Clostridiales	undef	undef	unnamed Clostridiales bacterium 1_7_47FAA
contig_gene59507_1	Bacteria	Firmicutes	Clostridia	Clostridiales	Ruminococcaceae	Ruminococcus	unnamed Ruminococcus sp. SR1/5	contig_gene60240_19	Bacteria	Firmicutes	Clostridia	Clostridiales	Lachnospiraceae	undef	butyrate-producing bacterium
contig_gene38428_1	Bacteria	Firmicutes	Clostridia	Clostridiales	Ruminococcaceae	Ruminococcus	unnamed Ruminococcus sp. SR1/5	contig_gene18854_1	Bacteria	Bacteroidetes	Bacteroidia	Bacteroidales	Bacteroidaceae	Bacteroides	Bacteroides uniformis
contig_gene73852_1	Bacteria	Firmicutes	Clostridia	Clostridiales	NA	NA	NA	contig_gene25367_5	Bacteria	Bacteroidetes	Bacteroidia	Bacteroidales	Bacteroidaceae	Bacteroides	Bacteroides caccae
contig_gene165348_1	NA	NA	NA	NA	NA	NA	NA	contig_gene70355_30	Bacteria	Firmicutes	Clostridia	Clostridiales	NA	NA	NA
contig_gene25571_1	NA	NA	NA	NA	NA	NA	NA	contig_gene12213_28	Bacteria	Firmicutes	Clostridia	Clostridiales	Eubacteriaceae	Eubacterium	Eubacterium hallii
contig_gene91703_2	NA	NA	NA	NA	NA	NA	NA	contig_gene234899_1	NA	NA	NA	NA	NA	NA	NA
contig_gene57638_3	NA	NA	NA	NA	NA	NA	NA	contig_gene19781_1	Bacteria	Bacteroidetes	Bacteroidia	Bacteroidales	Bacteroidaceae	Bacteroides	Bacteroides dorei/vulgatus
contig_gene107949_1	Bacteria	Firmicutes	Clostridia	Clostridiales	Lachnospiraceae	Blautia	[Ruminococcus] obeum	contig_gene164482_14	Bacteria	Bacteroidetes	Bacteroidia	Bacteroidales	Porphyromonadaceae	Parabacteroides	Parabacteroides distasonis
contig_gene158651_1	Bacteria	Firmicutes	Clostridia	Clostridiales	0	0	butyrate-producing bacterium SS3/4	contig_gene230437_5	Bacteria	Firmicutes	Clostridia	Clostridiales	Ruminococcaceae	Oscillibacter	NA
contig_gene87832_43	Bacteria	Firmicutes	Clostridia	Clostridiales	Lachnospiraceae	NA	NA	contig_gene76212_6	Bacteria	Firmicutes	Clostridia	Clostridiales	NA	NA	NA
contig_gene221446_2	NA	NA	NA	NA	NA	NA	NA	contig_gene47515_2	Bacteria	Firmicutes	Clostridia	Clostridiales	Ruminococcaceae	Ruminococcus	NA
contig_gene79924_1	NA	NA	NA	NA	NA	NA	NA	contig_gene211692_1	NA	NA	NA	NA	NA	NA	NA
contig_gene195672_1	NA	NA	NA	NA	NA	NA	NA	contig_gene20954_3	Bacteria	Firmicutes	Clostridia	Clostridiales	Lachnospiraceae	Roseburia	Roseburia intestinalis
contig_gene26681_1	Bacteria	Firmicutes	Clostridia	Clostridiales	Lachnospiraceae	undef	Clostridium scindens	contig_gene119346_1	Bacteria	Bacteroidetes	Bacteroidia	Bacteroidales	Bacteroidaceae	Bacteroides	NA
contig_gene46729_7	NA	NA	NA	NA	NA	NA	NA	contig_gene169049_34	Bacteria	Bacteroidetes	Bacteroidia	Bacteroidales	Porphyromonadaceae	Parabacteroides	Parabacteroides merdae
contig_gene96482_7	NA	NA	NA	NA	NA	NA	NA	contig_gene26136_1	Bacteria	Firmicutes	Clostridia	Clostridiales	Eubacteriaceae	Eubacterium	Eubacterium hallii
contig_gene233185_3	NA	NA	NA	NA	NA	NA	NA	contig_gene19596_18	Bacteria	Firmicutes	Clostridia	Clostridiales	NA	NA	NA
contig_gene64030_43	Bacteria	Firmicutes	Clostridia	Clostridiales	Eubacteriaceae	Eubacterium	NA	contig_gene234111_2	Bacteria	Firmicutes	Clostridia	Clostridiales	Ruminococcaceae	Faecalibacterium	Faecalibacterium prausnitzii
contig_gene102288_1	NA	NA	NA	NA	NA	NA	NA	contig_gene152505_2	NA	NA	NA	NA	NA	NA	NA
contig_gene10848_14	Bacteria	Firmicutes	Clostridia	Clostridiales	Lachnospiraceae	Dorea	Dorea longicatena	contig_gene24516_7	Bacteria	Firmicutes	Clostridia	Clostridiales	NA	NA	NA
contig_gene3280_3	NA	NA	NA	NA	NA	NA	NA	contig_gene234311_1	NA	NA	NA	NA	NA	NA	NA
contig_gene5611_1	Bacteria	Firmicutes	Clostridia	Clostridiales	Lachnospiraceae	Roseburia	Roseburia intestinalis	contig_gene176234_1	Bacteria	Firmicutes	Clostridia	Clostridiales	Eubacteriaceae	Eubacterium	NA
contig_gene4014_3	Bacteria	Actinobacteria	Actinobacteria (class)	Coriobacteriales	Coriobacteriaceae	Collinsella	Collinsella aerofaciens	contig_gene130728_1	NA	NA	NA	NA	NA	NA	NA
contig_gene109090_1	NA	NA	NA	NA	NA	NA	NA	contig_gene124658_1	NA	NA	NA	NA	NA	NA	NA
contig_gene60735_25	Bacteria	Firmicutes	Clostridia	Clostridiales	NA	NA	NA	contig_gene45998_2	Bacteria	Firmicutes	Clostridia	Clostridiales	Eubacteriaceae	Eubacterium	Eubacterium hallii
contig_gene34693_4	Bacteria	Firmicutes	Clostridia	Clostridiales	Eubacteriaceae	Eubacterium	Eubacterium hallii	contig_gene83012_13	Bacteria	Firmicutes	Clostridia	Clostridiales	NA	NA	NA
contig_gene67698_1	NA	NA	NA	NA	NA	NA	NA	contig_gene103011_44	Bacteria	Firmicutes	Clostridia	Clostridiales	NA	NA	NA
contig_gene111899_1	NA	NA	NA	NA	NA	NA	NA	contig_gene100101_43	Bacteria	Firmicutes	Clostridia	Clostridiales	NA	NA	NA
contig_gene149276_2	NA	NA	NA	NA	NA	NA	NA	contig_gene91068_13	Bacteria	Firmicutes	Clostridia	Clostridiales	NA	NA	NA
contig_gene7971_5	NA	NA	NA	NA	NA	NA	NA	contig_gene20236_2	NA	NA	NA	NA	NA	NA	NA
contig_gene94608_24	Bacteria	Firmicutes	Clostridia	Clostridiales	NA	NA	NA	contig_gene4704_51	Bacteria	Firmicutes	Negativicutes	Selenomonadales	Veillonellaceae	Dialister	Dialister invisus
contig_gene200757_1	Bacteria	Firmicutes	Clostridia	Clostridiales	Clostridiaceae	Clostridium	Clostridium symbiosum	contig_gene1196_32	Bacteria	Firmicutes	Clostridia	Clostridiales	Lachnospiraceae	Dorea	Dorea formicigenerans
contig_gene93405_38	Bacteria	Firmicutes	Clostridia	Clostridiales	Lachnospiraceae	NA	NA	contig_gene95665_2	NA	NA	NA	NA	NA	NA	NA
contig_gene22744_57	Bacteria	Bacteroidetes	Bacteroidia	Bacteroidales	Porphyromonadaceae	Parabacteroides	Parabacteroides distasonis	contig_gene150962_2	NA	NA	NA	NA	NA	NA	NA
contig_gene212628_8	Bacteria	Firmicutes	Clostridia	Clostridiales	Clostridiaceae	Clostridium	Clostridium leptum	contig_gene126627_1	Bacteria	Firmicutes	Clostridia	Clostridiales	NA	NA	NA
contig_gene66602_1	NA	NA	NA	NA	NA	NA	NA	contig_gene29461_6	Bacteria	Firmicutes	Clostridia	Clostridiales	NA	NA	NA
contig_gene100101_26	Bacteria	Firmicutes	Clostridia	Clostridiales	NA	NA	NA	contig_gene9280_1	NA	NA	NA	NA	NA	NA	NA
contig_gene150419_1	NA	NA	NA	NA	NA	NA	NA	contig_gene60611_4	NA	NA	NA	NA	NA	NA	NA
contig_gene83711_1	NA	NA	NA	NA	NA	NA	NA	contig_gene87794_46	Bacteria	Firmicutes	Clostridia	NA	NA	NA	NA
contig_gene152503_1	NA	NA	NA	NA	NA	NA	NA	contig_gene90987_4	NA	NA	NA	NA	NA	NA	NA
contig_gene49074_1	NA	NA	NA	NA	NA	NA	NA	contig_gene155469_4	Bacteria	Firmicutes	Clostridia	Clostridiales	Lachnospiraceae	undef	butyrate-producing bacterium
contig_gene264_9	Bacteria	Actinobacteria	Actinobacteria (class)	Coriobacteriales	Coriobacteriaceae	Collinsella	Collinsella aerofaciens	contig_gene160836_1	NA	NA	NA	NA	NA	NA	NA
contig_gene8433_1	NA	NA	NA	NA	NA	NA	NA	contig_gene25533_2	NA	NA	NA	NA	NA	NA	NA
contig_gene1811_1	NA	NA	NA	NA	NA	NA	NA	contig_gene3252_32	Bacteria	Firmicutes	Clostridia	Clostridiales	NA	NA	NA
contig_gene6587_22	Bacteria	Firmicutes	Clostridia	Clostridiales	NA	NA	NA	contig_gene76828_2	NA	NA	NA	NA	NA	NA	NA
contig_gene76939_1	NA	NA	NA	NA	NA	NA	NA	contig_gene14073_2	NA	NA	NA	NA	NA	NA	NA
contig_gene6386_8	Bacteria	Actinobacteria	Actinobacteria (class)	Bifidobacteriales	Bifidobacteriaceae	Bifidobacterium	Bifidobacterium catenulatum-Bifidobacterium pseudocatenulatum complex	contig_gene6134_3	NA	NA	NA	NA	NA	NA	NA
contig_gene181771_1	NA	NA	NA	NA	NA	NA	NA	contig_gene2938_15	Bacteria	Firmicutes	Clostridia	Clostridiales	Eubacteriaceae	Eubacterium	NA
contig_gene157116_1	NA	NA	NA	NA	NA	NA	NA	contig_gene6190_1	Bacteria	Firmicutes	Clostridia	Clostridiales	NA	NA	NA
contig_gene48099_15	Bacteria	Firmicutes	Clostridia	Clostridiales	NA	NA	NA	contig_gene41106_1	NA	NA	NA	NA	NA	NA	NA
contig_gene3729_3	NA	NA	NA	NA	NA	NA	NA	contig_gene5550_6	Bacteria	Firmicutes	Clostridia	Clostridiales	NA	NA	NA
contig_gene48099_16	Bacteria	Firmicutes	Clostridia	Clostridiales	NA	NA	NA	contig_gene146672_1	NA	NA	NA	NA	NA	NA	NA
contig_gene103158_11	Bacteria	Firmicutes	Clostridia	Clostridiales	Ruminococcaceae	Ruminococcus	NA	contig_gene41864_5	Bacteria	Firmicutes	Clostridia	Clostridiales	NA	NA	NA
contig_gene180720_13	Bacteria	Firmicutes	Clostridia	Clostridiales	NA	NA	NA	contig_gene114387_2	NA	NA	NA	NA	NA	NA	NA
contig_gene235808_1	NA	NA	NA	NA	NA	NA	NA	contig_gene15251_2	Bacteria	Firmicutes	Clostridia	Clostridiales	NA	NA	NA
contig_gene232208_2	Bacteria	Firmicutes	Clostridia	Clostridiales	NA	NA	NA	contig_gene69221_142	Bacteria	Firmicutes	Clostridia	Clostridiales	Lachnospiraceae	Dorea	Dorea longicatena
contig_gene51452_8	Bacteria	Firmicutes	Clostridia	Clostridiales	Eubacteriaceae	Eubacterium	Eubacterium hallii	contig_gene141475_2	NA	NA	NA	NA	NA	NA	NA
contig_gene59793_1	NA	NA	NA	NA	NA	NA	NA	contig_gene148145_5	NA	NA	NA	NA	NA	NA	NA
contig_gene223467_1	NA	NA	NA	NA	NA	NA	NA	contig_gene67921_23	Bacteria	Firmicutes	Clostridia	Clostridiales	Lachnospiraceae	NA	NA
contig_gene54331_6	Bacteria	Firmicutes	Clostridia	Clostridiales	NA	NA	NA	contig_gene96241_1	Bacteria	Firmicutes	Clostridia	Clostridiales	NA	NA	NA
contig_gene125948_4	Bacteria	Firmicutes	Clostridia	Clostridiales	Lachnospiraceae	NA	NA	contig_gene168699_2	NA	NA	NA	NA	NA	NA	NA
contig_gene80492_3	Bacteria	Firmicutes	Clostridia	Clostridiales	NA	NA	NA	contig_gene25897_1	NA	NA	NA	NA	NA	NA	NA
contig_gene1090_14	Bacteria	Firmicutes	Clostridia	Clostridiales	Lachnospiraceae	Roseburia	Roseburia intestinalis	contig_gene1390_39	Bacteria	Firmicutes	Clostridia	Clostridiales	NA	NA	NA
contig_gene134209_11	Bacteria	Firmicutes	Clostridia	Clostridiales	NA	NA	NA	contig_gene133529_34	Bacteria	Firmicutes	Clostridia	Clostridiales	Lachnospiraceae	Dorea	Dorea formicigenerans
contig_gene86585_1	NA	NA	NA	NA	NA	NA	NA	contig_gene8174_1	NA	NA	NA	NA	NA	NA	NA
contig_gene219849_1	Bacteria	Firmicutes	Clostridia	NA	NA	NA	NA	contig_gene8552_1	NA	NA	NA	NA	NA	NA	NA
contig_gene99159_1	Bacteria	Firmicutes	Clostridia	Clostridiales	Lachnospiraceae	Dorea	Dorea longicatena	contig_gene5105_7	Bacteria	Firmicutes	Clostridia	Clostridiales	NA	NA	NA
contig_gene18247_23	Bacteria	Bacteroidetes	Bacteroidia	Bacteroidales	Bacteroidaceae	Bacteroides	Bacteroides uniformis	contig_gene182492_3	NA	NA	NA	NA	NA	NA	NA
contig_gene39216_1	NA	NA	NA	NA	NA	NA	NA	contig_gene22794_3	NA	NA	NA	NA	NA	NA	NA
contig_gene155973_1	Bacteria	Firmicutes	Clostridia	Clostridiales	Ruminococcaceae	Ruminococcus	unnamed Ruminococcus sp. SR1/5	contig_gene105741_1	NA	NA	NA	NA	NA	NA	NA
contig_gene46128_1	NA	NA	NA	NA	NA	NA	NA	contig_gene76939_12	NA	NA	NA	NA	NA	NA	NA
contig_gene84286_107	Bacteria	Firmicutes	Clostridia	Clostridiales	Eubacteriaceae	Eubacterium	NA	contig_gene55205_1	NA	NA	NA	NA	NA	NA	NA
contig_gene200094_3	NA	NA	NA	NA	NA	NA	NA	contig_gene20382_7	NA	NA	NA	NA	NA	NA	NA
contig_gene127934_1	Bacteria	Firmicutes	Clostridia	Clostridiales	Eubacteriaceae	Eubacterium	Eubacterium hallii	contig_gene16408_2	NA	NA	NA	NA	NA	NA	NA
contig_gene57823_4	NA	NA	NA	NA	NA	NA	NA	contig_gene172476_1	NA	NA	NA	NA	NA	NA	NA
contig_gene48809_1	Bacteria	Firmicutes	Clostridia	Clostridiales	Ruminococcaceae	Ruminococcus	unnamed Ruminococcus sp. SR1/5	contig_gene50957_1	NA	NA	NA	NA	NA	NA	NA
contig_gene59264_1	NA	NA	NA	NA	NA	NA	NA	contig_gene69306_1	NA	NA	NA	NA	NA	NA	NA
contig_gene167790_1	NA	NA	NA	NA	NA	NA	NA	contig_gene1578_68	Bacteria	Proteobacteria	Betaproteobacteria	Burkholderiales	Sutterellaceae	Sutterella	Sutterella wadsworthensis
contig_gene10770_2	Bacteria	Firmicutes	Clostridia	Clostridiales	Ruminococcaceae	Faecalibacterium	Faecalibacterium prausnitzii	contig_gene10347_2	Bacteria	Bacteroidetes	Bacteroidia	Bacteroidales	Bacteroidaceae	Bacteroides	Bacteroides dorei/vulgatus
contig_gene3280_4	NA	NA	NA	NA	NA	NA	NA	contig_gene14330_1	Bacteria	Firmicutes	Clostridia	Clostridiales	Ruminococcaceae	Faecalibacterium	Faecalibacterium prausnitzii
contig_gene42022_3	Bacteria	Firmicutes	Clostridia	Clostridiales	NA	NA	NA	contig_gene111080_2	Bacteria	Firmicutes	Clostridia	Clostridiales	Lachnospiraceae	undef	butyrate-producing bacterium
contig_gene58687_5	NA	NA	NA	NA	NA	NA	NA	contig_gene64198_1	Bacteria	Actinobacteria	Actinobacteria (class)	Bifidobacteriales	Bifidobacteriaceae	Bifidobacterium	Bifidobacterium longum
contig_gene64030_44	Bacteria	Firmicutes	Clostridia	Clostridiales	Eubacteriaceae	Eubacterium	NA	contig_gene18854_9	Bacteria	Bacteroidetes	Bacteroidia	Bacteroidales	Bacteroidaceae	Bacteroides	Bacteroides uniformis
contig_gene5611_2	Bacteria	Firmicutes	Clostridia	Clostridiales	Lachnospiraceae	Roseburia	Roseburia intestinalis	contig_gene50836_19	Bacteria	Firmicutes	Clostridia	Clostridiales	Eubacteriaceae	Eubacterium	Eubacterium hallii
contig_gene155893_1	NA	NA	NA	NA	NA	NA	NA	contig_gene234998_1	NA	NA	NA	NA	NA	NA	NA
contig_gene233665_4	Bacteria	Firmicutes	Clostridia	Clostridiales	NA	NA	NA	contig_gene6784_7	Bacteria	Firmicutes	Clostridia	Clostridiales	Lachnospiraceae	Roseburia	Roseburia intestinalis
contig_gene150419_2	NA	NA	NA	NA	NA	NA	NA	contig_gene1373_8	Bacteria	Firmicutes	Clostridia	Clostridiales	NA	NA	NA
contig_gene32951_22	Bacteria	Bacteroidetes	Bacteroidia	Bacteroidales	Porphyromonadaceae	Parabacteroides	Parabacteroides merdae	contig_gene232269_1	Bacteria	Firmicutes	Clostridia	Clostridiales	Ruminococcaceae	Faecalibacterium	Faecalibacterium prausnitzii
contig_gene132356_21	Bacteria	Firmicutes	Clostridia	NA	NA	NA	NA	contig_gene2796_4	Bacteria	Firmicutes	Negativicutes	Selenomonadales	Veillonellaceae	Dialister	Dialister invisus
contig_gene100101_27	Bacteria	Firmicutes	Clostridia	Clostridiales	NA	NA	NA	contig_gene198004_3	NA	NA	NA	NA	NA	NA	NA
contig_gene3496_6	NA	NA	NA	NA	NA	NA	NA	contig_gene89063_4	Bacteria	Firmicutes	Clostridia	Clostridiales	NA	NA	NA
contig_gene200757_2	Bacteria	Firmicutes	Clostridia	Clostridiales	Clostridiaceae	Clostridium	Clostridium symbiosum	contig_gene48969_1	Bacteria	Firmicutes	Clostridia	Clostridiales	Eubacteriaceae	Eubacterium	Eubacterium rectale
contig_gene66602_2	NA	NA	NA	NA	NA	NA	NA	contig_gene229896_14	Bacteria	Firmicutes	Clostridia	Clostridiales	NA	NA	NA
contig_gene214377_1	NA	NA	NA	NA	NA	NA	NA	contig_gene147463_2	NA	NA	NA	NA	NA	NA	NA
contig_gene34693_3	Bacteria	Firmicutes	Clostridia	Clostridiales	Eubacteriaceae	Eubacterium	Eubacterium hallii	contig_gene71129_1	NA	NA	NA	NA	NA	NA	NA
contig_gene137112_4	Bacteria	Firmicutes	Clostridia	Clostridiales	Lachnospiraceae	undef	butyrate-producing bacterium	contig_gene8250_1	Bacteria	Firmicutes	Clostridia	Clostridiales	Ruminococcaceae	Ruminococcus	unnamed Ruminococcus sp. SR1/5
contig_gene94608_23	Bacteria	Firmicutes	Clostridia	Clostridiales	NA	NA	NA	contig_gene13718_17	Bacteria	Firmicutes	Clostridia	Clostridiales	Lachnospiraceae	Roseburia	Roseburia intestinalis
contig_gene30565_2	NA	NA	NA	NA	NA	NA	NA	contig_gene166382_1	NA	NA	NA	NA	NA	NA	NA
contig_gene27364_1	NA	NA	NA	NA	NA	NA	NA	contig_gene206109_2	Bacteria	Firmicutes	Clostridia	Clostridiales	Eubacteriaceae	Eubacterium	Eubacterium rectale
contig_gene10848_13	Bacteria	Firmicutes	Clostridia	Clostridiales	Lachnospiraceae	Dorea	Dorea longicatena	contig_gene48286_1	NA	NA	NA	NA	NA	NA	NA
contig_gene210580_1	NA	NA	NA	NA	NA	NA	NA	contig_gene191950_18	Bacteria	Firmicutes	Clostridia	Clostridiales	Eubacteriaceae	Eubacterium	NA
contig_gene144445_4	Bacteria	Firmicutes	Clostridia	Clostridiales	Ruminococcaceae	NA	NA	contig_gene201742_1	Bacteria	Actinobacteria	Actinobacteria (class)	Coriobacteriales	Coriobacteriaceae	Eggerthella	Eggerthella lenta
contig_gene88571_1	NA	NA	NA	NA	NA	NA	NA	contig_gene58549_3	Bacteria	Firmicutes	Clostridia	Clostridiales	Lachnospiraceae	NA	NA
contig_gene149276_3	NA	NA	NA	NA	NA	NA	NA	contig_gene23827_18	NA	NA	NA	NA	NA	NA	NA
contig_gene2882_7	Bacteria	Bacteroidetes	Bacteroidia	Bacteroidales	Bacteroidaceae	Bacteroides	Bacteroides uniformis	contig_gene27919_10	Bacteria	Firmicutes	Clostridia	Clostridiales	Ruminococcaceae	NA	NA
contig_gene86635_1	NA	NA	NA	NA	NA	NA	NA	contig_gene6300_1	NA	NA	NA	NA	NA	NA	NA
contig_gene235863_1	NA	NA	NA	NA	NA	NA	NA	contig_gene8630_1	Bacteria	Bacteroidetes	Bacteroidia	Bacteroidales	Bacteroidaceae	Bacteroides	Bacteroides uniformis
contig_gene158944_9	Bacteria	Bacteroidetes	Bacteroidia	Bacteroidales	Bacteroidaceae	Bacteroides	NA	contig_gene177157_1	NA	NA	NA	NA	NA	NA	NA
contig_gene212378_7	Bacteria	Bacteroidetes	Bacteroidia	Bacteroidales	Rikenellaceae	Alistipes	Alistipes shahii	contig_gene231264_1	NA	NA	NA	NA	NA	NA	NA
contig_gene6043_1	Bacteria	Bacteroidetes	Bacteroidia	Bacteroidales	Porphyromonadaceae	Parabacteroides	Parabacteroides distasonis	contig_gene9624_6	Bacteria	Firmicutes	Clostridia	Clostridiales	Ruminococcaceae	Faecalibacterium	Faecalibacterium prausnitzii
contig_gene81074_1	NA	NA	NA	NA	NA	NA	NA	contig_gene98696_2	Bacteria	Bacteroidetes	Bacteroidia	Bacteroidales	Porphyromonadaceae	Parabacteroides	Parabacteroides distasonis
contig_gene136179_2	Bacteria	Firmicutes	Clostridia	Clostridiales	Ruminococcaceae	Ruminococcus	NA	contig_gene160208_1	Bacteria	Actinobacteria	Actinobacteria (class)	Coriobacteriales	Coriobacteriaceae	Eggerthella	Eggerthella lenta
contig_gene96901_19	Bacteria	Firmicutes	Clostridia	Clostridiales	NA	NA	NA	contig_gene3653_10	Bacteria	Bacteroidetes	Bacteroidia	Bacteroidales	Bacteroidaceae	Bacteroides	Bacteroides uniformis
contig_gene4248_1	Bacteria	Firmicutes	Clostridia	Clostridiales	NA	NA	NA	contig_gene31387_1	Bacteria	Actinobacteria	Actinobacteria (class)	Coriobacteriales	Coriobacteriaceae	Collinsella	Collinsella aerofaciens
contig_gene431_6	Bacteria	Firmicutes	Clostridia	Clostridiales	NA	NA	NA	contig_gene11220_1	Bacteria	Firmicutes	Clostridia	Clostridiales	Ruminococcaceae	Faecalibacterium	Faecalibacterium prausnitzii
contig_gene539_27	Bacteria	Firmicutes	Clostridia	Clostridiales	Ruminococcaceae	Ruminococcus	NA	contig_gene875_12	NA	NA	NA	NA	NA	NA	NA
contig_gene167088_2	NA	NA	NA	NA	NA	NA	NA	contig_gene82491_2	NA	NA	NA	NA	NA	NA	NA
contig_gene217113_1	NA	NA	NA	NA	NA	NA	NA	contig_gene231968_1	NA	NA	NA	NA	NA	NA	NA
contig_gene10006_1	Bacteria	Firmicutes	Clostridia	Clostridiales	Ruminococcaceae	Faecalibacterium	Faecalibacterium prausnitzii	contig_gene5858_1	NA	NA	NA	NA	NA	NA	NA
contig_gene219485_2	NA	NA	NA	NA	NA	NA	NA	contig_gene4248_14	Bacteria	Firmicutes	Clostridia	Clostridiales	NA	NA	NA
contig_gene134390_1	Bacteria	Firmicutes	Clostridia	Clostridiales	Ruminococcaceae	Oscillibacter	NA	contig_gene44213_24	Bacteria	Bacteroidetes	Bacteroidia	Bacteroidales	Porphyromonadaceae	Parabacteroides	Parabacteroides merdae
contig_gene87965_1	Bacteria	Firmicutes	Clostridia	Clostridiales	Lachnospiraceae	Dorea	Dorea longicatena	contig_gene99931_1	Bacteria	Firmicutes	Clostridia	Clostridiales	Lachnospiraceae	Blautia	[Ruminococcus] obeum
contig_gene5375_13	Bacteria	Actinobacteria	Actinobacteria (class)	Coriobacteriales	Coriobacteriaceae	Collinsella	Collinsella aerofaciens	contig_gene3005_2	NA	NA	NA	NA	NA	NA	NA
contig_gene51780_33	Bacteria	Firmicutes	Clostridia	Clostridiales	NA	NA	NA	contig_gene12540_22	Bacteria	Proteobacteria	Betaproteobacteria	Burkholderiales	Sutterellaceae	Sutterella	Sutterella wadsworthensis
contig_gene213310_1	Bacteria	Firmicutes	Clostridia	Clostridiales	Lachnospiraceae	undef	butyrate-producing bacterium	contig_gene224583_1	NA	NA	NA	NA	NA	NA	NA
contig_gene128517_5	NA	NA	NA	NA	NA	NA	NA	contig_gene204053_12	Bacteria	Actinobacteria	Actinobacteria (class)	Coriobacteriales	Coriobacteriaceae	Eggerthella	Eggerthella lenta
contig_gene206381_1	NA	NA	NA	NA	NA	NA	NA	contig_gene57376_1	Bacteria	Bacteroidetes	Bacteroidia	Bacteroidales	Porphyromonadaceae	Parabacteroides	Parabacteroides distasonis
contig_gene216665_1	NA	NA	NA	NA	NA	NA	NA	contig_gene48700_5	NA	NA	NA	NA	NA	NA	NA
contig_gene54570_7	Bacteria	Firmicutes	Clostridia	Clostridiales	Clostridiaceae	Clostridium	Clostridium leptum	contig_gene202452_1	NA	NA	NA	NA	NA	NA	NA
contig_gene79405_2	Bacteria	Firmicutes	Clostridia	Clostridiales	Ruminococcaceae	Ruminococcus	NA	contig_gene137046_34	Bacteria	Firmicutes	Clostridia	Clostridiales	NA	NA	NA
contig_gene152607_12	Bacteria	Firmicutes	Clostridia	Clostridiales	Lachnospiraceae	Roseburia	Roseburia intestinalis	contig_gene154388_1	NA	NA	NA	NA	NA	NA	NA
contig_gene210016_5	Bacteria	Firmicutes	Clostridia	Clostridiales	Lachnospiraceae	Dorea	Dorea longicatena	contig_gene65774_3	Bacteria	Bacteroidetes	Bacteroidia	Bacteroidales	Bacteroidaceae	Bacteroides	Bacteroides caccae
contig_gene53209_14	Bacteria	Firmicutes	Clostridia	Clostridiales	NA	NA	NA	contig_gene148796_1	Bacteria	Firmicutes	Clostridia	Clostridiales	Clostridiaceae	Clostridium	Clostridium symbiosum
contig_gene141134_1	NA	NA	NA	NA	NA	NA	NA	contig_gene114042_3	Bacteria	Firmicutes	Clostridia	Clostridiales	Lachnospiraceae	Dorea	Dorea formicigenerans
contig_gene125318_1	NA	NA	NA	NA	NA	NA	NA	contig_gene58600_2	Bacteria	Bacteroidetes	Bacteroidia	Bacteroidales	Bacteroidaceae	Bacteroides	Bacteroides finegoldii
contig_gene28362_24	Bacteria	Actinobacteria	Actinobacteria (class)	Coriobacteriales	Coriobacteriaceae	Eggerthella	Eggerthella lenta	contig_gene33830_18	Bacteria	Bacteroidetes	Bacteroidia	Bacteroidales	Bacteroidaceae	Bacteroides	NA
contig_gene124466_1	NA	NA	NA	NA	NA	NA	NA	contig_gene12438_3	NA	NA	NA	NA	NA	NA	NA
contig_gene232030_4	Bacteria	Firmicutes	Clostridia	Clostridiales	Ruminococcaceae	Faecalibacterium	Faecalibacterium prausnitzii	contig_gene234897_1	NA	NA	NA	NA	NA	NA	NA
contig_gene2796_2	Bacteria	Firmicutes	Negativicutes	Selenomonadales	Veillonellaceae	Dialister	Dialister invisus	contig_gene121964_72	Bacteria	Bacteroidetes	Bacteroidia	Bacteroidales	Porphyromonadaceae	Parabacteroides	Parabacteroides distasonis
contig_gene18889_1	NA	NA	NA	NA	NA	NA	NA	contig_gene48688_4	Bacteria	Bacteroidetes	Bacteroidia	Bacteroidales	Bacteroidaceae	Bacteroides	Bacteroides thetaiotaomicron
contig_gene31631_1	NA	NA	NA	NA	NA	NA	NA	contig_gene229808_1	NA	NA	NA	NA	NA	NA	NA
contig_gene16238_1	Bacteria	Firmicutes	Clostridia	Clostridiales	Ruminococcaceae	Faecalibacterium	Faecalibacterium prausnitzii	contig_gene154816_4	Bacteria	Bacteroidetes	Bacteroidia	Bacteroidales	Bacteroidaceae	Bacteroides	Bacteroides caccae
contig_gene203517_1	NA	NA	NA	NA	NA	NA	NA	contig_gene2373_4	NA	NA	NA	NA	NA	NA	NA
contig_gene160187_1	NA	NA	NA	NA	NA	NA	NA	contig_gene64693_42	Bacteria	Bacteroidetes	Bacteroidia	Bacteroidales	Porphyromonadaceae	Parabacteroides	Parabacteroides merdae
contig_gene197975_3	NA	NA	NA	NA	NA	NA	NA	contig_gene233643_3	NA	NA	NA	NA	NA	NA	NA
contig_gene6784_4	Bacteria	Firmicutes	Clostridia	Clostridiales	Lachnospiraceae	Roseburia	Roseburia intestinalis	contig_gene133143_15	Bacteria	Firmicutes	Clostridia	Clostridiales	NA	NA	NA
contig_gene2122_1	NA	NA	NA	NA	NA	NA	NA	contig_gene97559_1	NA	NA	NA	NA	NA	NA	NA
contig_gene8828_1	Bacteria	Firmicutes	Clostridia	Clostridiales	Lachnospiraceae	undef	butyrate-producing bacterium	contig_gene16074_2	NA	NA	NA	NA	NA	NA	NA
contig_gene161295_1	NA	NA	NA	NA	NA	NA	NA	contig_gene18873_5	NA	NA	NA	NA	NA	NA	NA
contig_gene181895_3	Bacteria	Actinobacteria	Actinobacteria (class)	Bifidobacteriales	Bifidobacteriaceae	Bifidobacterium	Bifidobacterium longum	contig_gene15468_1	NA	NA	NA	NA	NA	NA	NA
contig_gene37017_1	NA	NA	NA	NA	NA	NA	NA	contig_gene201887_1	NA	NA	NA	NA	NA	NA	NA
contig_gene25636_1	NA	NA	NA	NA	NA	NA	NA	contig_gene48428_38	Bacteria	Firmicutes	Clostridia	Clostridiales	NA	NA	NA
contig_gene186104_29	Bacteria	Actinobacteria	Actinobacteria (class)	Coriobacteriales	Coriobacteriaceae	Eggerthella	Eggerthella lenta	contig_gene126319_20	Bacteria	Firmicutes	Clostridia	Clostridiales	Eubacteriaceae	Eubacterium	NA
contig_gene86175_5	Bacteria	Bacteroidetes	Bacteroidia	Bacteroidales	Bacteroidaceae	Bacteroides	Bacteroides thetaiotaomicron	contig_gene1885_5	NA	NA	NA	NA	NA	NA	NA
contig_gene229896_12	Bacteria	Firmicutes	Clostridia	Clostridiales	NA	NA	NA	contig_gene234026_3	Bacteria	Firmicutes	Clostridia	Clostridiales	NA	NA	NA
contig_gene1373_5	Bacteria	Firmicutes	Clostridia	Clostridiales	NA	NA	NA	contig_gene175498_11	NA	NA	NA	NA	NA	NA	NA
contig_gene223768_2	NA	NA	NA	NA	NA	NA	NA	contig_gene48351_56	Bacteria	Firmicutes	Clostridia	Clostridiales	NA	NA	NA
contig_gene91745_11	Bacteria	NA	NA	NA	NA	NA	NA	contig_gene38040_44	Bacteria	Firmicutes	Clostridia	NA	NA	NA	NA
contig_gene50836_17	Bacteria	Firmicutes	Clostridia	Clostridiales	Eubacteriaceae	Eubacterium	Eubacterium hallii	contig_gene1099_37	Bacteria	Firmicutes	Negativicutes	Selenomonadales	Veillonellaceae	Dialister	Dialister invisus
contig_gene95857_5	NA	NA	NA	NA	NA	NA	NA	contig_gene22335_2	NA	NA	NA	NA	NA	NA	NA
contig_gene38757_1	Bacteria	Firmicutes	Clostridia	Clostridiales	Lachnospiraceae	undef	butyrate-producing bacterium	contig_gene29506_2	NA	NA	NA	NA	NA	NA	NA
contig_gene68664_27	Bacteria	Firmicutes	Clostridia	Clostridiales	Eubacteriaceae	Eubacterium	NA	contig_gene104544_2	NA	NA	NA	NA	NA	NA	NA
contig_gene215687_1	NA	NA	NA	NA	NA	NA	NA	contig_gene66441_5	Bacteria	Firmicutes	Clostridia	Clostridiales	NA	NA	NA
contig_gene89063_2	Bacteria	Firmicutes	Clostridia	Clostridiales	NA	NA	NA	contig_gene190746_1	NA	NA	NA	NA	NA	NA	NA
contig_gene137046_20	Bacteria	Firmicutes	Clostridia	Clostridiales	NA	NA	NA	contig_gene53630_9	NA	NA	NA	NA	NA	NA	NA
contig_gene181218_3	Bacteria	Firmicutes	Clostridia	Clostridiales	undef	undef	unnamed Clostridiales bacterium 1_7_47FAA	contig_gene9586_1	Bacteria	Firmicutes	Clostridia	Clostridiales	Ruminococcaceae	Faecalibacterium	Faecalibacterium prausnitzii
contig_gene77904_1	Bacteria	Firmicutes	Clostridia	Clostridiales	Ruminococcaceae	Ruminococcus	unnamed Ruminococcus sp. SR1/5	contig_gene121372_1	NA	NA	NA	NA	NA	NA	NA
contig_gene60240_19	Bacteria	Firmicutes	Clostridia	Clostridiales	Lachnospiraceae	undef	butyrate-producing bacterium	contig_gene78736_26	Bacteria	Firmicutes	Clostridia	Clostridiales	Ruminococcaceae	Oscillibacter	NA
contig_gene209330_3	Bacteria	Actinobacteria	Actinobacteria (class)	Coriobacteriales	Coriobacteriaceae	Eggerthella	Eggerthella lenta	contig_gene181615_2	Bacteria	Firmicutes	Clostridia	Clostridiales	Ruminococcaceae	Oscillibacter	NA
contig_gene18854_1	Bacteria	Bacteroidetes	Bacteroidia	Bacteroidales	Bacteroidaceae	Bacteroides	Bacteroides uniformis	contig_gene120391_2	Bacteria	Firmicutes	Clostridia	Clostridiales	Ruminococcaceae	Oscillibacter	NA
contig_gene25367_5	Bacteria	Bacteroidetes	Bacteroidia	Bacteroidales	Bacteroidaceae	Bacteroides	Bacteroides caccae	contig_gene107957_1	NA	NA	NA	NA	NA	NA	NA
contig_gene70355_30	Bacteria	Firmicutes	Clostridia	Clostridiales	NA	NA	NA	contig_gene64855_2	NA	NA	NA	NA	NA	NA	NA
contig_gene12213_28	Bacteria	Firmicutes	Clostridia	Clostridiales	Eubacteriaceae	Eubacterium	Eubacterium hallii	contig_gene42238_2	Bacteria	Firmicutes	Clostridia	Clostridiales	Ruminococcaceae	Faecalibacterium	Faecalibacterium prausnitzii
contig_gene234899_1	NA	NA	NA	NA	NA	NA	NA	contig_gene3663_1	NA	NA	NA	NA	NA	NA	NA
contig_gene19781_1	Bacteria	Bacteroidetes	Bacteroidia	Bacteroidales	Bacteroidaceae	Bacteroides	Bacteroides dorei/vulgatus	contig_gene12691_1	NA	NA	NA	NA	NA	NA	NA
contig_gene6784_5	Bacteria	Firmicutes	Clostridia	Clostridiales	Lachnospiraceae	Roseburia	Roseburia intestinalis	contig_gene138640_1	NA	NA	NA	NA	NA	NA	NA
contig_gene164482_14	Bacteria	Bacteroidetes	Bacteroidia	Bacteroidales	Porphyromonadaceae	Parabacteroides	Parabacteroides distasonis	contig_gene10128_1	Bacteria	Firmicutes	Clostridia	Clostridiales	Lachnospiraceae	Roseburia	Roseburia intestinalis
contig_gene175975_14	Bacteria	Firmicutes	Clostridia	Clostridiales	Lachnospiraceae	Dorea	Dorea formicigenerans	contig_gene44114_1	NA	NA	NA	NA	NA	NA	NA
contig_gene47515_2	Bacteria	Firmicutes	Clostridia	Clostridiales	Ruminococcaceae	Ruminococcus	NA	contig_gene123974_1	NA	NA	NA	NA	NA	NA	NA
contig_gene211692_1	NA	NA	NA	NA	NA	NA	NA	contig_gene24574_4	Bacteria	Firmicutes	Clostridia	Clostridiales	Lachnospiraceae	NA	NA
contig_gene150891_1	NA	NA	NA	NA	NA	NA	NA	contig_gene43654_6	Bacteria	Firmicutes	Clostridia	Clostridiales	Eubacteriaceae	Eubacterium	NA
contig_gene20954_3	Bacteria	Firmicutes	Clostridia	Clostridiales	Lachnospiraceae	Roseburia	Roseburia intestinalis	contig_gene38141_2	Bacteria	Firmicutes	Clostridia	Clostridiales	NA	NA	NA
contig_gene67039_8	Bacteria	Firmicutes	Clostridia	Clostridiales	NA	NA	NA	contig_gene119617_1	NA	NA	NA	NA	NA	NA	NA
contig_gene23827_20	NA	NA	NA	NA	NA	NA	NA	contig_gene231414_2	Bacteria	Firmicutes	Clostridia	Clostridiales	NA	NA	NA
contig_gene119346_1	Bacteria	Bacteroidetes	Bacteroidia	Bacteroidales	Bacteroidaceae	Bacteroides	NA	contig_gene13569_1	NA	NA	NA	NA	NA	NA	NA
contig_gene151335_7	Bacteria	Firmicutes	Clostridia	Clostridiales	Lachnospiraceae	Blautia	[Ruminococcus] obeum	contig_gene1896_1	Bacteria	Bacteroidetes	Bacteroidia	Bacteroidales	Bacteroidaceae	Bacteroides	Bacteroides dorei/vulgatus
contig_gene142862_1	NA	NA	NA	NA	NA	NA	NA	contig_gene3973_11	Bacteria	Bacteroidetes	Bacteroidia	Bacteroidales	Porphyromonadaceae	Parabacteroides	Parabacteroides distasonis
contig_gene26136_1	Bacteria	Firmicutes	Clostridia	Clostridiales	Eubacteriaceae	Eubacterium	Eubacterium hallii	contig_gene16211_1	NA	NA	NA	NA	NA	NA	NA
contig_gene19596_18	Bacteria	Firmicutes	Clostridia	Clostridiales	NA	NA	NA	contig_gene169049_10	Bacteria	Bacteroidetes	Bacteroidia	Bacteroidales	Porphyromonadaceae	Parabacteroides	Parabacteroides merdae
contig_gene234111_2	Bacteria	Firmicutes	Clostridia	Clostridiales	Ruminococcaceae	Faecalibacterium	Faecalibacterium prausnitzii	contig_gene90187_20	Bacteria	Bacteroidetes	Bacteroidia	Bacteroidales	Porphyromonadaceae	Parabacteroides	Parabacteroides distasonis
contig_gene152505_2	NA	NA	NA	NA	NA	NA	NA	contig_gene17426_1	Bacteria	Bacteroidetes	Bacteroidia	Bacteroidales	Bacteroidaceae	Bacteroides	Bacteroides uniformis
contig_gene24516_7	Bacteria	Firmicutes	Clostridia	Clostridiales	NA	NA	NA	contig_gene193102_5	Bacteria	Bacteroidetes	Bacteroidia	Bacteroidales	Bacteroidaceae	Bacteroides	Bacteroides uniformis
contig_gene234311_1	NA	NA	NA	NA	NA	NA	NA	contig_gene67898_1	NA	NA	NA	NA	NA	NA	NA
contig_gene176234_1	Bacteria	Firmicutes	Clostridia	Clostridiales	Eubacteriaceae	Eubacterium	NA	contig_gene92318_5	Bacteria	Bacteroidetes	Bacteroidia	Bacteroidales	Bacteroidaceae	Bacteroides	Bacteroides thetaiotaomicron
contig_gene130728_1	NA	NA	NA	NA	NA	NA	NA	contig_gene37278_1	NA	NA	NA	NA	NA	NA	NA
contig_gene124658_1	NA	NA	NA	NA	NA	NA	NA	contig_gene108081_12	Bacteria	Bacteroidetes	Bacteroidia	Bacteroidales	Bacteroidaceae	Bacteroides	NA
contig_gene45998_2	Bacteria	Firmicutes	Clostridia	Clostridiales	Eubacteriaceae	Eubacterium	Eubacterium hallii	contig_gene18620_3	Bacteria	Bacteroidetes	Bacteroidia	Bacteroidales	Porphyromonadaceae	Parabacteroides	Parabacteroides merdae
contig_gene83012_13	Bacteria	Firmicutes	Clostridia	Clostridiales	NA	NA	NA	contig_gene157966_11	NA	NA	NA	NA	NA	NA	NA
contig_gene103011_44	Bacteria	Firmicutes	Clostridia	Clostridiales	NA	NA	NA	contig_gene122367_1	NA	NA	NA	NA	NA	NA	NA
contig_gene100101_43	Bacteria	Firmicutes	Clostridia	Clostridiales	NA	NA	NA	contig_gene3046_58	Bacteria	Proteobacteria	Betaproteobacteria	Burkholderiales	Sutterellaceae	Sutterella	Sutterella wadsworthensis
contig_gene91068_13	Bacteria	Firmicutes	Clostridia	Clostridiales	NA	NA	NA	contig_gene5810_2	NA	NA	NA	NA	NA	NA	NA
contig_gene20236_2	NA	NA	NA	NA	NA	NA	NA	contig_gene25138_1	NA	NA	NA	NA	NA	NA	NA
contig_gene4704_51	Bacteria	Firmicutes	Negativicutes	Selenomonadales	Veillonellaceae	Dialister	Dialister invisus	contig_gene91859_4	Bacteria	Bacteroidetes	Bacteroidia	Bacteroidales	Porphyromonadaceae	Parabacteroides	Parabacteroides distasonis
contig_gene1196_32	Bacteria	Firmicutes	Clostridia	Clostridiales	Lachnospiraceae	Dorea	Dorea formicigenerans	contig_gene90681_1	NA	NA	NA	NA	NA	NA	NA
contig_gene95665_2	NA	NA	NA	NA	NA	NA	NA	contig_gene16249_3	NA	NA	NA	NA	NA	NA	NA
contig_gene150962_2	NA	NA	NA	NA	NA	NA	NA	contig_gene91703_3	NA	NA	NA	NA	NA	NA	NA
contig_gene126627_1	Bacteria	Firmicutes	Clostridia	Clostridiales	NA	NA	NA	contig_gene235720_9	Bacteria	Firmicutes	Clostridia	Clostridiales	Ruminococcaceae	Faecalibacterium	Faecalibacterium prausnitzii
contig_gene29461_6	Bacteria	Firmicutes	Clostridia	Clostridiales	NA	NA	NA	contig_gene126319_12	Bacteria	Firmicutes	Clostridia	Clostridiales	Eubacteriaceae	Eubacterium	NA
contig_gene46689_1	NA	NA	NA	NA	NA	NA	NA	contig_gene175498_25	NA	NA	NA	NA	NA	NA	NA
contig_gene9280_1	NA	NA	NA	NA	NA	NA	NA	contig_gene133143_3	Bacteria	Firmicutes	Clostridia	Clostridiales	NA	NA	NA
contig_gene60611_4	NA	NA	NA	NA	NA	NA	NA	contig_gene1099_31	Bacteria	Firmicutes	Negativicutes	Selenomonadales	Veillonellaceae	Dialister	Dialister invisus
contig_gene87794_46	Bacteria	Firmicutes	Clostridia	NA	NA	NA	NA	contig_gene14843_3	Bacteria	Firmicutes	Clostridia	Clostridiales	NA	NA	NA
contig_gene90987_4	NA	NA	NA	NA	NA	NA	NA	contig_gene45921_11	Bacteria	Proteobacteria	Deltaproteobacteria	Desulfovibrionales	Desulfovibrionaceae	Bilophila	Bilophila wadsworthia
contig_gene193801_1	NA	NA	NA	NA	NA	NA	NA	contig_gene132617_19	Bacteria	Firmicutes	Clostridia	Clostridiales	undef	Pseudoflavonifractor	Pseudoflavonifractor capillosus
contig_gene155469_4	Bacteria	Firmicutes	Clostridia	Clostridiales	Lachnospiraceae	undef	butyrate-producing bacterium	contig_gene22335_10	NA	NA	NA	NA	NA	NA	NA
contig_gene160836_1	NA	NA	NA	NA	NA	NA	NA	contig_gene86180_2	NA	NA	NA	NA	NA	NA	NA
contig_gene25533_2	NA	NA	NA	NA	NA	NA	NA	contig_gene63075_1	NA	NA	NA	NA	NA	NA	NA
contig_gene3252_32	Bacteria	Firmicutes	Clostridia	Clostridiales	NA	NA	NA	contig_gene42935_37	Bacteria	Firmicutes	Clostridia	Clostridiales	Ruminococcaceae	Oscillibacter	NA
contig_gene76828_2	NA	NA	NA	NA	NA	NA	NA	contig_gene184840_2	NA	NA	NA	NA	NA	NA	NA
contig_gene155516_1	NA	NA	NA	NA	NA	NA	NA	contig_gene6023_2	NA	NA	NA	NA	NA	NA	NA
contig_gene52166_34	Bacteria	Firmicutes	Clostridia	Clostridiales	Ruminococcaceae	Oscillibacter	NA	contig_gene139094_1	NA	NA	NA	NA	NA	NA	NA
contig_gene72944_37	Bacteria	Actinobacteria	Actinobacteria (class)	Coriobacteriales	Coriobacteriaceae	Collinsella	Collinsella aerofaciens	contig_gene168696_10	NA	NA	NA	NA	NA	NA	NA
contig_gene14073_2	NA	NA	NA	NA	NA	NA	NA	contig_gene97063_4	NA	NA	NA	NA	NA	NA	NA
contig_gene6134_3	NA	NA	NA	NA	NA	NA	NA	contig_gene53630_19	NA	NA	NA	NA	NA	NA	NA
contig_gene2938_15	Bacteria	Firmicutes	Clostridia	Clostridiales	Eubacteriaceae	Eubacterium	NA	contig_gene3809_1	NA	NA	NA	NA	NA	NA	NA
contig_gene6190_1	Bacteria	Firmicutes	Clostridia	Clostridiales	NA	NA	NA	contig_gene68944_1	NA	NA	NA	NA	NA	NA	NA
contig_gene41106_1	NA	NA	NA	NA	NA	NA	NA	contig_gene58054_6	NA	NA	NA	NA	NA	NA	NA
contig_gene5550_6	Bacteria	Firmicutes	Clostridia	Clostridiales	NA	NA	NA	contig_gene139877_11	NA	NA	NA	NA	NA	NA	NA
contig_gene146672_1	NA	NA	NA	NA	NA	NA	NA	contig_gene43065_1	NA	NA	NA	NA	NA	NA	NA
contig_gene41864_5	Bacteria	Firmicutes	Clostridia	Clostridiales	NA	NA	NA	contig_gene48240_4	Bacteria	Firmicutes	Clostridia	Clostridiales	Ruminococcaceae	Oscillibacter	NA
contig_gene114387_2	NA	NA	NA	NA	NA	NA	NA	contig_gene115139_1	NA	NA	NA	NA	NA	NA	NA
contig_gene15251_2	Bacteria	Firmicutes	Clostridia	Clostridiales	NA	NA	NA	contig_gene51194_21	NA	NA	NA	NA	NA	NA	NA
contig_gene69221_142	Bacteria	Firmicutes	Clostridia	Clostridiales	Lachnospiraceae	Dorea	Dorea longicatena	contig_gene63895_6	NA	NA	NA	NA	NA	NA	NA
contig_gene141475_2	NA	NA	NA	NA	NA	NA	NA	contig_gene48866_5	NA	NA	NA	NA	NA	NA	NA
contig_gene183935_1	NA	NA	NA	NA	NA	NA	NA	contig_gene103626_1	NA	NA	NA	NA	NA	NA	NA
contig_gene148145_5	NA	NA	NA	NA	NA	NA	NA	contig_gene184847_2	NA	NA	NA	NA	NA	NA	NA
contig_gene178288_1	NA	NA	NA	NA	NA	NA	NA	contig_gene54714_7	NA	NA	NA	NA	NA	NA	NA
contig_gene141475_3	NA	NA	NA	NA	NA	NA	NA	contig_gene15345_2	NA	NA	NA	NA	NA	NA	NA
contig_gene67921_23	Bacteria	Firmicutes	Clostridia	Clostridiales	Lachnospiraceae	NA	NA	contig_gene2722_5	Bacteria	Bacteroidetes	Bacteroidia	Bacteroidales	Bacteroidaceae	Bacteroides	Bacteroides uniformis
contig_gene96241_1	Bacteria	Firmicutes	Clostridia	Clostridiales	NA	NA	NA	contig_gene22357_2	NA	NA	NA	NA	NA	NA	NA
contig_gene168699_2	NA	NA	NA	NA	NA	NA	NA	contig_gene22744_42	Bacteria	Bacteroidetes	Bacteroidia	Bacteroidales	Porphyromonadaceae	Parabacteroides	Parabacteroides distasonis
contig_gene25897_1	NA	NA	NA	NA	NA	NA	NA	contig_gene4972_2	NA	NA	NA	NA	NA	NA	NA
contig_gene165120_1	NA	NA	NA	NA	NA	NA	NA	contig_gene50543_1	NA	NA	NA	NA	NA	NA	NA
contig_gene1390_39	Bacteria	Firmicutes	Clostridia	Clostridiales	NA	NA	NA	contig_gene3632_6	NA	NA	NA	NA	NA	NA	NA
contig_gene133529_34	Bacteria	Firmicutes	Clostridia	Clostridiales	Lachnospiraceae	Dorea	Dorea formicigenerans	contig_gene136418_1	NA	NA	NA	NA	NA	NA	NA
contig_gene8174_1	NA	NA	NA	NA	NA	NA	NA	contig_gene63485_23	Bacteria	Bacteroidetes	Bacteroidia	Bacteroidales	Bacteroidaceae	Bacteroides	Bacteroides thetaiotaomicron
contig_gene8552_1	NA	NA	NA	NA	NA	NA	NA	contig_gene32951_10	Bacteria	Bacteroidetes	Bacteroidia	Bacteroidales	Porphyromonadaceae	Parabacteroides	Parabacteroides merdae
contig_gene5105_7	Bacteria	Firmicutes	Clostridia	Clostridiales	NA	NA	NA	contig_gene101932_4	Bacteria	Bacteroidetes	Bacteroidia	Bacteroidales	Bacteroidaceae	Bacteroides	NA
contig_gene182492_3	NA	NA	NA	NA	NA	NA	NA	contig_gene19185_3	Bacteria	Actinobacteria	Actinobacteria (class)	Bifidobacteriales	Bifidobacteriaceae	Bifidobacterium	Bifidobacterium catenulatum-Bifidobacterium pseudocatenulatum complex
contig_gene22794_3	NA	NA	NA	NA	NA	NA	NA	contig_gene130508_1	NA	NA	NA	NA	NA	NA	NA
contig_gene105741_1	NA	NA	NA	NA	NA	NA	NA	contig_gene19185_2	Bacteria	Actinobacteria	Actinobacteria (class)	Bifidobacteriales	Bifidobacteriaceae	Bifidobacterium	Bifidobacterium catenulatum-Bifidobacterium pseudocatenulatum complex
contig_gene27461_1	NA	NA	NA	NA	NA	NA	NA	contig_gene46141_7	NA	NA	NA	NA	NA	NA	NA
contig_gene76939_12	NA	NA	NA	NA	NA	NA	NA	contig_gene206353_1	Bacteria	Actinobacteria	Actinobacteria (class)	Bifidobacteriales	Bifidobacteriaceae	Bifidobacterium	Bifidobacterium longum
contig_gene55205_1	NA	NA	NA	NA	NA	NA	NA	contig_gene39717_1	NA	NA	NA	NA	NA	NA	NA
contig_gene16408_1	NA	NA	NA	NA	NA	NA	NA	contig_gene235720_7	Bacteria	Firmicutes	Clostridia	Clostridiales	Ruminococcaceae	Faecalibacterium	Faecalibacterium prausnitzii
contig_gene235494_1	NA	NA	NA	NA	NA	NA	NA	contig_gene4216_4	NA	NA	NA	NA	NA	NA	NA
contig_gene20382_7	NA	NA	NA	NA	NA	NA	NA	contig_gene3133_11	NA	NA	NA	NA	NA	NA	NA
contig_gene182045_1	NA	NA	NA	NA	NA	NA	NA	contig_gene134953_10	NA	NA	NA	NA	NA	NA	NA
contig_gene16408_2	NA	NA	NA	NA	NA	NA	NA	contig_gene58054_4	NA	NA	NA	NA	NA	NA	NA
contig_gene172476_1	NA	NA	NA	NA	NA	NA	NA	contig_gene38040_33	Bacteria	Firmicutes	Clostridia	NA	NA	NA	NA
contig_gene50957_1	NA	NA	NA	NA	NA	NA	NA	contig_gene126319_10	Bacteria	Firmicutes	Clostridia	Clostridiales	Eubacteriaceae	Eubacterium	NA
contig_gene69306_1	NA	NA	NA	NA	NA	NA	NA	contig_gene48351_67	Bacteria	Firmicutes	Clostridia	Clostridiales	NA	NA	NA
contig_gene1578_68	Bacteria	Proteobacteria	Betaproteobacteria	Burkholderiales	Sutterellaceae	Sutterella	Sutterella wadsworthensis	contig_gene64493_1	Bacteria	Firmicutes	Clostridia	Clostridiales	NA	NA	NA
contig_gene10347_2	Bacteria	Bacteroidetes	Bacteroidia	Bacteroidales	Bacteroidaceae	Bacteroides	Bacteroides dorei/vulgatus	contig_gene175498_27	NA	NA	NA	NA	NA	NA	NA
contig_gene13575_2	NA	NA	NA	NA	NA	NA	NA	contig_gene48428_29	Bacteria	Firmicutes	Clostridia	Clostridiales	NA	NA	NA
contig_gene14330_1	Bacteria	Firmicutes	Clostridia	Clostridiales	Ruminococcaceae	Faecalibacterium	Faecalibacterium prausnitzii	contig_gene139168_1	NA	NA	NA	NA	NA	NA	NA
contig_gene111080_2	Bacteria	Firmicutes	Clostridia	Clostridiales	Lachnospiraceae	undef	butyrate-producing bacterium	contig_gene133143_1	Bacteria	Firmicutes	Clostridia	Clostridiales	NA	NA	NA
contig_gene196039_3	Bacteria	Actinobacteria	Actinobacteria (class)	Coriobacteriales	Coriobacteriaceae	Collinsella	Collinsella aerofaciens	contig_gene89420_1	NA	NA	NA	NA	NA	NA	NA
contig_gene64198_1	Bacteria	Actinobacteria	Actinobacteria (class)	Bifidobacteriales	Bifidobacteriaceae	Bifidobacterium	Bifidobacterium longum	contig_gene42935_39	Bacteria	Firmicutes	Clostridia	Clostridiales	Ruminococcaceae	Oscillibacter	NA
contig_gene18854_9	Bacteria	Bacteroidetes	Bacteroidia	Bacteroidales	Bacteroidaceae	Bacteroides	Bacteroides uniformis	contig_gene14843_1	Bacteria	Firmicutes	Clostridia	Clostridiales	NA	NA	NA
contig_gene50836_19	Bacteria	Firmicutes	Clostridia	Clostridiales	Eubacteriaceae	Eubacterium	Eubacterium hallii	contig_gene132617_17	Bacteria	Firmicutes	Clostridia	Clostridiales	undef	Pseudoflavonifractor	Pseudoflavonifractor capillosus
contig_gene234998_1	NA	NA	NA	NA	NA	NA	NA	contig_gene51194_23	NA	NA	NA	NA	NA	NA	NA
contig_gene6784_7	Bacteria	Firmicutes	Clostridia	Clostridiales	Lachnospiraceae	Roseburia	Roseburia intestinalis	contig_gene62430_1	NA	NA	NA	NA	NA	NA	NA
contig_gene1373_8	Bacteria	Firmicutes	Clostridia	Clostridiales	NA	NA	NA	contig_gene48240_6	Bacteria	Firmicutes	Clostridia	Clostridiales	Ruminococcaceae	Oscillibacter	NA
contig_gene232269_1	Bacteria	Firmicutes	Clostridia	Clostridiales	Ruminococcaceae	Faecalibacterium	Faecalibacterium prausnitzii	contig_gene45350_6	NA	NA	NA	NA	NA	NA	NA
contig_gene2796_4	Bacteria	Firmicutes	Negativicutes	Selenomonadales	Veillonellaceae	Dialister	Dialister invisus	contig_gene117089_4	NA	NA	NA	NA	NA	NA	NA
contig_gene112255_2	NA	NA	NA	NA	NA	NA	NA	contig_gene198725_2	NA	NA	NA	NA	NA	NA	NA
contig_gene208583_1	NA	NA	NA	NA	NA	NA	NA	contig_gene136514_4	NA	NA	NA	NA	NA	NA	NA
contig_gene198004_3	NA	NA	NA	NA	NA	NA	NA	contig_gene24758_3	NA	NA	NA	NA	NA	NA	NA
contig_gene89063_4	Bacteria	Firmicutes	Clostridia	Clostridiales	NA	NA	NA	contig_gene139877_9	NA	NA	NA	NA	NA	NA	NA
contig_gene48969_1	Bacteria	Firmicutes	Clostridia	Clostridiales	Eubacteriaceae	Eubacterium	Eubacterium rectale	contig_gene10793_1	Bacteria	Firmicutes	Clostridia	Clostridiales	Ruminococcaceae	Faecalibacterium	Faecalibacterium prausnitzii
contig_gene229896_14	Bacteria	Firmicutes	Clostridia	Clostridiales	NA	NA	NA	contig_gene55330_1	NA	NA	NA	NA	NA	NA	NA
contig_gene147463_2	NA	NA	NA	NA	NA	NA	NA	contig_gene4800_8	Bacteria	Firmicutes	Clostridia	Clostridiales	Eubacteriaceae	Eubacterium	NA
contig_gene71129_1	NA	NA	NA	NA	NA	NA	NA	contig_gene186599_18	Bacteria	Firmicutes	Clostridia	Clostridiales	NA	NA	NA
contig_gene8250_1	Bacteria	Firmicutes	Clostridia	Clostridiales	Ruminococcaceae	Ruminococcus	unnamed Ruminococcus sp. SR1/5	contig_gene27426_2	Bacteria	Firmicutes	Clostridia	Clostridiales	Ruminococcaceae	Ruminococcus	NA
contig_gene166382_1	NA	NA	NA	NA	NA	NA	NA	contig_gene75544_10	Bacteria	Firmicutes	Clostridia	Clostridiales	NA	NA	NA
contig_gene206109_2	Bacteria	Firmicutes	Clostridia	Clostridiales	Eubacteriaceae	Eubacterium	Eubacterium rectale	contig_gene69685_15	Bacteria	Firmicutes	Clostridia	Clostridiales	Eubacteriaceae	Eubacterium	Eubacterium hallii
contig_gene48286_1	NA	NA	NA	NA	NA	NA	NA	contig_gene30803_14	Bacteria	Firmicutes	Clostridia	Clostridiales	Lachnospiraceae	undef	butyrate-producing bacterium
contig_gene191950_18	Bacteria	Firmicutes	Clostridia	Clostridiales	Eubacteriaceae	Eubacterium	NA	contig_gene19510_2	Bacteria	Firmicutes	Clostridia	Clostridiales	NA	NA	NA
contig_gene25288_1	NA	NA	NA	NA	NA	NA	NA	contig_gene86320_1	NA	NA	NA	NA	NA	NA	NA
contig_gene201742_1	Bacteria	Actinobacteria	Actinobacteria (class)	Coriobacteriales	Coriobacteriaceae	Eggerthella	Eggerthella lenta	contig_gene77515_19	Bacteria	Firmicutes	Clostridia	Clostridiales	NA	NA	NA
contig_gene58549_3	Bacteria	Firmicutes	Clostridia	Clostridiales	Lachnospiraceae	NA	NA	contig_gene75544_11	Bacteria	Firmicutes	Clostridia	Clostridiales	NA	NA	NA
contig_gene67039_6	Bacteria	Firmicutes	Clostridia	Clostridiales	NA	NA	NA	contig_gene22450_10	Bacteria	Firmicutes	Clostridia	Clostridiales	Ruminococcaceae	Ruminococcus	NA
contig_gene23827_18	NA	NA	NA	NA	NA	NA	NA	contig_gene235924_1	Bacteria	Firmicutes	Clostridia	Clostridiales	Ruminococcaceae	Faecalibacterium	Faecalibacterium prausnitzii
contig_gene204532_54	Bacteria	Firmicutes	Clostridia	Clostridiales	Lachnospiraceae	Dorea	Dorea longicatena	contig_gene15743_1	Bacteria	Firmicutes	Clostridia	Clostridiales	Ruminococcaceae	Faecalibacterium	Faecalibacterium prausnitzii
contig_gene143098_4	NA	NA	NA	NA	NA	NA	NA	contig_gene15776_1	NA	NA	NA	NA	NA	NA	NA
contig_gene162668_6	Bacteria	Firmicutes	Clostridia	Clostridiales	Lachnospiraceae	NA	NA	contig_gene46729_6	NA	NA	NA	NA	NA	NA	NA
contig_gene27919_10	Bacteria	Firmicutes	Clostridia	Clostridiales	Ruminococcaceae	NA	NA	contig_gene156418_2	NA	NA	NA	NA	NA	NA	NA
contig_gene132671_4	Bacteria	Proteobacteria	Deltaproteobacteria	Desulfovibrionales	Desulfovibrionaceae	Bilophila	Bilophila wadsworthia	contig_gene199615_8	NA	NA	NA	NA	NA	NA	NA
contig_gene148049_1	Bacteria	Firmicutes	Clostridia	Clostridiales	undef	undef	unnamed Clostridiales bacterium 1_7_47FAA	contig_gene3589_2	NA	NA	NA	NA	NA	NA	NA
contig_gene175975_16	Bacteria	Firmicutes	Clostridia	Clostridiales	Lachnospiraceae	Dorea	Dorea formicigenerans	contig_gene3772_2	Bacteria	Firmicutes	Clostridia	Clostridiales	Lachnospiraceae	undef	butyrate-producing bacterium
contig_gene6300_1	NA	NA	NA	NA	NA	NA	NA	contig_gene70740_2	Bacteria	Firmicutes	Clostridia	Clostridiales	Ruminococcaceae	Ruminococcus	unnamed Ruminococcus sp. SR1/5
contig_gene9624_6	Bacteria	Firmicutes	Clostridia	Clostridiales	Ruminococcaceae	Faecalibacterium	Faecalibacterium prausnitzii	contig_gene4102_1	Bacteria	Firmicutes	Clostridia	Clostridiales	undef	undef	unnamed butyrate-producing bacterium SS3/4
contig_gene160208_1	Bacteria	Actinobacteria	Actinobacteria (class)	Coriobacteriales	Coriobacteriaceae	Eggerthella	Eggerthella lenta	contig_gene16301_1	NA	NA	NA	NA	NA	NA	NA
contig_gene31387_1	Bacteria	Actinobacteria	Actinobacteria (class)	Coriobacteriales	Coriobacteriaceae	Collinsella	Collinsella aerofaciens	contig_gene174406_7	NA	NA	NA	NA	NA	NA	NA
contig_gene875_12	NA	NA	NA	NA	NA	NA	NA	contig_gene22973_1	NA	NA	NA	NA	NA	NA	NA
contig_gene14313_7	Bacteria	Actinobacteria	Actinobacteria (class)	Bifidobacteriales	Bifidobacteriaceae	Bifidobacterium	Bifidobacterium catenulatum-Bifidobacterium pseudocatenulatum complex	contig_gene161468_1	Bacteria	Firmicutes	Clostridia	Clostridiales	undef	undef	unnamed Clostridiales bacterium 1_7_47FAA
contig_gene15663_1	NA	NA	NA	NA	NA	NA	NA	contig_gene98092_5	Bacteria	Firmicutes	Clostridia	Clostridiales	undef	Pseudoflavonifractor	Pseudoflavonifractor capillosus
contig_gene159087_1	Bacteria	Actinobacteria	Actinobacteria (class)	Bifidobacteriales	Bifidobacteriaceae	Bifidobacterium	Bifidobacterium longum	contig_gene143971_3	Bacteria	NA	NA	NA	NA	NA	NA
contig_gene15254_1	NA	NA	NA	NA	NA	NA	NA	contig_gene155372_1	NA	NA	NA	NA	NA	NA	NA
contig_gene231968_1	NA	NA	NA	NA	NA	NA	NA	contig_gene87832_44	Bacteria	Firmicutes	Clostridia	Clostridiales	Lachnospiraceae	NA	NA
contig_gene4360_1	NA	NA	NA	NA	NA	NA	NA	contig_gene125903_1	NA	NA	NA	NA	NA	NA	NA
contig_gene4248_14	Bacteria	Firmicutes	Clostridia	Clostridiales	NA	NA	NA	contig_gene9915_1	NA	NA	NA	NA	NA	NA	NA
contig_gene99931_1	Bacteria	Firmicutes	Clostridia	Clostridiales	Lachnospiraceae	Blautia	[Ruminococcus] obeum	contig_gene8013_3	NA	NA	NA	NA	NA	NA	NA
contig_gene14791_1	NA	NA	NA	NA	NA	NA	NA	contig_gene2520_6	Bacteria	Firmicutes	Clostridia	Clostridiales	NA	NA	NA
contig_gene77093_1	NA	NA	NA	NA	NA	NA	NA	contig_gene168373_3	NA	NA	NA	NA	NA	NA	NA
contig_gene12540_22	Bacteria	Proteobacteria	Betaproteobacteria	Burkholderiales	Sutterellaceae	Sutterella	Sutterella wadsworthensis	contig_gene45469_3	NA	NA	NA	NA	NA	NA	NA
contig_gene29632_11	NA	NA	NA	NA	NA	NA	NA	contig_gene5574_1	Bacteria	Firmicutes	Clostridia	Clostridiales	Lachnospiraceae	Roseburia	Roseburia intestinalis
contig_gene224583_1	NA	NA	NA	NA	NA	NA	NA	contig_gene49676_8	NA	NA	NA	NA	NA	NA	NA
contig_gene5961_1	NA	NA	NA	NA	NA	NA	NA	contig_gene147398_14	Bacteria	Firmicutes	Clostridia	Clostridiales	Eubacteriaceae	Eubacterium	Eubacterium hallii
contig_gene33596_20	Bacteria	Firmicutes	Clostridia	NA	NA	NA	NA	contig_gene109547_72	Bacteria	Firmicutes	Clostridia	Clostridiales	Eubacteriaceae	Eubacterium	NA
contig_gene53946_1	NA	NA	NA	NA	NA	NA	NA	contig_gene43304_29	Bacteria	Firmicutes	Negativicutes	Selenomonadales	Veillonellaceae	Dialister	Dialister invisus
contig_gene204053_12	Bacteria	Actinobacteria	Actinobacteria (class)	Coriobacteriales	Coriobacteriaceae	Eggerthella	Eggerthella lenta	contig_gene94088_3	Bacteria	Firmicutes	Clostridia	Clostridiales	Lachnospiraceae	NA	NA
contig_gene48700_5	NA	NA	NA	NA	NA	NA	NA	contig_gene146815_3	NA	NA	NA	NA	NA	NA	NA
contig_gene202452_1	NA	NA	NA	NA	NA	NA	NA	contig_gene80902_12	Bacteria	Firmicutes	Clostridia	Clostridiales	NA	NA	NA
contig_gene137046_34	Bacteria	Firmicutes	Clostridia	Clostridiales	NA	NA	NA	contig_gene23004_4	Bacteria	Firmicutes	Clostridia	Clostridiales	NA	NA	NA
contig_gene5210_39	Bacteria	Bacteroidetes	Bacteroidia	Bacteroidales	Bacteroidaceae	Bacteroides	Bacteroides uniformis	contig_gene57207_7	Bacteria	Firmicutes	Clostridia	Clostridiales	NA	NA	NA
contig_gene116847_2	Bacteria	NA	NA	NA	NA	NA	NA	contig_gene96715_1	Bacteria	Firmicutes	Clostridia	Clostridiales	Lachnospiraceae	Blautia	[Ruminococcus] obeum
contig_gene224617_2	Bacteria	NA	NA	NA	NA	NA	NA	contig_gene101789_1	NA	NA	NA	NA	NA	NA	NA
contig_gene53303_2	Bacteria	Firmicutes	Clostridia	Clostridiales	Ruminococcaceae	NA	NA	contig_gene50965_2	NA	NA	NA	NA	NA	NA	NA
contig_gene65774_3	Bacteria	Bacteroidetes	Bacteroidia	Bacteroidales	Bacteroidaceae	Bacteroides	Bacteroides caccae	contig_gene179394_2	NA	NA	NA	NA	NA	NA	NA
contig_gene148796_1	Bacteria	Firmicutes	Clostridia	Clostridiales	Clostridiaceae	Clostridium	Clostridium symbiosum	contig_gene87806_4	Bacteria	Firmicutes	Clostridia	Clostridiales	Lachnospiraceae	Blautia	[Ruminococcus] obeum
contig_gene50647_1	NA	NA	NA	NA	NA	NA	NA	contig_gene145658_5	Bacteria	Firmicutes	Clostridia	Clostridiales	NA	NA	NA
contig_gene207527_21	NA	NA	NA	NA	NA	NA	NA	contig_gene64823_2	NA	NA	NA	NA	NA	NA	NA
contig_gene57852_2	NA	NA	NA	NA	NA	NA	NA	contig_gene163542_2	NA	NA	NA	NA	NA	NA	NA
contig_gene435_1	NA	NA	NA	NA	NA	NA	NA	contig_gene102636_2	NA	NA	NA	NA	NA	NA	NA
contig_gene47368_1	NA	NA	NA	NA	NA	NA	NA	contig_gene209403_1	NA	NA	NA	NA	NA	NA	NA
contig_gene217504_1	Bacteria	Actinobacteria	Actinobacteria (class)	Coriobacteriales	Coriobacteriaceae	Eggerthella	Eggerthella lenta	contig_gene186393_19	Bacteria	Firmicutes	Clostridia	Clostridiales	NA	NA	NA
contig_gene54072_14	Bacteria	Firmicutes	Clostridia	Clostridiales	Ruminococcaceae	Oscillibacter	NA	contig_gene115768_1	NA	NA	NA	NA	NA	NA	NA
contig_gene45595_5	Bacteria	Firmicutes	Clostridia	Clostridiales	Lachnospiraceae	NA	NA	contig_gene8887_1	Bacteria	Firmicutes	Clostridia	Clostridiales	Ruminococcaceae	Ruminococcus	unnamed Ruminococcus sp. SR1/5
contig_gene20558_41	Bacteria	Actinobacteria	Actinobacteria (class)	Coriobacteriales	Coriobacteriaceae	Eggerthella	Eggerthella lenta	contig_gene71341_2	Bacteria	Firmicutes	Clostridia	Clostridiales	Lachnospiraceae	Dorea	Dorea longicatena
contig_gene66610_9	Bacteria	Firmicutes	Clostridia	Clostridiales	NA	NA	NA	contig_gene151865_4	NA	NA	NA	NA	NA	NA	NA
contig_gene12031_1	Bacteria	Firmicutes	Clostridia	Clostridiales	Ruminococcaceae	Ruminococcus	unnamed Ruminococcus sp. SR1/5	contig_gene120488_1	NA	NA	NA	NA	NA	NA	NA
contig_gene4225_1	NA	NA	NA	NA	NA	NA	NA	contig_gene13847_2	NA	NA	NA	NA	NA	NA	NA
contig_gene12438_3	NA	NA	NA	NA	NA	NA	NA	contig_gene107048_1	NA	NA	NA	NA	NA	NA	NA
contig_gene234897_1	NA	NA	NA	NA	NA	NA	NA	contig_gene107155_1	NA	NA	NA	NA	NA	NA	NA
contig_gene121964_72	Bacteria	Bacteroidetes	Bacteroidia	Bacteroidales	Porphyromonadaceae	Parabacteroides	Parabacteroides distasonis	contig_gene90502_2	Bacteria	Firmicutes	Clostridia	Clostridiales	Ruminococcaceae	Ruminococcus	NA
contig_gene48688_4	Bacteria	Bacteroidetes	Bacteroidia	Bacteroidales	Bacteroidaceae	Bacteroides	Bacteroides thetaiotaomicron	contig_gene28154_1	NA	NA	NA	NA	NA	NA	NA
contig_gene229808_1	NA	NA	NA	NA	NA	NA	NA	contig_gene21842_1	NA	NA	NA	NA	NA	NA	NA
contig_gene154816_4	Bacteria	Bacteroidetes	Bacteroidia	Bacteroidales	Bacteroidaceae	Bacteroides	Bacteroides caccae	contig_gene19570_3	NA	NA	NA	NA	NA	NA	NA
contig_gene2373_4	NA	NA	NA	NA	NA	NA	NA	contig_gene14818_1	NA	NA	NA	NA	NA	NA	NA
contig_gene64693_42	Bacteria	Bacteroidetes	Bacteroidia	Bacteroidales	Porphyromonadaceae	Parabacteroides	Parabacteroides merdae	contig_gene294_1	Bacteria	Bacteroidetes	Bacteroidia	Bacteroidales	Bacteroidaceae	Bacteroides	Bacteroides finegoldii
contig_gene233643_3	NA	NA	NA	NA	NA	NA	NA	contig_gene106737_1	NA	NA	NA	NA	NA	NA	NA
contig_gene133143_15	Bacteria	Firmicutes	Clostridia	Clostridiales	NA	NA	NA	contig_gene214086_2	Bacteria	Bacteroidetes	Bacteroidia	Bacteroidales	Bacteroidaceae	Bacteroides	Bacteroides finegoldii
contig_gene97559_1	NA	NA	NA	NA	NA	NA	NA	contig_gene176128_2	Bacteria	Bacteroidetes	Bacteroidia	Bacteroidales	Bacteroidaceae	Bacteroides	Bacteroides thetaiotaomicron
contig_gene16074_2	NA	NA	NA	NA	NA	NA	NA	contig_gene233711_1	NA	NA	NA	NA	NA	NA	NA
contig_gene18873_5	NA	NA	NA	NA	NA	NA	NA	contig_gene102380_2	Bacteria	Firmicutes	Clostridia	Clostridiales	NA	NA	NA
contig_gene15468_1	NA	NA	NA	NA	NA	NA	NA	contig_gene163647_4	Bacteria	Bacteroidetes	Bacteroidia	Bacteroidales	Bacteroidaceae	Bacteroides	Bacteroides finegoldii
contig_gene201887_1	NA	NA	NA	NA	NA	NA	NA	contig_gene15597_2	NA	NA	NA	NA	NA	NA	NA
contig_gene36091_8	NA	NA	NA	NA	NA	NA	NA	contig_gene126319_31	Bacteria	Firmicutes	Clostridia	Clostridiales	Eubacteriaceae	Eubacterium	NA
contig_gene48428_38	Bacteria	Firmicutes	Clostridia	Clostridiales	NA	NA	NA	contig_gene118958_2	NA	NA	NA	NA	NA	NA	NA
contig_gene126319_20	Bacteria	Firmicutes	Clostridia	Clostridiales	Eubacteriaceae	Eubacterium	NA	contig_gene22595_13	Bacteria	Firmicutes	Clostridia	Clostridiales	NA	NA	NA
contig_gene1885_5	NA	NA	NA	NA	NA	NA	NA	contig_gene100412_18	Bacteria	Firmicutes	Clostridia	Clostridiales	NA	NA	NA
contig_gene158605_1	NA	NA	NA	NA	NA	NA	NA	contig_gene38159_8	Bacteria	Firmicutes	Clostridia	Clostridiales	Ruminococcaceae	NA	NA
contig_gene234026_3	Bacteria	Firmicutes	Clostridia	Clostridiales	NA	NA	NA	contig_gene117305_4	NA	NA	NA	NA	NA	NA	NA
contig_gene175498_11	NA	NA	NA	NA	NA	NA	NA	contig_gene135641_5	Bacteria	Firmicutes	Clostridia	NA	NA	NA	NA
contig_gene48351_56	Bacteria	Firmicutes	Clostridia	Clostridiales	NA	NA	NA	contig_gene104029_1	Bacteria	Firmicutes	Clostridia	Clostridiales	Ruminococcaceae	Oscillibacter	NA
contig_gene38040_44	Bacteria	Firmicutes	Clostridia	NA	NA	NA	NA	contig_gene5446_2	NA	NA	NA	NA	NA	NA	NA
contig_gene22335_2	NA	NA	NA	NA	NA	NA	NA	contig_gene143075_1	NA	NA	NA	NA	NA	NA	NA
contig_gene29506_2	NA	NA	NA	NA	NA	NA	NA	contig_gene126502_19	Bacteria	Firmicutes	Clostridia	Clostridiales	NA	NA	NA
contig_gene104544_2	NA	NA	NA	NA	NA	NA	NA	contig_gene121503_1	NA	NA	NA	NA	NA	NA	NA
contig_gene135844_5	NA	NA	NA	NA	NA	NA	NA	contig_gene163386_3	Bacteria	Firmicutes	Clostridia	Clostridiales	Lachnospiraceae	undef	Clostridium scindens
contig_gene66441_5	Bacteria	Firmicutes	Clostridia	Clostridiales	NA	NA	NA	contig_gene78696_1	Bacteria	Firmicutes	Clostridia	Clostridiales	undef	Pseudoflavonifractor	Pseudoflavonifractor capillosus
contig_gene190746_1	NA	NA	NA	NA	NA	NA	NA	contig_gene226670_1	NA	NA	NA	NA	NA	NA	NA
contig_gene53630_9	NA	NA	NA	NA	NA	NA	NA	contig_gene53496_3	NA	NA	NA	NA	NA	NA	NA
contig_gene102075_1	NA	NA	NA	NA	NA	NA	NA	contig_gene61855_2	NA	NA	NA	NA	NA	NA	NA
contig_gene168696_2	NA	NA	NA	NA	NA	NA	NA	contig_gene177024_1	Bacteria	Firmicutes	Clostridia	Clostridiales	Lachnospiraceae	undef	Clostridium scindens
contig_gene9586_1	Bacteria	Firmicutes	Clostridia	Clostridiales	Ruminococcaceae	Faecalibacterium	Faecalibacterium prausnitzii	contig_gene138987_17	Bacteria	Firmicutes	Clostridia	Clostridiales	Lachnospiraceae	undef	butyrate-producing bacterium
contig_gene121372_1	NA	NA	NA	NA	NA	NA	NA	contig_gene2010_20	Bacteria	Firmicutes	Clostridia	Clostridiales	Lachnospiraceae	Roseburia	Roseburia intestinalis
contig_gene78736_26	Bacteria	Firmicutes	Clostridia	Clostridiales	Ruminococcaceae	Oscillibacter	NA	contig_gene51950_46	Bacteria	Firmicutes	Clostridia	Clostridiales	Eubacteriaceae	Eubacterium	NA
contig_gene181615_2	Bacteria	Firmicutes	Clostridia	Clostridiales	Ruminococcaceae	Oscillibacter	NA	contig_gene152592_1	Bacteria	Firmicutes	Clostridia	Clostridiales	NA	NA	NA
contig_gene120391_2	Bacteria	Firmicutes	Clostridia	Clostridiales	Ruminococcaceae	Oscillibacter	NA	contig_gene233029_1	Bacteria	Firmicutes	Clostridia	Clostridiales	NA	NA	NA
contig_gene107957_1	NA	NA	NA	NA	NA	NA	NA	contig_gene37855_2	NA	NA	NA	NA	NA	NA	NA
contig_gene64855_2	NA	NA	NA	NA	NA	NA	NA	contig_gene142159_1	Bacteria	Firmicutes	Clostridia	Clostridiales	Lachnospiraceae	undef	butyrate-producing bacterium
contig_gene42238_2	Bacteria	Firmicutes	Clostridia	Clostridiales	Ruminococcaceae	Faecalibacterium	Faecalibacterium prausnitzii	contig_gene174318_30	Bacteria	Firmicutes	Clostridia	NA	NA	NA	NA
contig_gene3663_1	NA	NA	NA	NA	NA	NA	NA	contig_gene24655_3	Bacteria	Firmicutes	Clostridia	Clostridiales	Lachnospiraceae	Blautia	[Ruminococcus] obeum
contig_gene12691_1	NA	NA	NA	NA	NA	NA	NA	contig_gene142194_1	NA	NA	NA	NA	NA	NA	NA
contig_gene138640_1	NA	NA	NA	NA	NA	NA	NA	contig_gene169393_1	Bacteria	Firmicutes	Clostridia	Clostridiales	Lachnospiraceae	Roseburia	Roseburia intestinalis
contig_gene10128_1	Bacteria	Firmicutes	Clostridia	Clostridiales	Lachnospiraceae	Roseburia	Roseburia intestinalis	contig_gene158904_6	NA	NA	NA	NA	NA	NA	NA
contig_gene81978_1	NA	NA	NA	NA	NA	NA	NA	contig_gene140699_9	Bacteria	Firmicutes	Clostridia	Clostridiales	Eubacteriaceae	Eubacterium	Eubacterium hallii
contig_gene44114_1	NA	NA	NA	NA	NA	NA	NA	contig_gene118245_2	NA	NA	NA	NA	NA	NA	NA
contig_gene155317_1	NA	NA	NA	NA	NA	NA	NA	contig_gene6193_1	Bacteria	Firmicutes	Clostridia	Clostridiales	NA	NA	NA
contig_gene39126_1	NA	NA	NA	NA	NA	NA	NA	contig_gene61565_48	Bacteria	Firmicutes	Clostridia	Clostridiales	NA	NA	NA
contig_gene123974_1	NA	NA	NA	NA	NA	NA	NA	contig_gene130587_1	Bacteria	Firmicutes	Erysipelotrichi	Erysipelotrichales	Erysipelotrichaceae	Coprobacillus	Clostridium ramosum
contig_gene47415_1	NA	NA	NA	NA	NA	NA	NA	contig_gene184712_20	Bacteria	Firmicutes	Clostridia	Clostridiales	NA	NA	NA
contig_gene95522_1	NA	NA	NA	NA	NA	NA	NA	contig_gene46802_1	NA	NA	NA	NA	NA	NA	NA
contig_gene24574_4	Bacteria	Firmicutes	Clostridia	Clostridiales	Lachnospiraceae	NA	NA	contig_gene36816_6	NA	NA	NA	NA	NA	NA	NA
contig_gene10978_7	Bacteria	Firmicutes	Clostridia	Clostridiales	NA	NA	NA	contig_gene20244_12	Bacteria	Firmicutes	Clostridia	Clostridiales	Lachnospiraceae	Blautia	[Ruminococcus] obeum
contig_gene43654_6	Bacteria	Firmicutes	Clostridia	Clostridiales	Eubacteriaceae	Eubacterium	NA	contig_gene93405_50	Bacteria	Firmicutes	Clostridia	Clostridiales	Lachnospiraceae	NA	NA
contig_gene38141_2	Bacteria	Firmicutes	Clostridia	Clostridiales	NA	NA	NA	contig_gene191316_2	NA	NA	NA	NA	NA	NA	NA
contig_gene231414_2	Bacteria	Firmicutes	Clostridia	Clostridiales	NA	NA	NA	contig_gene109580_11	Bacteria	Firmicutes	Clostridia	Clostridiales	NA	NA	NA
contig_gene158358_34	Bacteria	Firmicutes	Clostridia	NA	NA	NA	NA	contig_gene235720_2	Bacteria	Firmicutes	Clostridia	Clostridiales	Ruminococcaceae	Faecalibacterium	Faecalibacterium prausnitzii
contig_gene38992_2	NA	NA	NA	NA	NA	NA	NA	contig_gene50457_5	NA	NA	NA	NA	NA	NA	NA
contig_gene18870_1	NA	NA	NA	NA	NA	NA	NA	contig_gene13301_1	NA	NA	NA	NA	NA	NA	NA
contig_gene235660_1	NA	NA	NA	NA	NA	NA	NA	contig_gene25111_3	NA	NA	NA	NA	NA	NA	NA
contig_gene161992_1	NA	NA	NA	NA	NA	NA	NA	contig_gene141669_2	NA	NA	NA	NA	NA	NA	NA
contig_gene13569_1	NA	NA	NA	NA	NA	NA	NA	contig_gene3133_6	NA	NA	NA	NA	NA	NA	NA
contig_gene1896_1	Bacteria	Bacteroidetes	Bacteroidia	Bacteroidales	Bacteroidaceae	Bacteroides	Bacteroides dorei/vulgatus	contig_gene48428_24	Bacteria	Firmicutes	Clostridia	Clostridiales	NA	NA	NA
contig_gene3973_11	Bacteria	Bacteroidetes	Bacteroidia	Bacteroidales	Porphyromonadaceae	Parabacteroides	Parabacteroides distasonis	contig_gene103643_11	NA	NA	NA	NA	NA	NA	NA
contig_gene16211_1	NA	NA	NA	NA	NA	NA	NA	contig_gene1099_24	Bacteria	Firmicutes	Negativicutes	Selenomonadales	Veillonellaceae	Dialister	Dialister invisus
contig_gene169049_10	Bacteria	Bacteroidetes	Bacteroidia	Bacteroidales	Porphyromonadaceae	Parabacteroides	Parabacteroides merdae	contig_gene171779_2	NA	NA	NA	NA	NA	NA	NA
contig_gene90187_20	Bacteria	Bacteroidetes	Bacteroidia	Bacteroidales	Porphyromonadaceae	Parabacteroides	Parabacteroides distasonis	contig_gene73542_4	NA	NA	NA	NA	NA	NA	NA
contig_gene17426_1	Bacteria	Bacteroidetes	Bacteroidia	Bacteroidales	Bacteroidaceae	Bacteroides	Bacteroides uniformis	contig_gene221691_5	Bacteria	Firmicutes	Clostridia	Clostridiales	NA	NA	NA
contig_gene193102_5	Bacteria	Bacteroidetes	Bacteroidia	Bacteroidales	Bacteroidaceae	Bacteroides	Bacteroides uniformis	contig_gene236158_1	NA	NA	NA	NA	NA	NA	NA
contig_gene67898_1	NA	NA	NA	NA	NA	NA	NA	contig_gene132617_12	Bacteria	Firmicutes	Clostridia	Clostridiales	undef	Pseudoflavonifractor	Pseudoflavonifractor capillosus
contig_gene92318_5	Bacteria	Bacteroidetes	Bacteroidia	Bacteroidales	Bacteroidaceae	Bacteroides	Bacteroides thetaiotaomicron	contig_gene121324_3	NA	NA	NA	NA	NA	NA	NA
contig_gene37278_1	NA	NA	NA	NA	NA	NA	NA	contig_gene130509_14	Bacteria	Firmicutes	Clostridia	Clostridiales	Ruminococcaceae	Oscillibacter	NA
contig_gene108081_12	Bacteria	Bacteroidetes	Bacteroidia	Bacteroidales	Bacteroidaceae	Bacteroides	NA	contig_gene55294_3	NA	NA	NA	NA	NA	NA	NA
contig_gene18620_3	Bacteria	Bacteroidetes	Bacteroidia	Bacteroidales	Porphyromonadaceae	Parabacteroides	Parabacteroides merdae	contig_gene48693_5	NA	NA	NA	NA	NA	NA	NA
contig_gene157966_11	NA	NA	NA	NA	NA	NA	NA	contig_gene181363_4	NA	NA	NA	NA	NA	NA	NA
contig_gene122367_1	NA	NA	NA	NA	NA	NA	NA	contig_gene180175_5	NA	NA	NA	NA	NA	NA	NA
contig_gene3046_58	Bacteria	Proteobacteria	Betaproteobacteria	Burkholderiales	Sutterellaceae	Sutterella	Sutterella wadsworthensis	contig_gene48240_11	Bacteria	Firmicutes	Clostridia	Clostridiales	Ruminococcaceae	Oscillibacter	NA
contig_gene5810_2	NA	NA	NA	NA	NA	NA	NA	contig_gene45921_17	Bacteria	Proteobacteria	Deltaproteobacteria	Desulfovibrionales	Desulfovibrionaceae	Bilophila	Bilophila wadsworthia
contig_gene25138_1	NA	NA	NA	NA	NA	NA	NA	contig_gene222125_26	NA	NA	NA	NA	NA	NA	NA
contig_gene91859_4	Bacteria	Bacteroidetes	Bacteroidia	Bacteroidales	Porphyromonadaceae	Parabacteroides	Parabacteroides distasonis	contig_gene115086_5	Bacteria	Bacteroidetes	Bacteroidia	Bacteroidales	Rikenellaceae	Alistipes	Alistipes shahii
contig_gene90681_1	NA	NA	NA	NA	NA	NA	NA	contig_gene175498_32	NA	NA	NA	NA	NA	NA	NA
contig_gene16249_3	NA	NA	NA	NA	NA	NA	NA	contig_gene98563_4	NA	NA	NA	NA	NA	NA	NA
contig_gene91703_3	NA	NA	NA	NA	NA	NA	NA	contig_gene70732_5	NA	NA	NA	NA	NA	NA	NA
contig_gene235720_9	Bacteria	Firmicutes	Clostridia	Clostridiales	Ruminococcaceae	Faecalibacterium	Faecalibacterium prausnitzii	contig_gene53630_26	NA	NA	NA	NA	NA	NA	NA
contig_gene126319_12	Bacteria	Firmicutes	Clostridia	Clostridiales	Eubacteriaceae	Eubacterium	NA	contig_gene10916_2	Bacteria	Firmicutes	Clostridia	Clostridiales	Ruminococcaceae	Faecalibacterium	Faecalibacterium prausnitzii
contig_gene175498_25	NA	NA	NA	NA	NA	NA	NA	contig_gene45803_3	NA	NA	NA	NA	NA	NA	NA
contig_gene133143_3	Bacteria	Firmicutes	Clostridia	Clostridiales	NA	NA	NA	contig_gene232626_7	Bacteria	Firmicutes	Clostridia	Clostridiales	NA	NA	NA
contig_gene1099_31	Bacteria	Firmicutes	Negativicutes	Selenomonadales	Veillonellaceae	Dialister	Dialister invisus	contig_gene46057_2	NA	NA	NA	NA	NA	NA	NA
contig_gene14843_3	Bacteria	Firmicutes	Clostridia	Clostridiales	NA	NA	NA	contig_gene230777_1	NA	NA	NA	NA	NA	NA	NA
contig_gene132617_19	Bacteria	Firmicutes	Clostridia	Clostridiales	undef	Pseudoflavonifractor	Pseudoflavonifractor capillosus	contig_gene64493_16	Bacteria	Firmicutes	Clostridia	Clostridiales	NA	NA	NA
contig_gene22335_10	NA	NA	NA	NA	NA	NA	NA	contig_gene1099_14	Bacteria	Firmicutes	Negativicutes	Selenomonadales	Veillonellaceae	Dialister	Dialister invisus
contig_gene86180_2	NA	NA	NA	NA	NA	NA	NA	contig_gene57386_1	NA	NA	NA	NA	NA	NA	NA
contig_gene63075_1	NA	NA	NA	NA	NA	NA	NA	contig_gene13545_2	NA	NA	NA	NA	NA	NA	NA
contig_gene42935_37	Bacteria	Firmicutes	Clostridia	Clostridiales	Ruminococcaceae	Oscillibacter	NA	contig_gene4776_1	NA	NA	NA	NA	NA	NA	NA
contig_gene184840_2	NA	NA	NA	NA	NA	NA	NA	contig_gene83478_1	NA	NA	NA	NA	NA	NA	NA
contig_gene6023_2	NA	NA	NA	NA	NA	NA	NA	contig_gene47776_1	NA	NA	NA	NA	NA	NA	NA
contig_gene139094_1	NA	NA	NA	NA	NA	NA	NA	contig_gene50751_8	NA	NA	NA	NA	NA	NA	NA
contig_gene168696_10	NA	NA	NA	NA	NA	NA	NA	contig_gene181214_1	NA	NA	NA	NA	NA	NA	NA
contig_gene97063_4	NA	NA	NA	NA	NA	NA	NA	contig_gene104945_38	Bacteria	Firmicutes	Clostridia	Clostridiales	Lachnospiraceae	Dorea	Dorea longicatena
contig_gene53630_19	NA	NA	NA	NA	NA	NA	NA	contig_gene48428_14	Bacteria	Firmicutes	Clostridia	Clostridiales	NA	NA	NA
contig_gene3809_1	NA	NA	NA	NA	NA	NA	NA	contig_gene175277_2	NA	NA	NA	NA	NA	NA	NA
contig_gene68944_1	NA	NA	NA	NA	NA	NA	NA	contig_gene62621_1	NA	NA	NA	NA	NA	NA	NA
contig_gene58054_6	NA	NA	NA	NA	NA	NA	NA	contig_gene136533_23	Bacteria	Firmicutes	Clostridia	Clostridiales	NA	NA	NA
contig_gene139877_11	NA	NA	NA	NA	NA	NA	NA	contig_gene22350_2	NA	NA	NA	NA	NA	NA	NA
contig_gene43065_1	NA	NA	NA	NA	NA	NA	NA	contig_gene65488_5	Bacteria	Firmicutes	Clostridia	Clostridiales	NA	NA	NA
contig_gene48240_4	Bacteria	Firmicutes	Clostridia	Clostridiales	Ruminococcaceae	Oscillibacter	NA	contig_gene36093_2	NA	NA	NA	NA	NA	NA	NA
contig_gene115139_1	NA	NA	NA	NA	NA	NA	NA	contig_gene142675_1	NA	NA	NA	NA	NA	NA	NA
contig_gene51194_21	NA	NA	NA	NA	NA	NA	NA	contig_gene84497_1	NA	NA	NA	NA	NA	NA	NA
contig_gene63895_6	NA	NA	NA	NA	NA	NA	NA	contig_gene39851_1	NA	NA	NA	NA	NA	NA	NA
contig_gene48866_5	NA	NA	NA	NA	NA	NA	NA	contig_gene84219_2	NA	NA	NA	NA	NA	NA	NA
contig_gene184847_2	NA	NA	NA	NA	NA	NA	NA	contig_gene205766_1	NA	NA	NA	NA	NA	NA	NA
contig_gene15345_2	NA	NA	NA	NA	NA	NA	NA	contig_gene86576_6	Bacteria	Firmicutes	Clostridia	Clostridiales	Lachnospiraceae	NA	NA
contig_gene2722_5	Bacteria	Bacteroidetes	Bacteroidia	Bacteroidales	Bacteroidaceae	Bacteroides	Bacteroides uniformis	contig_gene46833_1	NA	NA	NA	NA	NA	NA	NA
contig_gene22357_2	NA	NA	NA	NA	NA	NA	NA	contig_gene48693_3	NA	NA	NA	NA	NA	NA	NA
contig_gene22744_42	Bacteria	Bacteroidetes	Bacteroidia	Bacteroidales	Porphyromonadaceae	Parabacteroides	Parabacteroides distasonis	contig_gene134953_7	NA	NA	NA	NA	NA	NA	NA
contig_gene4972_2	NA	NA	NA	NA	NA	NA	NA	contig_gene175498_30	NA	NA	NA	NA	NA	NA	NA
contig_gene50543_1	NA	NA	NA	NA	NA	NA	NA	contig_gene3133_8	NA	NA	NA	NA	NA	NA	NA
contig_gene3632_6	NA	NA	NA	NA	NA	NA	NA	contig_gene150496_2	NA	NA	NA	NA	NA	NA	NA
contig_gene136418_1	NA	NA	NA	NA	NA	NA	NA	contig_gene139877_6	NA	NA	NA	NA	NA	NA	NA
contig_gene63485_23	Bacteria	Bacteroidetes	Bacteroidia	Bacteroidales	Bacteroidaceae	Bacteroides	Bacteroides thetaiotaomicron	contig_gene51194_26	NA	NA	NA	NA	NA	NA	NA
contig_gene32951_10	Bacteria	Bacteroidetes	Bacteroidia	Bacteroidales	Porphyromonadaceae	Parabacteroides	Parabacteroides merdae	contig_gene73542_6	NA	NA	NA	NA	NA	NA	NA
contig_gene101932_4	Bacteria	Bacteroidetes	Bacteroidia	Bacteroidales	Bacteroidaceae	Bacteroides	NA	contig_gene119719_2	NA	NA	NA	NA	NA	NA	NA
contig_gene19185_3	Bacteria	Actinobacteria	Actinobacteria (class)	Bifidobacteriales	Bifidobacteriaceae	Bifidobacterium	Bifidobacterium catenulatum-Bifidobacterium pseudocatenulatum complex	contig_gene108791_2	NA	NA	NA	NA	NA	NA	NA
contig_gene130508_1	NA	NA	NA	NA	NA	NA	NA	contig_gene213797_1	NA	NA	NA	NA	NA	NA	NA
contig_gene19185_2	Bacteria	Actinobacteria	Actinobacteria (class)	Bifidobacteriales	Bifidobacteriaceae	Bifidobacterium	Bifidobacterium catenulatum-Bifidobacterium pseudocatenulatum complex	contig_gene48428_26	Bacteria	Firmicutes	Clostridia	Clostridiales	NA	NA	NA
contig_gene46141_7	NA	NA	NA	NA	NA	NA	NA	contig_gene45350_3	NA	NA	NA	NA	NA	NA	NA
contig_gene206353_1	Bacteria	Actinobacteria	Actinobacteria (class)	Bifidobacteriales	Bifidobacteriaceae	Bifidobacterium	Bifidobacterium longum	contig_gene130702_2	NA	NA	NA	NA	NA	NA	NA
contig_gene39717_1	NA	NA	NA	NA	NA	NA	NA	contig_gene45374_3	NA	NA	NA	NA	NA	NA	NA
contig_gene39717_2	NA	NA	NA	NA	NA	NA	NA	contig_gene43233_1	NA	NA	NA	NA	NA	NA	NA
contig_gene235720_7	Bacteria	Firmicutes	Clostridia	Clostridiales	Ruminococcaceae	Faecalibacterium	Faecalibacterium prausnitzii	contig_gene53630_24	NA	NA	NA	NA	NA	NA	NA
contig_gene4216_4	NA	NA	NA	NA	NA	NA	NA	contig_gene228402_1	NA	NA	NA	NA	NA	NA	NA
contig_gene3133_11	NA	NA	NA	NA	NA	NA	NA	contig_gene186032_7	Bacteria	Firmicutes	Clostridia	Clostridiales	Ruminococcaceae	Ruminococcus	NA
contig_gene134953_10	NA	NA	NA	NA	NA	NA	NA	contig_gene30044_1	Bacteria	Firmicutes	Clostridia	Clostridiales	Lachnospiraceae	undef	butyrate-producing bacterium
contig_gene9479_2	NA	NA	NA	NA	NA	NA	NA	contig_gene17171_8	Bacteria	Firmicutes	Clostridia	Clostridiales	Lachnospiraceae	Roseburia	Roseburia intestinalis
contig_gene58054_4	NA	NA	NA	NA	NA	NA	NA	contig_gene125283_1	Bacteria	Firmicutes	Clostridia	Clostridiales	Lachnospiraceae	undef	butyrate-producing bacterium
contig_gene38040_33	Bacteria	Firmicutes	Clostridia	NA	NA	NA	NA	contig_gene5543_7	NA	NA	NA	NA	NA	NA	NA
contig_gene126319_10	Bacteria	Firmicutes	Clostridia	Clostridiales	Eubacteriaceae	Eubacterium	NA	contig_gene75657_2	Bacteria	Firmicutes	Clostridia	Clostridiales	Lachnospiraceae	Blautia	[Ruminococcus] obeum
contig_gene48351_67	Bacteria	Firmicutes	Clostridia	Clostridiales	NA	NA	NA	contig_gene39644_1	Bacteria	Firmicutes	Clostridia	Clostridiales	NA	NA	NA
contig_gene175498_27	NA	NA	NA	NA	NA	NA	NA	contig_gene185498_10	Bacteria	Firmicutes	Clostridia	Clostridiales	Lachnospiraceae	Dorea	Dorea longicatena
contig_gene48428_29	Bacteria	Firmicutes	Clostridia	Clostridiales	NA	NA	NA	contig_gene46312_7	Bacteria	Firmicutes	Clostridia	Clostridiales	Eubacteriaceae	Eubacterium	Eubacterium hallii
contig_gene139168_1	NA	NA	NA	NA	NA	NA	NA	contig_gene210694_7	NA	NA	NA	NA	NA	NA	NA
contig_gene133143_1	Bacteria	Firmicutes	Clostridia	Clostridiales	NA	NA	NA	contig_gene76503_2	Bacteria	Firmicutes	Clostridia	Clostridiales	Lachnospiraceae	NA	NA
contig_gene32711_1	NA	NA	NA	NA	NA	NA	NA	contig_gene48391_2	NA	NA	NA	NA	NA	NA	NA
contig_gene89420_1	NA	NA	NA	NA	NA	NA	NA	contig_gene76253_64	Bacteria	Firmicutes	Clostridia	Clostridiales	NA	NA	NA
contig_gene42935_39	Bacteria	Firmicutes	Clostridia	Clostridiales	Ruminococcaceae	Oscillibacter	NA	contig_gene51110_6	Bacteria	Firmicutes	Clostridia	Clostridiales	Lachnospiraceae	Blautia	[Ruminococcus] obeum
contig_gene14843_1	Bacteria	Firmicutes	Clostridia	Clostridiales	NA	NA	NA	contig_gene109547_14	Bacteria	Firmicutes	Clostridia	Clostridiales	Eubacteriaceae	Eubacterium	NA
contig_gene132617_17	Bacteria	Firmicutes	Clostridia	Clostridiales	undef	Pseudoflavonifractor	Pseudoflavonifractor capillosus	contig_gene14756_7	Bacteria	Firmicutes	Clostridia	Clostridiales	NA	NA	NA
contig_gene51194_23	NA	NA	NA	NA	NA	NA	NA	contig_gene130572_5	Bacteria	Firmicutes	Clostridia	Clostridiales	Lachnospiraceae	Dorea	Dorea formicigenerans
contig_gene62430_1	NA	NA	NA	NA	NA	NA	NA	contig_gene100026_1	NA	NA	NA	NA	NA	NA	NA
contig_gene48240_6	Bacteria	Firmicutes	Clostridia	Clostridiales	Ruminococcaceae	Oscillibacter	NA	contig_gene143045_6	Bacteria	Firmicutes	Clostridia	Clostridiales	Lachnospiraceae	undef	Clostridium scindens
contig_gene45350_6	NA	NA	NA	NA	NA	NA	NA	contig_gene208592_2	Bacteria	Firmicutes	Clostridia	Clostridiales	Lachnospiraceae	Blautia	[Ruminococcus] obeum
contig_gene117089_4	NA	NA	NA	NA	NA	NA	NA	contig_gene162616_1	NA	NA	NA	NA	NA	NA	NA
contig_gene198725_2	NA	NA	NA	NA	NA	NA	NA	contig_gene58207_3	Bacteria	Firmicutes	Clostridia	Clostridiales	Eubacteriaceae	Eubacterium	Eubacterium hallii
contig_gene136514_4	NA	NA	NA	NA	NA	NA	NA	contig_gene122200_2	Bacteria	Firmicutes	Clostridia	Clostridiales	0	0	butyrate-producing bacterium SS3/4
contig_gene48866_7	NA	NA	NA	NA	NA	NA	NA	contig_gene106539_2	Bacteria	Firmicutes	Clostridia	Clostridiales	NA	NA	NA
contig_gene24758_3	NA	NA	NA	NA	NA	NA	NA	contig_gene14570_3	Bacteria	Firmicutes	Clostridia	Clostridiales	Ruminococcaceae	Faecalibacterium	Faecalibacterium prausnitzii
contig_gene139877_9	NA	NA	NA	NA	NA	NA	NA	contig_gene16464_2	NA	NA	NA	NA	NA	NA	NA
contig_gene10793_1	Bacteria	Firmicutes	Clostridia	Clostridiales	Ruminococcaceae	Faecalibacterium	Faecalibacterium prausnitzii	contig_gene68963_2	NA	NA	NA	NA	NA	NA	NA
contig_gene55330_1	NA	NA	NA	NA	NA	NA	NA	contig_gene233313_2	Bacteria	Firmicutes	Clostridia	Clostridiales	NA	NA	NA
contig_gene4800_8	Bacteria	Firmicutes	Clostridia	Clostridiales	Eubacteriaceae	Eubacterium	NA	contig_gene120413_83	Bacteria	Firmicutes	Clostridia	Clostridiales	Eubacteriaceae	Eubacterium	NA
contig_gene147032_1	Bacteria	Firmicutes	Clostridia	Clostridiales	Lachnospiraceae	undef	butyrate-producing bacterium	contig_gene101387_2	NA	NA	NA	NA	NA	NA	NA
contig_gene186599_18	Bacteria	Firmicutes	Clostridia	Clostridiales	NA	NA	NA	contig_gene210313_1	NA	NA	NA	NA	NA	NA	NA
contig_gene27426_2	Bacteria	Firmicutes	Clostridia	Clostridiales	Ruminococcaceae	Ruminococcus	NA	contig_gene106936_5	Bacteria	Firmicutes	Clostridia	Clostridiales	NA	NA	NA
contig_gene4228_14	Bacteria	Actinobacteria	Actinobacteria (class)	Coriobacteriales	Coriobacteriaceae	Collinsella	Collinsella aerofaciens	contig_gene47736_11	Bacteria	Firmicutes	Clostridia	Clostridiales	Lachnospiraceae	NA	NA
contig_gene4194_1	NA	NA	NA	NA	NA	NA	NA	contig_gene6730_28	Bacteria	Bacteroidetes	Bacteroidia	Bacteroidales	Bacteroidaceae	Bacteroides	Bacteroides uniformis
contig_gene75544_10	Bacteria	Firmicutes	Clostridia	Clostridiales	NA	NA	NA	contig_gene53447_60	Bacteria	Firmicutes	Clostridia	Clostridiales	NA	NA	NA
contig_gene209960_1	NA	NA	NA	NA	NA	NA	NA	contig_gene52324_1	NA	NA	NA	NA	NA	NA	NA
contig_gene17105_2	NA	NA	NA	NA	NA	NA	NA	contig_gene94866_3	Bacteria	Firmicutes	Clostridia	Clostridiales	NA	NA	NA
contig_gene69685_15	Bacteria	Firmicutes	Clostridia	Clostridiales	Eubacteriaceae	Eubacterium	Eubacterium hallii	contig_gene17006_2	NA	NA	NA	NA	NA	NA	NA
contig_gene61986_1	Bacteria	Firmicutes	Clostridia	Clostridiales	Ruminococcaceae	Ruminococcus	unnamed Ruminococcus sp. SR1/5	contig_gene80008_2	Bacteria	Bacteroidetes	Bacteroidia	Bacteroidales	Bacteroidaceae	Bacteroides	Bacteroides dorei/vulgatus
contig_gene17895_2	Bacteria	Firmicutes	Clostridia	Clostridiales	NA	NA	NA	contig_gene30100_5	NA	NA	NA	NA	NA	NA	NA
contig_gene17417_2	Bacteria	Firmicutes	Clostridia	Clostridiales	Ruminococcaceae	Ruminococcus	unnamed Ruminococcus sp. SR1/5	contig_gene6169_8	Bacteria	Bacteroidetes	Bacteroidia	Bacteroidales	Rikenellaceae	Alistipes	Alistipes shahii
contig_gene30803_14	Bacteria	Firmicutes	Clostridia	Clostridiales	Lachnospiraceae	undef	butyrate-producing bacterium	contig_gene10560_1	Bacteria	Firmicutes	Clostridia	Clostridiales	Ruminococcaceae	Faecalibacterium	Faecalibacterium prausnitzii
contig_gene4112_2	Bacteria	Firmicutes	Clostridia	Clostridiales	NA	NA	NA	contig_gene2566_9	Bacteria	Bacteroidetes	Bacteroidia	Bacteroidales	Bacteroidaceae	Bacteroides	Bacteroides uniformis
contig_gene19510_2	Bacteria	Firmicutes	Clostridia	Clostridiales	NA	NA	NA	contig_gene98696_37	Bacteria	Bacteroidetes	Bacteroidia	Bacteroidales	Porphyromonadaceae	Parabacteroides	Parabacteroides distasonis
contig_gene86320_1	NA	NA	NA	NA	NA	NA	NA	contig_gene3790_3	NA	NA	NA	NA	NA	NA	NA
contig_gene4112_1	Bacteria	Firmicutes	Clostridia	Clostridiales	NA	NA	NA	contig_gene100101_35	Bacteria	Firmicutes	Clostridia	Clostridiales	NA	NA	NA
contig_gene77515_19	Bacteria	Firmicutes	Clostridia	Clostridiales	NA	NA	NA	contig_gene67246_16	Bacteria	Firmicutes	Clostridia	Clostridiales	Lachnospiraceae	NA	NA
contig_gene64019_1	Bacteria	Firmicutes	Clostridia	Clostridiales	Ruminococcaceae	Ruminococcus	unnamed Ruminococcus sp. 5_1_39BFAA	contig_gene9857_2	Bacteria	Firmicutes	Clostridia	Clostridiales	NA	NA	NA
contig_gene121043_1	Bacteria	Firmicutes	Clostridia	Clostridiales	Ruminococcaceae	Ruminococcus	unnamed Ruminococcus sp. SR1/5	contig_gene24879_4	Bacteria	Bacteroidetes	Bacteroidia	Bacteroidales	Bacteroidaceae	Bacteroides	Bacteroides caccae
contig_gene91299_13	Bacteria	Bacteroidetes	Bacteroidia	Bacteroidales	Bacteroidaceae	Bacteroides	Bacteroides thetaiotaomicron	contig_gene28518_45	Bacteria	Firmicutes	Clostridia	Clostridiales	Lachnospiraceae	Dorea	Dorea formicigenerans
contig_gene113761_1	NA	NA	NA	NA	NA	NA	NA	contig_gene30543_154	NA	NA	NA	NA	NA	NA	NA
contig_gene51998_1	NA	NA	NA	NA	NA	NA	NA	contig_gene66610_12	Bacteria	Firmicutes	Clostridia	Clostridiales	NA	NA	NA
contig_gene86579_15	Bacteria	Firmicutes	Clostridia	Clostridiales	Lachnospiraceae	Dorea	Dorea longicatena	contig_gene99980_7	Bacteria	Firmicutes	Clostridia	Clostridiales	Eubacteriaceae	Eubacterium	NA
contig_gene75544_11	Bacteria	Firmicutes	Clostridia	Clostridiales	NA	NA	NA	contig_gene193089_4	Bacteria	Bacteroidetes	Bacteroidia	Bacteroidales	Porphyromonadaceae	Parabacteroides	Parabacteroides merdae
contig_gene20250_4	Bacteria	Firmicutes	Clostridia	Clostridiales	Lachnospiraceae	NA	NA	contig_gene19695_12	Bacteria	Bacteroidetes	Bacteroidia	Bacteroidales	Bacteroidaceae	Bacteroides	NA
contig_gene22450_10	Bacteria	Firmicutes	Clostridia	Clostridiales	Ruminococcaceae	Ruminococcus	NA	contig_gene42092_18	Bacteria	Firmicutes	Clostridia	Clostridiales	Lachnospiraceae	Dorea	Dorea longicatena
contig_gene36111_41	Bacteria	Firmicutes	Clostridia	NA	NA	NA	NA	contig_gene191780_1	NA	NA	NA	NA	NA	NA	NA
contig_gene51374_13	Bacteria	Firmicutes	Clostridia	Clostridiales	Lachnospiraceae	Blautia	[Ruminococcus] obeum	contig_gene41883_7	Bacteria	Firmicutes	Clostridia	Clostridiales	Lachnospiraceae	Roseburia	Roseburia intestinalis
contig_gene82829_1	NA	NA	NA	NA	NA	NA	NA	contig_gene75544_9	Bacteria	Firmicutes	Clostridia	Clostridiales	NA	NA	NA
contig_gene51194_41	NA	NA	NA	NA	NA	NA	NA	contig_gene172589_8	Bacteria	Firmicutes	Clostridia	Clostridiales	Lachnospiraceae	undef	butyrate-producing bacterium
contig_gene192300_1	NA	NA	NA	NA	NA	NA	NA	contig_gene63391_83	Bacteria	Firmicutes	Clostridia	Clostridiales	NA	NA	NA
contig_gene17895_1	Bacteria	Firmicutes	Clostridia	Clostridiales	NA	NA	NA	contig_gene136977_1	Bacteria	Firmicutes	Clostridia	Clostridiales	Lachnospiraceae	undef	butyrate-producing bacterium
contig_gene56755_1	Bacteria	Firmicutes	Clostridia	Clostridiales	Ruminococcaceae	Ruminococcus	unnamed Ruminococcus sp. SR1/5	contig_gene86579_16	Bacteria	Firmicutes	Clostridia	Clostridiales	Lachnospiraceae	Dorea	Dorea longicatena
contig_gene202652_41	Bacteria	Actinobacteria	Actinobacteria (class)	Coriobacteriales	Coriobacteriaceae	Eggerthella	Eggerthella lenta	contig_gene12421_4	NA	NA	NA	NA	NA	NA	NA
contig_gene70768_14	Bacteria	Firmicutes	Clostridia	Clostridiales	Ruminococcaceae	Oscillibacter	NA	contig_gene42458_9	Bacteria	Firmicutes	Clostridia	Clostridiales	NA	NA	NA
contig_gene75665_7	NA	NA	NA	NA	NA	NA	NA	contig_gene106828_1	Bacteria	Firmicutes	Clostridia	Clostridiales	NA	NA	NA
contig_gene43951_1	Bacteria	Firmicutes	Clostridia	Clostridiales	Clostridiaceae	Clostridium	Clostridium symbiosum	contig_gene4800_10	Bacteria	Firmicutes	Clostridia	Clostridiales	Eubacteriaceae	Eubacterium	NA
contig_gene235924_1	Bacteria	Firmicutes	Clostridia	Clostridiales	Ruminococcaceae	Faecalibacterium	Faecalibacterium prausnitzii	contig_gene137118_2	Bacteria	Firmicutes	Clostridia	Clostridiales	0	0	butyrate-producing bacterium SS3/4
contig_gene46655_1	Bacteria	Actinobacteria	Actinobacteria (class)	Coriobacteriales	Coriobacteriaceae	Collinsella	Collinsella aerofaciens	contig_gene67608_33	Bacteria	Firmicutes	Clostridia	NA	NA	NA	NA
contig_gene15743_1	Bacteria	Firmicutes	Clostridia	Clostridiales	Ruminococcaceae	Faecalibacterium	Faecalibacterium prausnitzii	contig_gene39571_14	Bacteria	Firmicutes	Clostridia	Clostridiales	NA	NA	NA
contig_gene2776_1	NA	NA	NA	NA	NA	NA	NA	contig_gene19510_1	Bacteria	Firmicutes	Clostridia	Clostridiales	NA	NA	NA
contig_gene370_1	NA	NA	NA	NA	NA	NA	NA	contig_gene51194_42	NA	NA	NA	NA	NA	NA	NA
contig_gene8637_2	NA	NA	NA	NA	NA	NA	NA	contig_gene130762_1	NA	NA	NA	NA	NA	NA	NA
contig_gene13160_1	NA	NA	NA	NA	NA	NA	NA	contig_gene226650_1	NA	NA	NA	NA	NA	NA	NA
contig_gene5829_1	NA	NA	NA	NA	NA	NA	NA	contig_gene95034_1	NA	NA	NA	NA	NA	NA	NA
contig_gene169615_1	NA	NA	NA	NA	NA	NA	NA	contig_gene233643_7	NA	NA	NA	NA	NA	NA	NA
contig_gene15776_1	NA	NA	NA	NA	NA	NA	NA	contig_gene131173_2	Bacteria	Firmicutes	Clostridia	Clostridiales	NA	NA	NA
contig_gene29808_1	NA	NA	NA	NA	NA	NA	NA	contig_gene71332_1	NA	NA	NA	NA	NA	NA	NA
contig_gene128476_3	NA	NA	NA	NA	NA	NA	NA	contig_gene126319_25	Bacteria	Firmicutes	Clostridia	Clostridiales	Eubacteriaceae	Eubacterium	NA
contig_gene160314_1	NA	NA	NA	NA	NA	NA	NA	contig_gene66441_9	Bacteria	Firmicutes	Clostridia	Clostridiales	NA	NA	NA
contig_gene46729_6	NA	NA	NA	NA	NA	NA	NA	contig_gene233597_2	Bacteria	Firmicutes	Clostridia	Clostridiales	NA	NA	NA
contig_gene69728_29	Bacteria	Actinobacteria	Actinobacteria (class)	Coriobacteriales	Coriobacteriaceae	Eggerthella	Eggerthella lenta	contig_gene224048_1	NA	NA	NA	NA	NA	NA	NA
contig_gene156418_2	NA	NA	NA	NA	NA	NA	NA	contig_gene48428_42	Bacteria	Firmicutes	Clostridia	Clostridiales	NA	NA	NA
contig_gene199615_8	NA	NA	NA	NA	NA	NA	NA	contig_gene87750_2	NA	NA	NA	NA	NA	NA	NA
contig_gene23053_1	NA	NA	NA	NA	NA	NA	NA	contig_gene1885_1	NA	NA	NA	NA	NA	NA	NA
contig_gene14278_1	NA	NA	NA	NA	NA	NA	NA	contig_gene96117_1	NA	NA	NA	NA	NA	NA	NA
contig_gene47690_1	NA	NA	NA	NA	NA	NA	NA	contig_gene154229_1	NA	NA	NA	NA	NA	NA	NA
contig_gene111846_1	NA	NA	NA	NA	NA	NA	NA	contig_gene65646_1	NA	NA	NA	NA	NA	NA	NA
contig_gene143971_2	Bacteria	NA	NA	NA	NA	NA	NA	contig_gene29257_4	Bacteria	Firmicutes	Clostridia	Clostridiales	NA	NA	NA
contig_gene3589_2	NA	NA	NA	NA	NA	NA	NA	contig_gene43305_3	Bacteria	Firmicutes	Clostridia	Clostridiales	NA	NA	NA
contig_gene3772_2	Bacteria	Firmicutes	Clostridia	Clostridiales	Lachnospiraceae	undef	butyrate-producing bacterium	contig_gene51194_9	NA	NA	NA	NA	NA	NA	NA
contig_gene70740_2	Bacteria	Firmicutes	Clostridia	Clostridiales	Ruminococcaceae	Ruminococcus	unnamed Ruminococcus sp. SR1/5	contig_gene25449_1	NA	NA	NA	NA	NA	NA	NA
contig_gene28511_1	NA	NA	NA	NA	NA	NA	NA	contig_gene79737_2	NA	NA	NA	NA	NA	NA	NA
contig_gene4102_1	Bacteria	Firmicutes	Clostridia	Clostridiales	undef	undef	unnamed butyrate-producing bacterium SS3/4	contig_gene20463_2	NA	NA	NA	NA	NA	NA	NA
contig_gene151880_1	Bacteria	Firmicutes	Clostridia	Clostridiales	NA	NA	NA	contig_gene227645_2	Bacteria	Firmicutes	Clostridia	Clostridiales	Lachnospiraceae	Dorea	Dorea formicigenerans
contig_gene100068_1	NA	NA	NA	NA	NA	NA	NA	contig_gene7722_2	NA	NA	NA	NA	NA	NA	NA
contig_gene16301_1	NA	NA	NA	NA	NA	NA	NA	contig_gene49196_53	Bacteria	Firmicutes	Clostridia	Clostridiales	NA	NA	NA
contig_gene200604_9	Bacteria	Proteobacteria	Deltaproteobacteria	Desulfovibrionales	Desulfovibrionaceae	Bilophila	Bilophila wadsworthia	contig_gene95383_6	Bacteria	Firmicutes	Clostridia	Clostridiales	Lachnospiraceae	Blautia	[Ruminococcus] obeum
contig_gene174406_7	NA	NA	NA	NA	NA	NA	NA	contig_gene46452_1	NA	NA	NA	NA	NA	NA	NA
contig_gene22973_1	NA	NA	NA	NA	NA	NA	NA	contig_gene21847_1	NA	NA	NA	NA	NA	NA	NA
contig_gene161468_1	Bacteria	Firmicutes	Clostridia	Clostridiales	undef	undef	unnamed Clostridiales bacterium 1_7_47FAA	contig_gene223697_1	NA	NA	NA	NA	NA	NA	NA
contig_gene60754_1	NA	NA	NA	NA	NA	NA	NA	contig_gene120225_1	NA	NA	NA	NA	NA	NA	NA
contig_gene159858_1	NA	NA	NA	NA	NA	NA	NA	contig_gene512_3	NA	NA	NA	NA	NA	NA	NA
contig_gene3515_1	NA	NA	NA	NA	NA	NA	NA	contig_gene136533_27	Bacteria	Firmicutes	Clostridia	Clostridiales	NA	NA	NA
contig_gene68905_1	NA	NA	NA	NA	NA	NA	NA	contig_gene36093_6	NA	NA	NA	NA	NA	NA	NA
contig_gene98092_5	Bacteria	Firmicutes	Clostridia	Clostridiales	undef	Pseudoflavonifractor	Pseudoflavonifractor capillosus	contig_gene4993_1	Bacteria	Firmicutes	Clostridia	Clostridiales	Ruminococcaceae	Faecalibacterium	Faecalibacterium prausnitzii
contig_gene100392_3	NA	NA	NA	NA	NA	NA	NA	contig_gene84219_6	NA	NA	NA	NA	NA	NA	NA
contig_gene23088_1	NA	NA	NA	NA	NA	NA	NA	contig_gene232183_2	Bacteria	Firmicutes	Clostridia	Clostridiales	Ruminococcaceae	Faecalibacterium	Faecalibacterium prausnitzii
contig_gene43653_1	Bacteria	Firmicutes	Clostridia	Clostridiales	NA	NA	NA	contig_gene125697_1	NA	NA	NA	NA	NA	NA	NA
contig_gene73302_1	Bacteria	Firmicutes	Clostridia	Clostridiales	Clostridiaceae	Clostridium	Clostridium symbiosum	contig_gene3267_2	Bacteria	Bacteroidetes	Bacteroidia	Bacteroidales	Bacteroidaceae	Bacteroides	Bacteroides uniformis
contig_gene155372_1	NA	NA	NA	NA	NA	NA	NA	contig_gene100770_7	Bacteria	Firmicutes	Clostridia	Clostridiales	NA	NA	NA
contig_gene118961_2	Bacteria	Actinobacteria	Actinobacteria (class)	Bifidobacteriales	Bifidobacteriaceae	Bifidobacterium	Bifidobacterium longum	contig_gene1288_4	Bacteria	Bacteroidetes	Bacteroidia	Bacteroidales	Porphyromonadaceae	Parabacteroides	Parabacteroides distasonis
contig_gene87832_44	Bacteria	Firmicutes	Clostridia	Clostridiales	Lachnospiraceae	NA	NA	contig_gene99951_1	Bacteria	Firmicutes	Clostridia	Clostridiales	NA	NA	NA
contig_gene125903_1	NA	NA	NA	NA	NA	NA	NA	contig_gene1406_1	NA	NA	NA	NA	NA	NA	NA
contig_gene34989_4	NA	NA	NA	NA	NA	NA	NA	contig_gene4605_1	NA	NA	NA	NA	NA	NA	NA
contig_gene69798_7	NA	NA	NA	NA	NA	NA	NA	contig_gene1385_2	NA	NA	NA	NA	NA	NA	NA
contig_gene171571_1	NA	NA	NA	NA	NA	NA	NA	contig_gene37912_1	NA	NA	NA	NA	NA	NA	NA
contig_gene67651_7	Bacteria	Firmicutes	Clostridia	Clostridiales	undef	Pseudoflavonifractor	Pseudoflavonifractor capillosus	contig_gene183947_6	Bacteria	Firmicutes	Clostridia	Clostridiales	Lachnospiraceae	undef	butyrate-producing bacterium
contig_gene38428_2	Bacteria	Firmicutes	Clostridia	Clostridiales	Ruminococcaceae	Ruminococcus	unnamed Ruminococcus sp. SR1/5	contig_gene72682_3	Bacteria	Firmicutes	Clostridia	Clostridiales	Ruminococcaceae	NA	NA
contig_gene59507_3	Bacteria	Firmicutes	Clostridia	Clostridiales	Ruminococcaceae	Ruminococcus	unnamed Ruminococcus sp. SR1/5	contig_gene16650_10	Bacteria	Firmicutes	Bacilli	Lactobacillales	Streptococcaceae	Streptococcus	Streptococcus thermophilus
contig_gene39581_2	NA	NA	NA	NA	NA	NA	NA	contig_gene51320_142	Bacteria	Firmicutes	Clostridia	NA	NA	NA	NA
contig_gene192261_1	NA	NA	NA	NA	NA	NA	NA	contig_gene67522_3	Bacteria	Bacteroidetes	Bacteroidia	Bacteroidales	Bacteroidaceae	Bacteroides	Bacteroides caccae
contig_gene132175_9	Bacteria	Firmicutes	Clostridia	Clostridiales	Ruminococcaceae	Oscillibacter	NA	contig_gene106204_6	NA	NA	NA	NA	NA	NA	NA
contig_gene147611_1	NA	NA	NA	NA	NA	NA	NA	contig_gene66083_1	NA	NA	NA	NA	NA	NA	NA
contig_gene132766_10	NA	NA	NA	NA	NA	NA	NA	contig_gene54543_7	Bacteria	Bacteroidetes	Bacteroidia	Bacteroidales	Bacteroidaceae	Bacteroides	Bacteroides thetaiotaomicron
contig_gene19215_15	Bacteria	Firmicutes	Clostridia	NA	NA	NA	NA	contig_gene78696_8	Bacteria	Firmicutes	Clostridia	Clostridiales	undef	Pseudoflavonifractor	Pseudoflavonifractor capillosus
contig_gene53249_1	Bacteria	Firmicutes	Clostridia	Clostridiales	Ruminococcaceae	Ruminococcus	unnamed Ruminococcus sp. SR1/5	contig_gene46204_1	NA	NA	NA	NA	NA	NA	NA
contig_gene19973_1	Bacteria	Firmicutes	Clostridia	Clostridiales	Ruminococcaceae	Ruminococcus	unnamed Ruminococcus sp. SR1/5	contig_gene18738_2	NA	NA	NA	NA	NA	NA	NA
contig_gene193335_1	Bacteria	Firmicutes	Clostridia	Clostridiales	Ruminococcaceae	Ruminococcus	unnamed Ruminococcus sp. SR1/5	contig_gene136533_25	Bacteria	Firmicutes	Clostridia	Clostridiales	NA	NA	NA
contig_gene9915_1	NA	NA	NA	NA	NA	NA	NA	contig_gene86576_8	Bacteria	Firmicutes	Clostridia	Clostridiales	Lachnospiraceae	NA	NA
contig_gene8013_3	NA	NA	NA	NA	NA	NA	NA	contig_gene16114_2	NA	NA	NA	NA	NA	NA	NA
contig_gene132808_1	NA	NA	NA	NA	NA	NA	NA	contig_gene12628_1	NA	NA	NA	NA	NA	NA	NA
contig_gene2520_6	Bacteria	Firmicutes	Clostridia	Clostridiales	NA	NA	NA	contig_gene29953_22	Bacteria	Bacteroidetes	Bacteroidia	Bacteroidales	Bacteroidaceae	Bacteroides	Bacteroides caccae
contig_gene168373_3	NA	NA	NA	NA	NA	NA	NA	contig_gene4567_17	Bacteria	Bacteroidetes	Bacteroidia	Bacteroidales	Bacteroidaceae	Bacteroides	Bacteroides uniformis
contig_gene50164_1	NA	NA	NA	NA	NA	NA	NA	contig_gene153044_1	NA	NA	NA	NA	NA	NA	NA
contig_gene45469_3	NA	NA	NA	NA	NA	NA	NA	contig_gene215220_37	Bacteria	Bacteroidetes	Bacteroidia	Bacteroidales	Bacteroidaceae	Bacteroides	Bacteroides thetaiotaomicron
contig_gene5574_1	Bacteria	Firmicutes	Clostridia	Clostridiales	Lachnospiraceae	Roseburia	Roseburia intestinalis	contig_gene97084_1	NA	NA	NA	NA	NA	NA	NA
contig_gene32993_1	NA	NA	NA	NA	NA	NA	NA	contig_gene19311_1	NA	NA	NA	NA	NA	NA	NA
contig_gene25455_1	NA	NA	NA	NA	NA	NA	NA	contig_gene98654_40	Bacteria	Bacteroidetes	Bacteroidia	Bacteroidales	Rikenellaceae	Alistipes	Alistipes shahii
contig_gene49676_8	NA	NA	NA	NA	NA	NA	NA	contig_gene105774_3	NA	NA	NA	NA	NA	NA	NA
contig_gene147398_14	Bacteria	Firmicutes	Clostridia	Clostridiales	Eubacteriaceae	Eubacterium	Eubacterium hallii	contig_gene233643_6	NA	NA	NA	NA	NA	NA	NA
contig_gene199744_2	NA	NA	NA	NA	NA	NA	NA	contig_gene17690_2	NA	NA	NA	NA	NA	NA	NA
contig_gene32797_20	NA	NA	NA	NA	NA	NA	NA	contig_gene1885_2	NA	NA	NA	NA	NA	NA	NA
contig_gene109547_72	Bacteria	Firmicutes	Clostridia	Clostridiales	Eubacteriaceae	Eubacterium	NA	contig_gene175498_8	NA	NA	NA	NA	NA	NA	NA
contig_gene97977_1	NA	NA	NA	NA	NA	NA	NA	contig_gene71332_2	NA	NA	NA	NA	NA	NA	NA
contig_gene43304_29	Bacteria	Firmicutes	Negativicutes	Selenomonadales	Veillonellaceae	Dialister	Dialister invisus	contig_gene87750_1	NA	NA	NA	NA	NA	NA	NA
contig_gene94088_3	Bacteria	Firmicutes	Clostridia	Clostridiales	Lachnospiraceae	NA	NA	contig_gene157213_2	NA	NA	NA	NA	NA	NA	NA
contig_gene146815_3	NA	NA	NA	NA	NA	NA	NA	contig_gene39565_2	NA	NA	NA	NA	NA	NA	NA
contig_gene161165_1	NA	NA	NA	NA	NA	NA	NA	contig_gene25449_2	NA	NA	NA	NA	NA	NA	NA
contig_gene80902_12	Bacteria	Firmicutes	Clostridia	Clostridiales	NA	NA	NA	contig_gene51194_10	NA	NA	NA	NA	NA	NA	NA
contig_gene23004_4	Bacteria	Firmicutes	Clostridia	Clostridiales	NA	NA	NA	contig_gene48428_41	Bacteria	Firmicutes	Clostridia	Clostridiales	NA	NA	NA
contig_gene207123_1	NA	NA	NA	NA	NA	NA	NA	contig_gene7722_1	NA	NA	NA	NA	NA	NA	NA
contig_gene234490_1	NA	NA	NA	NA	NA	NA	NA	contig_gene131173_1	Bacteria	Firmicutes	Clostridia	Clostridiales	NA	NA	NA
contig_gene57970_24	Bacteria	Firmicutes	Clostridia	NA	NA	NA	NA	contig_gene66441_8	Bacteria	Firmicutes	Clostridia	Clostridiales	NA	NA	NA
contig_gene57207_7	Bacteria	Firmicutes	Clostridia	Clostridiales	NA	NA	NA	contig_gene38040_47	Bacteria	Firmicutes	Clostridia	NA	NA	NA	NA
contig_gene96715_1	Bacteria	Firmicutes	Clostridia	Clostridiales	Lachnospiraceae	Blautia	[Ruminococcus] obeum	contig_gene135748_32	Bacteria	Firmicutes	Clostridia	Clostridiales	Lachnospiraceae	Dorea	Dorea formicigenerans
contig_gene79704_1	NA	NA	NA	NA	NA	NA	NA	contig_gene105436_1	NA	NA	NA	NA	NA	NA	NA
contig_gene88592_1	NA	NA	NA	NA	NA	NA	NA	contig_gene1099_39	Bacteria	Firmicutes	Negativicutes	Selenomonadales	Veillonellaceae	Dialister	Dialister invisus
contig_gene183947_2	Bacteria	Firmicutes	Clostridia	Clostridiales	Lachnospiraceae	undef	butyrate-producing bacterium	contig_gene54796_2	NA	NA	NA	NA	NA	NA	NA
contig_gene81087_2	Bacteria	Firmicutes	Clostridia	Clostridiales	Ruminococcaceae	Ruminococcus	unnamed Ruminococcus sp. SR1/5	contig_gene141054_1	NA	NA	NA	NA	NA	NA	NA
contig_gene75214_1	Bacteria	Firmicutes	Clostridia	Clostridiales	Lachnospiraceae	Blautia	[Ruminococcus] obeum	contig_gene29257_3	Bacteria	Firmicutes	Clostridia	Clostridiales	NA	NA	NA
contig_gene102280_2	Bacteria	Firmicutes	Clostridia	Clostridiales	Ruminococcaceae	Ruminococcus	NA	contig_gene203958_5	Bacteria	Firmicutes	Clostridia	Clostridiales	Ruminococcaceae	NA	NA
contig_gene41393_3	NA	NA	NA	NA	NA	NA	NA	contig_gene175712_1	NA	NA	NA	NA	NA	NA	NA
contig_gene50965_2	NA	NA	NA	NA	NA	NA	NA	contig_gene166562_1	NA	NA	NA	NA	NA	NA	NA
contig_gene179394_2	NA	NA	NA	NA	NA	NA	NA	contig_gene15867_2	Bacteria	Bacteroidetes	Bacteroidia	Bacteroidales	Bacteroidaceae	Bacteroides	Bacteroides dorei/vulgatus
contig_gene87806_4	Bacteria	Firmicutes	Clostridia	Clostridiales	Lachnospiraceae	Blautia	[Ruminococcus] obeum	contig_gene16214_10	Bacteria	Bacteroidetes	Bacteroidia	Bacteroidales	Bacteroidaceae	Bacteroides	Bacteroides uniformis
contig_gene145658_5	Bacteria	Firmicutes	Clostridia	Clostridiales	NA	NA	NA	contig_gene26301_14	Bacteria	Bacteroidetes	Bacteroidia	Bacteroidales	Bacteroidaceae	Bacteroides	Bacteroides thetaiotaomicron
contig_gene64823_2	NA	NA	NA	NA	NA	NA	NA	contig_gene157608_1	NA	NA	NA	NA	NA	NA	NA
contig_gene163542_2	NA	NA	NA	NA	NA	NA	NA	contig_gene71128_45	Bacteria	Bacteroidetes	Bacteroidia	Bacteroidales	Porphyromonadaceae	Parabacteroides	Parabacteroides distasonis
contig_gene102636_2	NA	NA	NA	NA	NA	NA	NA	contig_gene226969_3	Bacteria	Bacteroidetes	Bacteroidia	Bacteroidales	Bacteroidaceae	Bacteroides	Bacteroides caccae
contig_gene209403_1	NA	NA	NA	NA	NA	NA	NA	contig_gene161662_2	Bacteria	Bacteroidetes	Bacteroidia	Bacteroidales	Bacteroidaceae	Bacteroides	Bacteroides finegoldii
contig_gene186393_19	Bacteria	Firmicutes	Clostridia	Clostridiales	NA	NA	NA	contig_gene170359_17	Bacteria	Bacteroidetes	Bacteroidia	Bacteroidales	Bacteroidaceae	Bacteroides	NA
contig_gene115768_1	NA	NA	NA	NA	NA	NA	NA	contig_gene82997_1	NA	NA	NA	NA	NA	NA	NA
contig_gene8887_1	Bacteria	Firmicutes	Clostridia	Clostridiales	Ruminococcaceae	Ruminococcus	unnamed Ruminococcus sp. SR1/5	contig_gene199750_3	Bacteria	Bacteroidetes	Bacteroidia	Bacteroidales	Bacteroidaceae	Bacteroides	Bacteroides thetaiotaomicron
contig_gene71341_2	Bacteria	Firmicutes	Clostridia	Clostridiales	Lachnospiraceae	Dorea	Dorea longicatena	contig_gene233635_1	NA	NA	NA	NA	NA	NA	NA
contig_gene151865_4	NA	NA	NA	NA	NA	NA	NA	contig_gene2655_1	NA	NA	NA	NA	NA	NA	NA
contig_gene120488_1	NA	NA	NA	NA	NA	NA	NA	contig_gene107930_3	Bacteria	Bacteroidetes	Bacteroidia	Bacteroidales	Bacteroidaceae	Bacteroides	Bacteroides caccae
contig_gene13847_2	NA	NA	NA	NA	NA	NA	NA	contig_gene49053_4	NA	NA	NA	NA	NA	NA	NA
contig_gene107048_1	NA	NA	NA	NA	NA	NA	NA	contig_gene143555_1	NA	NA	NA	NA	NA	NA	NA
contig_gene107155_1	NA	NA	NA	NA	NA	NA	NA	contig_gene10481_1	NA	NA	NA	NA	NA	NA	NA
contig_gene90502_2	Bacteria	Firmicutes	Clostridia	Clostridiales	Ruminococcaceae	Ruminococcus	NA	contig_gene28059_3	Bacteria	Bacteroidetes	Bacteroidia	Bacteroidales	Bacteroidaceae	Bacteroides	Bacteroides thetaiotaomicron
contig_gene233517_1	NA	NA	NA	NA	NA	NA	NA	contig_gene19087_2	Bacteria	Firmicutes	Clostridia	Clostridiales	Ruminococcaceae	Faecalibacterium	Faecalibacterium prausnitzii
contig_gene21842_1	NA	NA	NA	NA	NA	NA	NA	contig_gene40090_1	Bacteria	Firmicutes	Clostridia	Clostridiales	Ruminococcaceae	Ruminococcus	unnamed Ruminococcus sp. SR1/5
contig_gene19570_3	NA	NA	NA	NA	NA	NA	NA	contig_gene39791_17	Bacteria	Firmicutes	Clostridia	Clostridiales	NA	NA	NA
contig_gene14818_1	NA	NA	NA	NA	NA	NA	NA	contig_gene47655_4	Bacteria	Firmicutes	Clostridia	Clostridiales	Ruminococcaceae	Ruminococcus	NA
contig_gene294_1	Bacteria	Bacteroidetes	Bacteroidia	Bacteroidales	Bacteroidaceae	Bacteroides	Bacteroides finegoldii	contig_gene1194_22	Bacteria	Firmicutes	Clostridia	Clostridiales	Lachnospiraceae	Roseburia	Roseburia intestinalis
contig_gene106737_1	NA	NA	NA	NA	NA	NA	NA	contig_gene27896_2	Bacteria	Firmicutes	Clostridia	Clostridiales	undef	undef	unnamed butyrate-producing bacterium SS3/4
contig_gene210696_2	NA	NA	NA	NA	NA	NA	NA	contig_gene163541_4	Bacteria	Firmicutes	Clostridia	Clostridiales	Lachnospiraceae	Blautia	[Ruminococcus] obeum
contig_gene176128_2	Bacteria	Bacteroidetes	Bacteroidia	Bacteroidales	Bacteroidaceae	Bacteroides	Bacteroides thetaiotaomicron	contig_gene53845_3	Bacteria	Firmicutes	Clostridia	Clostridiales	NA	NA	NA
contig_gene56475_1	Bacteria	Firmicutes	Clostridia	Clostridiales	Lachnospiraceae	Blautia	[Ruminococcus] obeum	contig_gene231377_2	Bacteria	Firmicutes	Clostridia	Clostridiales	NA	NA	NA
contig_gene102380_2	Bacteria	Firmicutes	Clostridia	Clostridiales	NA	NA	NA	contig_gene167694_20	Bacteria	Firmicutes	Clostridia	Clostridiales	Eubacteriaceae	Eubacterium	NA
contig_gene163647_4	Bacteria	Bacteroidetes	Bacteroidia	Bacteroidales	Bacteroidaceae	Bacteroides	Bacteroides finegoldii	contig_gene48664_7	Bacteria	Firmicutes	Clostridia	Clostridiales	NA	NA	NA
contig_gene15597_2	NA	NA	NA	NA	NA	NA	NA	contig_gene224259_7	NA	NA	NA	NA	NA	NA	NA
contig_gene126319_31	Bacteria	Firmicutes	Clostridia	Clostridiales	Eubacteriaceae	Eubacterium	NA	contig_gene83973_30	Bacteria	Firmicutes	Clostridia	Clostridiales	Lachnospiraceae	NA	NA
contig_gene118958_2	NA	NA	NA	NA	NA	NA	NA	contig_gene126347_1	Bacteria	Firmicutes	Clostridia	Clostridiales	Lachnospiraceae	undef	Clostridium scindens
contig_gene233808_2	NA	NA	NA	NA	NA	NA	NA	contig_gene124015_1	NA	NA	NA	NA	NA	NA	NA
contig_gene22595_13	Bacteria	Firmicutes	Clostridia	Clostridiales	NA	NA	NA	contig_gene119988_10	Bacteria	Firmicutes	Clostridia	Clostridiales	Clostridiaceae	Clostridium	Clostridium leptum
contig_gene4228_31	Bacteria	Actinobacteria	Actinobacteria (class)	Coriobacteriales	Coriobacteriaceae	Collinsella	Collinsella aerofaciens	contig_gene5877_1	NA	NA	NA	NA	NA	NA	NA
contig_gene100412_18	Bacteria	Firmicutes	Clostridia	Clostridiales	NA	NA	NA	contig_gene2713_2	NA	NA	NA	NA	NA	NA	NA
contig_gene38159_8	Bacteria	Firmicutes	Clostridia	Clostridiales	Ruminococcaceae	NA	NA	contig_gene24486_2	NA	NA	NA	NA	NA	NA	NA
contig_gene117305_4	NA	NA	NA	NA	NA	NA	NA	contig_gene25852_5	Bacteria	Firmicutes	Clostridia	Clostridiales	Lachnospiraceae	Roseburia	Roseburia intestinalis
contig_gene135641_5	Bacteria	Firmicutes	Clostridia	NA	NA	NA	NA	contig_gene53209_35	Bacteria	Firmicutes	Clostridia	Clostridiales	NA	NA	NA
contig_gene4059_14	NA	NA	NA	NA	NA	NA	NA	contig_gene161938_1	Bacteria	Firmicutes	Clostridia	Clostridiales	Eubacteriaceae	Eubacterium	Eubacterium hallii
contig_gene104029_1	Bacteria	Firmicutes	Clostridia	Clostridiales	Ruminococcaceae	Oscillibacter	NA	contig_gene68395_2	Bacteria	Firmicutes	Clostridia	Clostridiales	Ruminococcaceae	Oscillibacter	NA
contig_gene5446_2	NA	NA	NA	NA	NA	NA	NA	contig_gene176750_4	Bacteria	Firmicutes	Clostridia	Clostridiales	Lachnospiraceae	undef	butyrate-producing bacterium
contig_gene143075_1	NA	NA	NA	NA	NA	NA	NA	contig_gene4807_1	NA	NA	NA	NA	NA	NA	NA
contig_gene98478_39	Bacteria	Firmicutes	Clostridia	Clostridiales	NA	NA	NA	contig_gene132594_2	NA	NA	NA	NA	NA	NA	NA
contig_gene100416_1	NA	NA	NA	NA	NA	NA	NA	contig_gene64564_4	NA	NA	NA	NA	NA	NA	NA
contig_gene126502_19	Bacteria	Firmicutes	Clostridia	Clostridiales	NA	NA	NA	contig_gene110183_13	Bacteria	Bacteroidetes	Bacteroidia	Bacteroidales	Porphyromonadaceae	Parabacteroides	Parabacteroides distasonis
contig_gene121503_1	NA	NA	NA	NA	NA	NA	NA	contig_gene190081_1	NA	NA	NA	NA	NA	NA	NA
contig_gene163386_3	Bacteria	Firmicutes	Clostridia	Clostridiales	Lachnospiraceae	undef	Clostridium scindens	contig_gene175204_1	Bacteria	Bacteroidetes	Bacteroidia	Bacteroidales	Bacteroidaceae	Bacteroides	Bacteroides thetaiotaomicron
contig_gene175498_2	NA	NA	NA	NA	NA	NA	NA	contig_gene169647_39	Bacteria	Bacteroidetes	Bacteroidia	Bacteroidales	Porphyromonadaceae	Parabacteroides	Parabacteroides merdae
contig_gene53496_3	NA	NA	NA	NA	NA	NA	NA	contig_gene167749_4	Bacteria	Bacteroidetes	Bacteroidia	Bacteroidales	Bacteroidaceae	Bacteroides	Bacteroides thetaiotaomicron
contig_gene16456_2	NA	NA	NA	NA	NA	NA	NA	contig_gene50179_3	Bacteria	Bacteroidetes	Bacteroidia	Bacteroidales	Bacteroidaceae	Bacteroides	Bacteroides caccae
contig_gene61855_2	NA	NA	NA	NA	NA	NA	NA	contig_gene217256_1	NA	NA	NA	NA	NA	NA	NA
contig_gene177024_1	Bacteria	Firmicutes	Clostridia	Clostridiales	Lachnospiraceae	undef	Clostridium scindens	contig_gene14238_1	NA	NA	NA	NA	NA	NA	NA
contig_gene138987_17	Bacteria	Firmicutes	Clostridia	Clostridiales	Lachnospiraceae	undef	butyrate-producing bacterium	contig_gene193603_1	Bacteria	Firmicutes	Clostridia	Clostridiales	NA	NA	NA
contig_gene2010_20	Bacteria	Firmicutes	Clostridia	Clostridiales	Lachnospiraceae	Roseburia	Roseburia intestinalis	contig_gene9586_3	Bacteria	Firmicutes	Clostridia	Clostridiales	Ruminococcaceae	Faecalibacterium	Faecalibacterium prausnitzii
contig_gene51950_46	Bacteria	Firmicutes	Clostridia	Clostridiales	Eubacteriaceae	Eubacterium	NA	contig_gene136468_1	NA	NA	NA	NA	NA	NA	NA
contig_gene152592_1	Bacteria	Firmicutes	Clostridia	Clostridiales	NA	NA	NA	contig_gene236015_2	Bacteria	Firmicutes	Clostridia	Clostridiales	Ruminococcaceae	Faecalibacterium	Faecalibacterium prausnitzii
contig_gene233029_1	Bacteria	Firmicutes	Clostridia	Clostridiales	NA	NA	NA	contig_gene162400_1	NA	NA	NA	NA	NA	NA	NA
contig_gene37855_2	NA	NA	NA	NA	NA	NA	NA	contig_gene40098_4	Bacteria	Firmicutes	Clostridia	Clostridiales	undef	Pseudoflavonifractor	Pseudoflavonifractor capillosus
contig_gene142159_1	Bacteria	Firmicutes	Clostridia	Clostridiales	Lachnospiraceae	undef	butyrate-producing bacterium	contig_gene26877_10	Bacteria	Firmicutes	Clostridia	Clostridiales	Eubacteriaceae	Eubacterium	Eubacterium hallii
contig_gene174318_30	Bacteria	Firmicutes	Clostridia	NA	NA	NA	NA	contig_gene131189_1	NA	NA	NA	NA	NA	NA	NA
contig_gene24655_3	Bacteria	Firmicutes	Clostridia	Clostridiales	Lachnospiraceae	Blautia	[Ruminococcus] obeum	contig_gene180720_7	Bacteria	Firmicutes	Clostridia	Clostridiales	NA	NA	NA
contig_gene142194_1	NA	NA	NA	NA	NA	NA	NA	contig_gene48434_9	Bacteria	Firmicutes	Clostridia	Clostridiales	Ruminococcaceae	Oscillibacter	NA
contig_gene169393_1	Bacteria	Firmicutes	Clostridia	Clostridiales	Lachnospiraceae	Roseburia	Roseburia intestinalis	contig_gene217907_1	NA	NA	NA	NA	NA	NA	NA
contig_gene158904_6	NA	NA	NA	NA	NA	NA	NA	contig_gene153897_2	NA	NA	NA	NA	NA	NA	NA
contig_gene140699_9	Bacteria	Firmicutes	Clostridia	Clostridiales	Eubacteriaceae	Eubacterium	Eubacterium hallii	contig_gene53209_18	Bacteria	Firmicutes	Clostridia	Clostridiales	NA	NA	NA
contig_gene118245_2	NA	NA	NA	NA	NA	NA	NA	contig_gene32783_9	Bacteria	Firmicutes	Clostridia	Clostridiales	NA	NA	NA
contig_gene6193_1	Bacteria	Firmicutes	Clostridia	Clostridiales	NA	NA	NA	contig_gene145364_2	NA	NA	NA	NA	NA	NA	NA
contig_gene61565_48	Bacteria	Firmicutes	Clostridia	Clostridiales	NA	NA	NA	contig_gene20405_3	Bacteria	Firmicutes	Clostridia	Clostridiales	Lachnospiraceae	Dorea	Dorea formicigenerans
contig_gene130587_1	Bacteria	Firmicutes	Erysipelotrichi	Erysipelotrichales	Erysipelotrichaceae	Coprobacillus	Clostridium ramosum	contig_gene232626_8	Bacteria	Firmicutes	Clostridia	Clostridiales	NA	NA	NA
contig_gene184712_20	Bacteria	Firmicutes	Clostridia	Clostridiales	NA	NA	NA	contig_gene218599_1	NA	NA	NA	NA	NA	NA	NA
contig_gene46802_1	NA	NA	NA	NA	NA	NA	NA	contig_gene48351_84	Bacteria	Firmicutes	Clostridia	Clostridiales	NA	NA	NA
contig_gene36816_6	NA	NA	NA	NA	NA	NA	NA	contig_gene64493_17	Bacteria	Firmicutes	Clostridia	Clostridiales	NA	NA	NA
contig_gene20244_12	Bacteria	Firmicutes	Clostridia	Clostridiales	Lachnospiraceae	Blautia	[Ruminococcus] obeum	contig_gene222350_1	NA	NA	NA	NA	NA	NA	NA
contig_gene93405_50	Bacteria	Firmicutes	Clostridia	Clostridiales	Lachnospiraceae	NA	NA	contig_gene157908_1	NA	NA	NA	NA	NA	NA	NA
contig_gene191316_2	NA	NA	NA	NA	NA	NA	NA	contig_gene48428_13	Bacteria	Firmicutes	Clostridia	Clostridiales	NA	NA	NA
contig_gene109580_11	Bacteria	Firmicutes	Clostridia	Clostridiales	NA	NA	NA	contig_gene175498_43	NA	NA	NA	NA	NA	NA	NA
contig_gene211729_1	NA	NA	NA	NA	NA	NA	NA	contig_gene45803_2	NA	NA	NA	NA	NA	NA	NA
contig_gene59551_3	Bacteria	Firmicutes	Clostridia	Clostridiales	Ruminococcaceae	Ruminococcus	NA	contig_gene5321_12	Bacteria	Firmicutes	Clostridia	Clostridiales	NA	NA	NA
contig_gene235720_2	Bacteria	Firmicutes	Clostridia	Clostridiales	Ruminococcaceae	Faecalibacterium	Faecalibacterium prausnitzii	contig_gene120322_1	NA	NA	NA	NA	NA	NA	NA
contig_gene50457_5	NA	NA	NA	NA	NA	NA	NA	contig_gene55953_2	NA	NA	NA	NA	NA	NA	NA
contig_gene25111_3	NA	NA	NA	NA	NA	NA	NA	contig_gene88529_7	Bacteria	Firmicutes	Clostridia	Clostridiales	NA	NA	NA
contig_gene141669_2	NA	NA	NA	NA	NA	NA	NA	contig_gene49816_3	NA	NA	NA	NA	NA	NA	NA
contig_gene3133_6	NA	NA	NA	NA	NA	NA	NA	contig_gene50751_9	NA	NA	NA	NA	NA	NA	NA
contig_gene48428_24	Bacteria	Firmicutes	Clostridia	Clostridiales	NA	NA	NA	contig_gene104945_37	Bacteria	Firmicutes	Clostridia	Clostridiales	Lachnospiraceae	Dorea	Dorea longicatena
contig_gene103643_11	NA	NA	NA	NA	NA	NA	NA	contig_gene53630_37	NA	NA	NA	NA	NA	NA	NA
contig_gene1099_24	Bacteria	Firmicutes	Negativicutes	Selenomonadales	Veillonellaceae	Dialister	Dialister invisus	contig_gene222768_1	NA	NA	NA	NA	NA	NA	NA
contig_gene171779_2	NA	NA	NA	NA	NA	NA	NA	contig_gene105267_2	Bacteria	Firmicutes	Clostridia	Clostridiales	NA	NA	NA
contig_gene73542_4	NA	NA	NA	NA	NA	NA	NA	contig_gene16077_1	NA	NA	NA	NA	NA	NA	NA
contig_gene221691_5	Bacteria	Firmicutes	Clostridia	Clostridiales	NA	NA	NA	contig_gene79612_1	Bacteria	Bacteroidetes	Bacteroidia	Bacteroidales	Bacteroidaceae	Bacteroides	Bacteroides dorei/vulgatus
contig_gene236158_1	NA	NA	NA	NA	NA	NA	NA	contig_gene4379_20	Bacteria	Bacteroidetes	Bacteroidia	Bacteroidales	Bacteroidaceae	Bacteroides	Bacteroides uniformis
contig_gene132617_12	Bacteria	Firmicutes	Clostridia	Clostridiales	undef	Pseudoflavonifractor	Pseudoflavonifractor capillosus	contig_gene98984_17	Bacteria	Bacteroidetes	Bacteroidia	Bacteroidales	Bacteroidaceae	Bacteroides	NA
contig_gene121324_3	NA	NA	NA	NA	NA	NA	NA	contig_gene197698_1	NA	NA	NA	NA	NA	NA	NA
contig_gene130509_14	Bacteria	Firmicutes	Clostridia	Clostridiales	Ruminococcaceae	Oscillibacter	NA	contig_gene133086_1	NA	NA	NA	NA	NA	NA	NA
contig_gene55294_3	NA	NA	NA	NA	NA	NA	NA	contig_gene141392_1	NA	NA	NA	NA	NA	NA	NA
contig_gene48693_5	NA	NA	NA	NA	NA	NA	NA	contig_gene208460_5	NA	NA	NA	NA	NA	NA	NA
contig_gene181363_4	NA	NA	NA	NA	NA	NA	NA	contig_gene31589_9	Bacteria	Firmicutes	Clostridia	Clostridiales	Lachnospiraceae	undef	butyrate-producing bacterium
contig_gene180175_5	NA	NA	NA	NA	NA	NA	NA	contig_gene27526_6	NA	NA	NA	NA	NA	NA	NA
contig_gene222125_26	NA	NA	NA	NA	NA	NA	NA	contig_gene12674_2	Bacteria	Firmicutes	Clostridia	Clostridiales	Ruminococcaceae	Faecalibacterium	Faecalibacterium prausnitzii
contig_gene115086_5	Bacteria	Bacteroidetes	Bacteroidia	Bacteroidales	Rikenellaceae	Alistipes	Alistipes shahii	contig_gene136533_26	Bacteria	Firmicutes	Clostridia	Clostridiales	NA	NA	NA
contig_gene175498_32	NA	NA	NA	NA	NA	NA	NA	contig_gene164777_1	NA	NA	NA	NA	NA	NA	NA
contig_gene98563_4	NA	NA	NA	NA	NA	NA	NA	contig_gene3417_2	NA	NA	NA	NA	NA	NA	NA
contig_gene70732_5	NA	NA	NA	NA	NA	NA	NA	contig_gene14073_3	NA	NA	NA	NA	NA	NA	NA
contig_gene53630_26	NA	NA	NA	NA	NA	NA	NA	contig_gene5550_7	Bacteria	Firmicutes	Clostridia	Clostridiales	NA	NA	NA
contig_gene10916_2	Bacteria	Firmicutes	Clostridia	Clostridiales	Ruminococcaceae	Faecalibacterium	Faecalibacterium prausnitzii	contig_gene126235_1	NA	NA	NA	NA	NA	NA	NA
contig_gene45803_3	NA	NA	NA	NA	NA	NA	NA	contig_gene41864_4	Bacteria	Firmicutes	Clostridia	Clostridiales	NA	NA	NA
contig_gene5321_13	Bacteria	Firmicutes	Clostridia	Clostridiales	NA	NA	NA	contig_gene67561_1	Bacteria	Firmicutes	Clostridia	Clostridiales	0	0	butyrate-producing bacterium SS3/4
contig_gene232626_7	Bacteria	Firmicutes	Clostridia	Clostridiales	NA	NA	NA	contig_gene228236_1	Bacteria	Firmicutes	Clostridia	Clostridiales	NA	NA	NA
contig_gene13075_2	NA	NA	NA	NA	NA	NA	NA	contig_gene72631_2	Bacteria	Firmicutes	Clostridia	Clostridiales	Eubacteriaceae	Eubacterium	Eubacterium hallii
contig_gene46057_2	NA	NA	NA	NA	NA	NA	NA	contig_gene6134_2	NA	NA	NA	NA	NA	NA	NA
contig_gene80293_1	NA	NA	NA	NA	NA	NA	NA	contig_gene32871_6	Bacteria	Firmicutes	Clostridia	Clostridiales	Ruminococcaceae	Ruminococcus	NA
contig_gene230777_1	NA	NA	NA	NA	NA	NA	NA	contig_gene133529_35	Bacteria	Firmicutes	Clostridia	Clostridiales	Lachnospiraceae	Dorea	Dorea formicigenerans
contig_gene64493_16	Bacteria	Firmicutes	Clostridia	Clostridiales	NA	NA	NA	contig_gene148145_6	NA	NA	NA	NA	NA	NA	NA
contig_gene57386_1	NA	NA	NA	NA	NA	NA	NA	contig_gene32463_1	NA	NA	NA	NA	NA	NA	NA
contig_gene13545_2	NA	NA	NA	NA	NA	NA	NA	contig_gene170928_1	NA	NA	NA	NA	NA	NA	NA
contig_gene175498_42	NA	NA	NA	NA	NA	NA	NA	contig_gene3317_3	NA	NA	NA	NA	NA	NA	NA
contig_gene46203_1	NA	NA	NA	NA	NA	NA	NA	contig_gene199615_6	NA	NA	NA	NA	NA	NA	NA
contig_gene4059_1	NA	NA	NA	NA	NA	NA	NA	contig_gene4675_39	NA	NA	NA	NA	NA	NA	NA
contig_gene4776_1	NA	NA	NA	NA	NA	NA	NA	contig_gene137046_45	Bacteria	Firmicutes	Clostridia	Clostridiales	NA	NA	NA
contig_gene127902_5	NA	NA	NA	NA	NA	NA	NA	contig_gene96482_5	NA	NA	NA	NA	NA	NA	NA
contig_gene83478_1	NA	NA	NA	NA	NA	NA	NA	contig_gene61725_2	NA	NA	NA	NA	NA	NA	NA
contig_gene47776_1	NA	NA	NA	NA	NA	NA	NA	contig_gene118276_3	NA	NA	NA	NA	NA	NA	NA
contig_gene53630_36	NA	NA	NA	NA	NA	NA	NA	contig_gene112301_1	NA	NA	NA	NA	NA	NA	NA
contig_gene50751_8	NA	NA	NA	NA	NA	NA	NA	contig_gene42581_1	NA	NA	NA	NA	NA	NA	NA
contig_gene177120_1	NA	NA	NA	NA	NA	NA	NA	contig_gene66916_2	Bacteria	Firmicutes	Clostridia	Clostridiales	NA	NA	NA
contig_gene181214_1	NA	NA	NA	NA	NA	NA	NA	contig_gene69504_2	NA	NA	NA	NA	NA	NA	NA
contig_gene104945_38	Bacteria	Firmicutes	Clostridia	Clostridiales	Lachnospiraceae	Dorea	Dorea longicatena	contig_gene48465_1	NA	NA	NA	NA	NA	NA	NA
contig_gene48428_14	Bacteria	Firmicutes	Clostridia	Clostridiales	NA	NA	NA	contig_gene76516_2	NA	NA	NA	NA	NA	NA	NA
contig_gene175277_2	NA	NA	NA	NA	NA	NA	NA	contig_gene51780_13	Bacteria	Firmicutes	Clostridia	Clostridiales	NA	NA	NA
contig_gene62621_1	NA	NA	NA	NA	NA	NA	NA	contig_gene85417_1	NA	NA	NA	NA	NA	NA	NA
contig_gene136533_23	Bacteria	Firmicutes	Clostridia	Clostridiales	NA	NA	NA	contig_gene168906_1	NA	NA	NA	NA	NA	NA	NA
contig_gene22350_2	NA	NA	NA	NA	NA	NA	NA	contig_gene3904_6	NA	NA	NA	NA	NA	NA	NA
contig_gene65488_5	Bacteria	Firmicutes	Clostridia	Clostridiales	NA	NA	NA	contig_gene103643_13	NA	NA	NA	NA	NA	NA	NA
contig_gene36093_2	NA	NA	NA	NA	NA	NA	NA	contig_gene4461_1	NA	NA	NA	NA	NA	NA	NA
contig_gene142675_1	NA	NA	NA	NA	NA	NA	NA	contig_gene47616_1	NA	NA	NA	NA	NA	NA	NA
contig_gene84497_1	NA	NA	NA	NA	NA	NA	NA	contig_gene165819_3	NA	NA	NA	NA	NA	NA	NA
contig_gene39851_1	NA	NA	NA	NA	NA	NA	NA	contig_gene29809_3	NA	NA	NA	NA	NA	NA	NA
contig_gene84219_2	NA	NA	NA	NA	NA	NA	NA	contig_gene9571_1	NA	NA	NA	NA	NA	NA	NA
contig_gene205766_1	NA	NA	NA	NA	NA	NA	NA	contig_gene1786_1	Bacteria	Bacteroidetes	Bacteroidia	Bacteroidales	Bacteroidaceae	Bacteroides	Bacteroides dorei/vulgatus
contig_gene86576_6	Bacteria	Firmicutes	Clostridia	Clostridiales	Lachnospiraceae	NA	NA	contig_gene47898_6	Bacteria	Bacteroidetes	Bacteroidia	Bacteroidales	Bacteroidaceae	Bacteroides	Bacteroides uniformis
contig_gene46833_1	NA	NA	NA	NA	NA	NA	NA	contig_gene79171_2	NA	NA	NA	NA	NA	NA	NA
contig_gene48693_3	NA	NA	NA	NA	NA	NA	NA	contig_gene119056_1	NA	NA	NA	NA	NA	NA	NA
contig_gene134953_7	NA	NA	NA	NA	NA	NA	NA	contig_gene135440_1	NA	NA	NA	NA	NA	NA	NA
contig_gene175498_30	NA	NA	NA	NA	NA	NA	NA	contig_gene24323_1	NA	NA	NA	NA	NA	NA	NA
contig_gene3133_8	NA	NA	NA	NA	NA	NA	NA	contig_gene28378_2	NA	NA	NA	NA	NA	NA	NA
contig_gene150496_2	NA	NA	NA	NA	NA	NA	NA	contig_gene122970_1	NA	NA	NA	NA	NA	NA	NA
contig_gene139877_6	NA	NA	NA	NA	NA	NA	NA	contig_gene141119_2	NA	NA	NA	NA	NA	NA	NA
contig_gene199031_1	NA	NA	NA	NA	NA	NA	NA	contig_gene220157_1	NA	NA	NA	NA	NA	NA	NA
contig_gene51194_26	NA	NA	NA	NA	NA	NA	NA	contig_gene96482_6	NA	NA	NA	NA	NA	NA	NA
contig_gene73542_6	NA	NA	NA	NA	NA	NA	NA	contig_gene9850_6	Bacteria	Firmicutes	Clostridia	Clostridiales	NA	NA	NA
contig_gene119719_2	NA	NA	NA	NA	NA	NA	NA	contig_gene1090_11	Bacteria	Firmicutes	Clostridia	Clostridiales	Lachnospiraceae	Roseburia	Roseburia intestinalis
contig_gene108791_2	NA	NA	NA	NA	NA	NA	NA	contig_gene7283_4	NA	NA	NA	NA	NA	NA	NA
contig_gene213797_1	NA	NA	NA	NA	NA	NA	NA	contig_gene69106_3	Bacteria	Firmicutes	Clostridia	Clostridiales	undef	undef	unnamed butyrate-producing bacterium SS3/4
contig_gene48428_26	Bacteria	Firmicutes	Clostridia	Clostridiales	NA	NA	NA	contig_gene231396_2	Bacteria	Firmicutes	Clostridia	Clostridiales	NA	NA	NA
contig_gene45350_3	NA	NA	NA	NA	NA	NA	NA	contig_gene195791_12	Bacteria	Firmicutes	Clostridia	Clostridiales	Ruminococcaceae	Ruminococcus	NA
contig_gene130702_2	NA	NA	NA	NA	NA	NA	NA	contig_gene169096_43	Bacteria	Firmicutes	Clostridia	Clostridiales	NA	NA	NA
contig_gene45374_3	NA	NA	NA	NA	NA	NA	NA	contig_gene98670_3	Bacteria	Firmicutes	Clostridia	Clostridiales	Eubacteriaceae	Eubacterium	NA
contig_gene43233_1	NA	NA	NA	NA	NA	NA	NA	contig_gene10654_5	Bacteria	Firmicutes	Clostridia	Clostridiales	NA	NA	NA
contig_gene53630_24	NA	NA	NA	NA	NA	NA	NA	contig_gene153054_1	NA	NA	NA	NA	NA	NA	NA
contig_gene228402_1	NA	NA	NA	NA	NA	NA	NA	contig_gene51780_32	Bacteria	Firmicutes	Clostridia	Clostridiales	NA	NA	NA
contig_gene58054_1	NA	NA	NA	NA	NA	NA	NA	contig_gene84474_2	NA	NA	NA	NA	NA	NA	NA
contig_gene186032_7	Bacteria	Firmicutes	Clostridia	Clostridiales	Ruminococcaceae	Ruminococcus	NA	contig_gene137420_9	Bacteria	Firmicutes	Clostridia	Clostridiales	Ruminococcaceae	Ruminococcus	NA
contig_gene30044_1	Bacteria	Firmicutes	Clostridia	Clostridiales	Lachnospiraceae	undef	butyrate-producing bacterium	contig_gene97273_1	NA	NA	NA	NA	NA	NA	NA
contig_gene17171_8	Bacteria	Firmicutes	Clostridia	Clostridiales	Lachnospiraceae	Roseburia	Roseburia intestinalis	contig_gene232626_1	Bacteria	Firmicutes	Clostridia	Clostridiales	NA	NA	NA
contig_gene157853_1	NA	NA	NA	NA	NA	NA	NA	contig_gene175498_36	NA	NA	NA	NA	NA	NA	NA
contig_gene125283_1	Bacteria	Firmicutes	Clostridia	Clostridiales	Lachnospiraceae	undef	butyrate-producing bacterium	contig_gene152942_1	NA	NA	NA	NA	NA	NA	NA
contig_gene5543_7	NA	NA	NA	NA	NA	NA	NA	contig_gene64493_10	Bacteria	Firmicutes	Clostridia	Clostridiales	NA	NA	NA
contig_gene75657_2	Bacteria	Firmicutes	Clostridia	Clostridiales	Lachnospiraceae	Blautia	[Ruminococcus] obeum	contig_gene99312_1	NA	NA	NA	NA	NA	NA	NA
contig_gene39644_1	Bacteria	Firmicutes	Clostridia	Clostridiales	NA	NA	NA	contig_gene132617_8	Bacteria	Firmicutes	Clostridia	Clostridiales	undef	Pseudoflavonifractor	Pseudoflavonifractor capillosus
contig_gene185498_10	Bacteria	Firmicutes	Clostridia	Clostridiales	Lachnospiraceae	Dorea	Dorea longicatena	contig_gene92111_1	NA	NA	NA	NA	NA	NA	NA
contig_gene46312_7	Bacteria	Firmicutes	Clostridia	Clostridiales	Eubacteriaceae	Eubacterium	Eubacterium hallii	contig_gene117194_1	NA	NA	NA	NA	NA	NA	NA
contig_gene210694_7	NA	NA	NA	NA	NA	NA	NA	contig_gene144846_1	NA	NA	NA	NA	NA	NA	NA
contig_gene76503_2	Bacteria	Firmicutes	Clostridia	Clostridiales	Lachnospiraceae	NA	NA	contig_gene134953_1	NA	NA	NA	NA	NA	NA	NA
contig_gene48391_2	NA	NA	NA	NA	NA	NA	NA	contig_gene48428_20	Bacteria	Firmicutes	Clostridia	Clostridiales	NA	NA	NA
contig_gene76253_64	Bacteria	Firmicutes	Clostridia	Clostridiales	NA	NA	NA	contig_gene130655_2	NA	NA	NA	NA	NA	NA	NA
contig_gene51110_6	Bacteria	Firmicutes	Clostridia	Clostridiales	Lachnospiraceae	Blautia	[Ruminococcus] obeum	contig_gene21733_9	Bacteria	Firmicutes	Clostridia	Clostridiales	undef	Pseudoflavonifractor	Pseudoflavonifractor capillosus
contig_gene109547_14	Bacteria	Firmicutes	Clostridia	Clostridiales	Eubacteriaceae	Eubacterium	NA	contig_gene171588_2	NA	NA	NA	NA	NA	NA	NA
contig_gene14756_7	Bacteria	Firmicutes	Clostridia	Clostridiales	NA	NA	NA	contig_gene88529_14	Bacteria	Firmicutes	Clostridia	Clostridiales	NA	NA	NA
contig_gene130572_5	Bacteria	Firmicutes	Clostridia	Clostridiales	Lachnospiraceae	Dorea	Dorea formicigenerans	contig_gene53630_30	NA	NA	NA	NA	NA	NA	NA
contig_gene100026_1	NA	NA	NA	NA	NA	NA	NA	contig_gene222125_30	NA	NA	NA	NA	NA	NA	NA
contig_gene143045_6	Bacteria	Firmicutes	Clostridia	Clostridiales	Lachnospiraceae	undef	Clostridium scindens	contig_gene1877_2	Bacteria	Firmicutes	Clostridia	Clostridiales	Ruminococcaceae	Faecalibacterium	Faecalibacterium prausnitzii
contig_gene208592_2	Bacteria	Firmicutes	Clostridia	Clostridiales	Lachnospiraceae	Blautia	[Ruminococcus] obeum	contig_gene22691_5	Bacteria	Firmicutes	Clostridia	Clostridiales	NA	NA	NA
contig_gene162616_1	NA	NA	NA	NA	NA	NA	NA	contig_gene201966_1	Bacteria	Firmicutes	Clostridia	Clostridiales	0	0	butyrate-producing bacterium SS3/4
contig_gene58207_3	Bacteria	Firmicutes	Clostridia	Clostridiales	Eubacteriaceae	Eubacterium	Eubacterium hallii	contig_gene54457_26	Bacteria	Firmicutes	Clostridia	Clostridiales	NA	NA	NA
contig_gene122200_2	Bacteria	Firmicutes	Clostridia	Clostridiales	0	0	butyrate-producing bacterium SS3/4	contig_gene27685_16	Bacteria	Firmicutes	Clostridia	Clostridiales	Ruminococcaceae	Oscillibacter	NA
contig_gene106539_2	Bacteria	Firmicutes	Clostridia	Clostridiales	NA	NA	NA	contig_gene167566_2	Bacteria	Firmicutes	Clostridia	Clostridiales	Clostridiaceae	Clostridium	Clostridium symbiosum
contig_gene71789_2	NA	NA	NA	NA	NA	NA	NA	contig_gene158358_33	Bacteria	Firmicutes	Clostridia	NA	NA	NA	NA
contig_gene14570_3	Bacteria	Firmicutes	Clostridia	Clostridiales	Ruminococcaceae	Faecalibacterium	Faecalibacterium prausnitzii	contig_gene102803_4	NA	NA	NA	NA	NA	NA	NA
contig_gene16464_2	NA	NA	NA	NA	NA	NA	NA	contig_gene11725_1	NA	NA	NA	NA	NA	NA	NA
contig_gene68963_2	NA	NA	NA	NA	NA	NA	NA	contig_gene111355_1	NA	NA	NA	NA	NA	NA	NA
contig_gene233313_2	Bacteria	Firmicutes	Clostridia	Clostridiales	NA	NA	NA	contig_gene52679_1	NA	NA	NA	NA	NA	NA	NA
contig_gene120413_83	Bacteria	Firmicutes	Clostridia	Clostridiales	Eubacteriaceae	Eubacterium	NA	contig_gene8401_2	NA	NA	NA	NA	NA	NA	NA
contig_gene101387_2	NA	NA	NA	NA	NA	NA	NA	contig_gene62693_2	Bacteria	Bacteroidetes	Bacteroidia	Bacteroidales	Bacteroidaceae	Bacteroides	NA
contig_gene106936_5	Bacteria	Firmicutes	Clostridia	Clostridiales	NA	NA	NA	contig_gene104990_1	NA	NA	NA	NA	NA	NA	NA
contig_gene47736_11	Bacteria	Firmicutes	Clostridia	Clostridiales	Lachnospiraceae	NA	NA	contig_gene114037_1	NA	NA	NA	NA	NA	NA	NA
contig_gene6730_28	Bacteria	Bacteroidetes	Bacteroidia	Bacteroidales	Bacteroidaceae	Bacteroides	Bacteroides uniformis	contig_gene149304_6	Bacteria	Bacteroidetes	Bacteroidia	Bacteroidales	Bacteroidaceae	Bacteroides	NA
contig_gene53447_60	Bacteria	Firmicutes	Clostridia	Clostridiales	NA	NA	NA	contig_gene73480_2	NA	NA	NA	NA	NA	NA	NA
contig_gene52324_1	NA	NA	NA	NA	NA	NA	NA	contig_gene26918_33	Bacteria	Bacteroidetes	Bacteroidia	Bacteroidales	Porphyromonadaceae	Parabacteroides	Parabacteroides merdae
contig_gene94866_3	Bacteria	Firmicutes	Clostridia	Clostridiales	NA	NA	NA	contig_gene117008_2	Bacteria	Bacteroidetes	Bacteroidia	Bacteroidales	Bacteroidaceae	Bacteroides	Bacteroides caccae
contig_gene17006_2	NA	NA	NA	NA	NA	NA	NA	contig_gene182162_2	NA	NA	NA	NA	NA	NA	NA
contig_gene93509_4	Bacteria	Firmicutes	Clostridia	Clostridiales	Ruminococcaceae	NA	NA	contig_gene320_1	NA	NA	NA	NA	NA	NA	NA
contig_gene41910_55	Bacteria	Firmicutes	Clostridia	NA	NA	NA	NA	contig_gene47968_1	NA	NA	NA	NA	NA	NA	NA
contig_gene80008_2	Bacteria	Bacteroidetes	Bacteroidia	Bacteroidales	Bacteroidaceae	Bacteroides	Bacteroides dorei/vulgatus	contig_gene75273_1	NA	NA	NA	NA	NA	NA	NA
contig_gene30100_5	NA	NA	NA	NA	NA	NA	NA	contig_gene114543_1	NA	NA	NA	NA	NA	NA	NA
contig_gene6169_8	Bacteria	Bacteroidetes	Bacteroidia	Bacteroidales	Rikenellaceae	Alistipes	Alistipes shahii	contig_gene114815_1	NA	NA	NA	NA	NA	NA	NA
contig_gene10560_1	Bacteria	Firmicutes	Clostridia	Clostridiales	Ruminococcaceae	Faecalibacterium	Faecalibacterium prausnitzii	contig_gene163465_7	Bacteria	Bacteroidetes	Bacteroidia	Bacteroidales	Bacteroidaceae	Bacteroides	NA
contig_gene2566_9	Bacteria	Bacteroidetes	Bacteroidia	Bacteroidales	Bacteroidaceae	Bacteroides	Bacteroides uniformis	contig_gene7767_1	NA	NA	NA	NA	NA	NA	NA
contig_gene98696_37	Bacteria	Bacteroidetes	Bacteroidia	Bacteroidales	Porphyromonadaceae	Parabacteroides	Parabacteroides distasonis	contig_gene55454_1	NA	NA	NA	NA	NA	NA	NA
contig_gene3790_3	NA	NA	NA	NA	NA	NA	NA	contig_gene217560_1	NA	NA	NA	NA	NA	NA	NA
contig_gene67246_16	Bacteria	Firmicutes	Clostridia	Clostridiales	Lachnospiraceae	NA	NA	contig_gene40352_1	NA	NA	NA	NA	NA	NA	NA
contig_gene9857_2	Bacteria	Firmicutes	Clostridia	Clostridiales	NA	NA	NA	contig_gene178025_1	NA	NA	NA	NA	NA	NA	NA
contig_gene77023_2	Bacteria	Firmicutes	Clostridia	Clostridiales	Lachnospiraceae	undef	butyrate-producing bacterium	contig_gene41410_1	NA	NA	NA	NA	NA	NA	NA
contig_gene24879_4	Bacteria	Bacteroidetes	Bacteroidia	Bacteroidales	Bacteroidaceae	Bacteroides	Bacteroides caccae	contig_gene820_32	Bacteria	Bacteroidetes	Bacteroidia	Bacteroidales	Porphyromonadaceae	Parabacteroides	Parabacteroides distasonis
contig_gene28518_45	Bacteria	Firmicutes	Clostridia	Clostridiales	Lachnospiraceae	Dorea	Dorea formicigenerans	contig_gene206325_5	NA	NA	NA	NA	NA	NA	NA
contig_gene66610_12	Bacteria	Firmicutes	Clostridia	Clostridiales	NA	NA	NA	contig_gene26147_1	NA	NA	NA	NA	NA	NA	NA
contig_gene99980_7	Bacteria	Firmicutes	Clostridia	Clostridiales	Eubacteriaceae	Eubacterium	NA	contig_gene14947_1	NA	NA	NA	NA	NA	NA	NA
contig_gene193089_4	Bacteria	Bacteroidetes	Bacteroidia	Bacteroidales	Porphyromonadaceae	Parabacteroides	Parabacteroides merdae	contig_gene81885_2	NA	NA	NA	NA	NA	NA	NA
contig_gene19695_12	Bacteria	Bacteroidetes	Bacteroidia	Bacteroidales	Bacteroidaceae	Bacteroides	NA	contig_gene11369_1	NA	NA	NA	NA	NA	NA	NA
contig_gene130866_1	Bacteria	Firmicutes	Clostridia	Clostridiales	NA	NA	NA	contig_gene143290_1	NA	NA	NA	NA	NA	NA	NA
contig_gene5719_49	Bacteria	Actinobacteria	Actinobacteria (class)	Coriobacteriales	Coriobacteriaceae	Collinsella	Collinsella aerofaciens	contig_gene1150_2	Bacteria	Bacteroidetes	Bacteroidia	Bacteroidales	Rikenellaceae	Alistipes	Alistipes shahii
contig_gene14699_1	Bacteria	Actinobacteria	Actinobacteria (class)	Bifidobacteriales	Bifidobacteriaceae	Bifidobacterium	Bifidobacterium catenulatum-Bifidobacterium pseudocatenulatum complex	contig_gene157828_2	NA	NA	NA	NA	NA	NA	NA
contig_gene7156_7	Bacteria	Firmicutes	Clostridia	Clostridiales	Lachnospiraceae	Roseburia	Roseburia intestinalis	contig_gene81445_17	Bacteria	Bacteroidetes	Bacteroidia	Bacteroidales	Bacteroidaceae	Bacteroides	Bacteroides caccae
contig_gene67573_1	Bacteria	Firmicutes	Clostridia	Clostridiales	Lachnospiraceae	undef	butyrate-producing bacterium	contig_gene73219_2	Bacteria	Bacteroidetes	Bacteroidia	Bacteroidales	Bacteroidaceae	Bacteroides	Bacteroides thetaiotaomicron
contig_gene58207_14	Bacteria	Firmicutes	Clostridia	Clostridiales	Eubacteriaceae	Eubacterium	Eubacterium hallii	contig_gene6843_4	Bacteria	Bacteroidetes	Bacteroidia	Bacteroidales	Bacteroidaceae	Bacteroides	Bacteroides finegoldii
contig_gene8608_3	NA	NA	NA	NA	NA	NA	NA	contig_gene133866_2	NA	NA	NA	NA	NA	NA	NA
contig_gene76402_1	Bacteria	Firmicutes	Clostridia	Clostridiales	Lachnospiraceae	undef	butyrate-producing bacterium	contig_gene105509_20	Bacteria	Bacteroidetes	Bacteroidia	Bacteroidales	Porphyromonadaceae	Parabacteroides	Parabacteroides merdae
contig_gene232394_7	NA	NA	NA	NA	NA	NA	NA	contig_gene10790_1	NA	NA	NA	NA	NA	NA	NA
contig_gene16726_4	NA	NA	NA	NA	NA	NA	NA	contig_gene7291_1	NA	NA	NA	NA	NA	NA	NA
contig_gene17642_1	NA	NA	NA	NA	NA	NA	NA	contig_gene23234_1	NA	NA	NA	NA	NA	NA	NA
contig_gene56961_1	NA	NA	NA	NA	NA	NA	NA	contig_gene2236_9	Bacteria	Firmicutes	Clostridia	Clostridiales	Lachnospiraceae	Roseburia	Roseburia intestinalis
contig_gene218239_190	Bacteria	Firmicutes	Clostridia	Clostridiales	NA	NA	NA	contig_gene18868_1	NA	NA	NA	NA	NA	NA	NA
contig_gene136367_1	Bacteria	Firmicutes	Clostridia	Clostridiales	Ruminococcaceae	Ruminococcus	unnamed Ruminococcus sp. SR1/5	contig_gene19588_11	Bacteria	Firmicutes	Clostridia	Clostridiales	Eubacteriaceae	Eubacterium	NA
contig_gene71974_49	Bacteria	Bacteroidetes	Bacteroidia	Bacteroidales	Rikenellaceae	Alistipes	Alistipes shahii	contig_gene85222_2	Bacteria	Firmicutes	Clostridia	Clostridiales	NA	NA	NA
contig_gene130943_1	NA	NA	NA	NA	NA	NA	NA	contig_gene95239_6	Bacteria	Firmicutes	Clostridia	Clostridiales	Lachnospiraceae	Blautia	[Ruminococcus] obeum
contig_gene135664_8	Bacteria	Firmicutes	Clostridia	Clostridiales	NA	NA	NA	contig_gene76451_4	NA	NA	NA	NA	NA	NA	NA
contig_gene190512_4	Bacteria	Firmicutes	Clostridia	Clostridiales	NA	NA	NA	contig_gene168295_1	NA	NA	NA	NA	NA	NA	NA
contig_gene23249_1	Bacteria	Firmicutes	Clostridia	Clostridiales	Lachnospiraceae	undef	butyrate-producing bacterium	contig_gene132559_1	NA	NA	NA	NA	NA	NA	NA
contig_gene193092_1	NA	NA	NA	NA	NA	NA	NA	contig_gene219683_1	NA	NA	NA	NA	NA	NA	NA
contig_gene8608_2	NA	NA	NA	NA	NA	NA	NA	contig_gene1451_5	Bacteria	Firmicutes	Clostridia	Clostridiales	NA	NA	NA
contig_gene24624_1	NA	NA	NA	NA	NA	NA	NA	contig_gene1200_4	Bacteria	Firmicutes	Clostridia	Clostridiales	Lachnospiraceae	undef	butyrate-producing bacterium
contig_gene99980_39	Bacteria	Firmicutes	Clostridia	Clostridiales	Eubacteriaceae	Eubacterium	NA	contig_gene5478_10	Bacteria	Firmicutes	Clostridia	Clostridiales	Lachnospiraceae	undef	butyrate-producing bacterium
contig_gene41910_1	Bacteria	Firmicutes	Clostridia	NA	NA	NA	NA	contig_gene1090_1	Bacteria	Firmicutes	Clostridia	Clostridiales	Lachnospiraceae	Roseburia	Roseburia intestinalis
contig_gene24599_1	NA	NA	NA	NA	NA	NA	NA	contig_gene197198_13	Bacteria	Firmicutes	Clostridia	Clostridiales	NA	NA	NA
contig_gene150700_1	Bacteria	Firmicutes	Clostridia	Clostridiales	Lachnospiraceae	undef	butyrate-producing bacterium	contig_gene188830_2	Bacteria	Firmicutes	Clostridia	Clostridiales	Ruminococcaceae	Ruminococcus	NA
contig_gene61842_14	Bacteria	Firmicutes	Clostridia	Clostridiales	NA	NA	NA	contig_gene3904_2	NA	NA	NA	NA	NA	NA	NA
contig_gene64133_22	Bacteria	Firmicutes	Clostridia	Clostridiales	Lachnospiraceae	Dorea	Dorea longicatena	contig_gene109749_1	NA	NA	NA	NA	NA	NA	NA
contig_gene173253_1	Bacteria	Firmicutes	Clostridia	Clostridiales	Lachnospiraceae	Blautia	[Ruminococcus] obeum	contig_gene11432_3	NA	NA	NA	NA	NA	NA	NA
contig_gene105420_1	NA	NA	NA	NA	NA	NA	NA	contig_gene180240_2	NA	NA	NA	NA	NA	NA	NA
contig_gene72484_5	Bacteria	Firmicutes	Clostridia	Clostridiales	NA	NA	NA	contig_gene103643_17	NA	NA	NA	NA	NA	NA	NA
contig_gene191404_1	NA	NA	NA	NA	NA	NA	NA	contig_gene103578_2	NA	NA	NA	NA	NA	NA	NA
contig_gene110926_2	Bacteria	Firmicutes	Clostridia	Clostridiales	NA	NA	NA	contig_gene3958_2	NA	NA	NA	NA	NA	NA	NA
contig_gene110502_1	Bacteria	Firmicutes	Clostridia	Clostridiales	Lachnospiraceae	undef	Clostridium scindens	contig_gene102296_5	NA	NA	NA	NA	NA	NA	NA
contig_gene88494_5	Bacteria	Firmicutes	Clostridia	Clostridiales	NA	NA	NA	contig_gene2477_1	NA	NA	NA	NA	NA	NA	NA
contig_gene676_1	NA	NA	NA	NA	NA	NA	NA	contig_gene162265_19	Bacteria	Firmicutes	Clostridia	NA	NA	NA	NA
contig_gene23954_1	NA	NA	NA	NA	NA	NA	NA	contig_gene133143_6	Bacteria	Firmicutes	Clostridia	Clostridiales	NA	NA	NA
contig_gene143456_1	NA	NA	NA	NA	NA	NA	NA	contig_gene24551_6	NA	NA	NA	NA	NA	NA	NA
contig_gene196576_2	NA	NA	NA	NA	NA	NA	NA	contig_gene126319_14	Bacteria	Firmicutes	Clostridia	Clostridiales	Eubacteriaceae	Eubacterium	NA
contig_gene230218_1	Bacteria	Firmicutes	Clostridia	Clostridiales	undef	undef	unnamed Clostridiales bacterium 1_7_47FAA	contig_gene3809_3	NA	NA	NA	NA	NA	NA	NA
contig_gene191780_1	NA	NA	NA	NA	NA	NA	NA	contig_gene156356_1	NA	NA	NA	NA	NA	NA	NA
contig_gene41883_7	Bacteria	Firmicutes	Clostridia	Clostridiales	Lachnospiraceae	Roseburia	Roseburia intestinalis	contig_gene141032_1	NA	NA	NA	NA	NA	NA	NA
contig_gene75544_9	Bacteria	Firmicutes	Clostridia	Clostridiales	NA	NA	NA	contig_gene36091_3	NA	NA	NA	NA	NA	NA	NA
contig_gene172589_8	Bacteria	Firmicutes	Clostridia	Clostridiales	Lachnospiraceae	undef	butyrate-producing bacterium	contig_gene45953_6	NA	NA	NA	NA	NA	NA	NA
contig_gene63391_83	Bacteria	Firmicutes	Clostridia	Clostridiales	NA	NA	NA	contig_gene47289_1	NA	NA	NA	NA	NA	NA	NA
contig_gene136977_1	Bacteria	Firmicutes	Clostridia	Clostridiales	Lachnospiraceae	undef	butyrate-producing bacterium	contig_gene22335_8	NA	NA	NA	NA	NA	NA	NA
contig_gene86579_16	Bacteria	Firmicutes	Clostridia	Clostridiales	Lachnospiraceae	Dorea	Dorea longicatena	contig_gene235780_1	Bacteria	Firmicutes	Clostridia	Clostridiales	NA	NA	NA
contig_gene12421_4	NA	NA	NA	NA	NA	NA	NA	contig_gene104354_1	NA	NA	NA	NA	NA	NA	NA
contig_gene42458_9	Bacteria	Firmicutes	Clostridia	Clostridiales	NA	NA	NA	contig_gene97063_2	NA	NA	NA	NA	NA	NA	NA
contig_gene4800_10	Bacteria	Firmicutes	Clostridia	Clostridiales	Eubacteriaceae	Eubacterium	NA	contig_gene183460_1	NA	NA	NA	NA	NA	NA	NA
contig_gene137118_2	Bacteria	Firmicutes	Clostridia	Clostridiales	0	0	butyrate-producing bacterium SS3/4	contig_gene53630_17	NA	NA	NA	NA	NA	NA	NA
contig_gene67608_33	Bacteria	Firmicutes	Clostridia	NA	NA	NA	NA	contig_gene206973_2	NA	NA	NA	NA	NA	NA	NA
contig_gene49069_1	NA	NA	NA	NA	NA	NA	NA	contig_gene96849_5	Bacteria	Firmicutes	Clostridia	Clostridiales	NA	NA	NA
contig_gene39571_14	Bacteria	Firmicutes	Clostridia	Clostridiales	NA	NA	NA	contig_gene174760_3	NA	NA	NA	NA	NA	NA	NA
contig_gene19510_1	Bacteria	Firmicutes	Clostridia	Clostridiales	NA	NA	NA	contig_gene51194_19	NA	NA	NA	NA	NA	NA	NA
contig_gene136160_1	NA	NA	NA	NA	NA	NA	NA	contig_gene37042_2	NA	NA	NA	NA	NA	NA	NA
contig_gene126782_1	Bacteria	Firmicutes	Clostridia	Clostridiales	Lachnospiraceae	Blautia	[Ruminococcus] obeum	contig_gene86180_4	NA	NA	NA	NA	NA	NA	NA
contig_gene51194_42	NA	NA	NA	NA	NA	NA	NA	contig_gene41714_1	NA	NA	NA	NA	NA	NA	NA
contig_gene130762_1	NA	NA	NA	NA	NA	NA	NA	contig_gene2218_5	NA	NA	NA	NA	NA	NA	NA
contig_gene226650_1	NA	NA	NA	NA	NA	NA	NA	contig_gene122434_4	NA	NA	NA	NA	NA	NA	NA
contig_gene95034_1	NA	NA	NA	NA	NA	NA	NA	contig_gene121451_2	NA	NA	NA	NA	NA	NA	NA
contig_gene212779_7	Bacteria	Firmicutes	Clostridia	Clostridiales	Lachnospiraceae	undef	Clostridium scindens	contig_gene58360_17	Bacteria	Firmicutes	Clostridia	Clostridiales	NA	NA	NA
contig_gene233643_7	NA	NA	NA	NA	NA	NA	NA	contig_gene6617_3	NA	NA	NA	NA	NA	NA	NA
contig_gene131173_2	Bacteria	Firmicutes	Clostridia	Clostridiales	NA	NA	NA	contig_gene103643_20	NA	NA	NA	NA	NA	NA	NA
contig_gene71332_1	NA	NA	NA	NA	NA	NA	NA	contig_gene50328_2	NA	NA	NA	NA	NA	NA	NA
contig_gene126319_25	Bacteria	Firmicutes	Clostridia	Clostridiales	Eubacteriaceae	Eubacterium	NA	contig_gene183187_2	NA	NA	NA	NA	NA	NA	NA
contig_gene66441_9	Bacteria	Firmicutes	Clostridia	Clostridiales	NA	NA	NA	contig_gene9851_1	NA	NA	NA	NA	NA	NA	NA
contig_gene233597_2	Bacteria	Firmicutes	Clostridia	Clostridiales	NA	NA	NA	contig_gene106559_2	NA	NA	NA	NA	NA	NA	NA
contig_gene224048_1	NA	NA	NA	NA	NA	NA	NA	contig_gene102296_2	NA	NA	NA	NA	NA	NA	NA
contig_gene48428_42	Bacteria	Firmicutes	Clostridia	Clostridiales	NA	NA	NA	contig_gene100101_42	Bacteria	Firmicutes	Clostridia	Clostridiales	NA	NA	NA
contig_gene87750_2	NA	NA	NA	NA	NA	NA	NA	contig_gene1196_33	Bacteria	Firmicutes	Clostridia	Clostridiales	Lachnospiraceae	Dorea	Dorea formicigenerans
contig_gene1885_1	NA	NA	NA	NA	NA	NA	NA	contig_gene3252_31	Bacteria	Firmicutes	Clostridia	Clostridiales	NA	NA	NA
contig_gene48351_51	Bacteria	Firmicutes	Clostridia	Clostridiales	NA	NA	NA	contig_gene120325_3	Bacteria	Firmicutes	Clostridia	Clostridiales	undef	undef	unnamed butyrate-producing bacterium SS3/4
contig_gene96117_1	NA	NA	NA	NA	NA	NA	NA	contig_gene95665_1	NA	NA	NA	NA	NA	NA	NA
contig_gene154229_1	NA	NA	NA	NA	NA	NA	NA	contig_gene29461_7	Bacteria	Firmicutes	Clostridia	Clostridiales	NA	NA	NA
contig_gene65646_1	NA	NA	NA	NA	NA	NA	NA	contig_gene126627_2	Bacteria	Firmicutes	Clostridia	Clostridiales	NA	NA	NA
contig_gene29257_4	Bacteria	Firmicutes	Clostridia	Clostridiales	NA	NA	NA	contig_gene90987_3	NA	NA	NA	NA	NA	NA	NA
contig_gene43305_3	Bacteria	Firmicutes	Clostridia	Clostridiales	NA	NA	NA	contig_gene47329_1	NA	NA	NA	NA	NA	NA	NA
contig_gene51194_9	NA	NA	NA	NA	NA	NA	NA	contig_gene62208_5	NA	NA	NA	NA	NA	NA	NA
contig_gene25449_1	NA	NA	NA	NA	NA	NA	NA	contig_gene87794_47	Bacteria	Firmicutes	Clostridia	NA	NA	NA	NA
contig_gene79737_2	NA	NA	NA	NA	NA	NA	NA	contig_gene67240_2	NA	NA	NA	NA	NA	NA	NA
contig_gene20463_2	NA	NA	NA	NA	NA	NA	NA	contig_gene206040_1	NA	NA	NA	NA	NA	NA	NA
contig_gene227645_2	Bacteria	Firmicutes	Clostridia	Clostridiales	Lachnospiraceae	Dorea	Dorea formicigenerans	contig_gene65168_2	NA	NA	NA	NA	NA	NA	NA
contig_gene7722_2	NA	NA	NA	NA	NA	NA	NA	contig_gene164512_1	NA	NA	NA	NA	NA	NA	NA
contig_gene49196_53	Bacteria	Firmicutes	Clostridia	Clostridiales	NA	NA	NA	contig_gene151865_2	NA	NA	NA	NA	NA	NA	NA
contig_gene95383_6	Bacteria	Firmicutes	Clostridia	Clostridiales	Lachnospiraceae	Blautia	[Ruminococcus] obeum	contig_gene222238_1	NA	NA	NA	NA	NA	NA	NA
contig_gene46452_1	NA	NA	NA	NA	NA	NA	NA	contig_gene827_2	NA	NA	NA	NA	NA	NA	NA
contig_gene21847_1	NA	NA	NA	NA	NA	NA	NA	contig_gene41816_2	Bacteria	Bacteroidetes	Bacteroidia	Bacteroidales	Bacteroidaceae	Bacteroides	Bacteroides finegoldii
contig_gene223697_1	NA	NA	NA	NA	NA	NA	NA	contig_gene79953_1	Bacteria	Bacteroidetes	Bacteroidia	Bacteroidales	Bacteroidaceae	Bacteroides	Bacteroides caccae
contig_gene120225_1	NA	NA	NA	NA	NA	NA	NA	contig_gene29039_1	NA	NA	NA	NA	NA	NA	NA
contig_gene512_3	NA	NA	NA	NA	NA	NA	NA	contig_gene14440_10	Bacteria	Bacteroidetes	Bacteroidia	Bacteroidales	Bacteroidaceae	Bacteroides	Bacteroides uniformis
contig_gene136533_27	Bacteria	Firmicutes	Clostridia	Clostridiales	NA	NA	NA	contig_gene14440_11	Bacteria	Bacteroidetes	Bacteroidia	Bacteroidales	Bacteroidaceae	Bacteroides	Bacteroides uniformis
contig_gene36093_6	NA	NA	NA	NA	NA	NA	NA	contig_gene140203_15	Bacteria	Bacteroidetes	Bacteroidia	Bacteroidales	Porphyromonadaceae	Parabacteroides	Parabacteroides merdae
contig_gene4993_1	Bacteria	Firmicutes	Clostridia	Clostridiales	Ruminococcaceae	Faecalibacterium	Faecalibacterium prausnitzii	contig_gene3160_2	Bacteria	Bacteroidetes	Bacteroidia	Bacteroidales	Porphyromonadaceae	Parabacteroides	Parabacteroides distasonis
contig_gene84219_6	NA	NA	NA	NA	NA	NA	NA	contig_gene141203_8	Bacteria	Bacteroidetes	Bacteroidia	Bacteroidales	Bacteroidaceae	Bacteroides	Bacteroides caccae
contig_gene232183_2	Bacteria	Firmicutes	Clostridia	Clostridiales	Ruminococcaceae	Faecalibacterium	Faecalibacterium prausnitzii	contig_gene62949_5	NA	NA	NA	NA	NA	NA	NA
contig_gene125697_1	NA	NA	NA	NA	NA	NA	NA	contig_gene16899_14	Bacteria	Bacteroidetes	Bacteroidia	Bacteroidales	Bacteroidaceae	Bacteroides	Bacteroides uniformis
contig_gene3267_2	Bacteria	Bacteroidetes	Bacteroidia	Bacteroidales	Bacteroidaceae	Bacteroides	Bacteroides uniformis	contig_gene41759_33	Bacteria	Bacteroidetes	Bacteroidia	Bacteroidales	Bacteroidaceae	Bacteroides	NA
contig_gene1288_4	Bacteria	Bacteroidetes	Bacteroidia	Bacteroidales	Porphyromonadaceae	Parabacteroides	Parabacteroides distasonis	contig_gene41211_1	Bacteria	Bacteroidetes	Bacteroidia	Bacteroidales	Porphyromonadaceae	Parabacteroides	Parabacteroides merdae
contig_gene99951_1	Bacteria	Firmicutes	Clostridia	Clostridiales	NA	NA	NA	contig_gene1211_1	NA	NA	NA	NA	NA	NA	NA
contig_gene1406_1	NA	NA	NA	NA	NA	NA	NA	contig_gene66271_5	Bacteria	Bacteroidetes	Bacteroidia	Bacteroidales	Bacteroidaceae	Bacteroides	Bacteroides caccae
contig_gene1385_2	NA	NA	NA	NA	NA	NA	NA	contig_gene65364_1	NA	NA	NA	NA	NA	NA	NA
contig_gene37912_1	NA	NA	NA	NA	NA	NA	NA	contig_gene92055_15	Bacteria	Bacteroidetes	Bacteroidia	Bacteroidales	Porphyromonadaceae	Parabacteroides	Parabacteroides merdae
contig_gene67522_3	Bacteria	Bacteroidetes	Bacteroidia	Bacteroidales	Bacteroidaceae	Bacteroides	Bacteroides caccae	contig_gene63156_1	NA	NA	NA	NA	NA	NA	NA
contig_gene66083_1	NA	NA	NA	NA	NA	NA	NA	contig_gene64564_3	NA	NA	NA	NA	NA	NA	NA
contig_gene54543_7	Bacteria	Bacteroidetes	Bacteroidia	Bacteroidales	Bacteroidaceae	Bacteroides	Bacteroides thetaiotaomicron	contig_gene110183_11	Bacteria	Bacteroidetes	Bacteroidia	Bacteroidales	Porphyromonadaceae	Parabacteroides	Parabacteroides distasonis
contig_gene206938_1	NA	NA	NA	NA	NA	NA	NA	contig_gene50179_1	Bacteria	Bacteroidetes	Bacteroidia	Bacteroidales	Bacteroidaceae	Bacteroides	Bacteroides caccae
contig_gene18738_2	NA	NA	NA	NA	NA	NA	NA	contig_gene169647_40	Bacteria	Bacteroidetes	Bacteroidia	Bacteroidales	Porphyromonadaceae	Parabacteroides	Parabacteroides merdae
contig_gene136533_25	Bacteria	Firmicutes	Clostridia	Clostridiales	NA	NA	NA	contig_gene167769_1	NA	NA	NA	NA	NA	NA	NA
contig_gene86576_8	Bacteria	Firmicutes	Clostridia	Clostridiales	Lachnospiraceae	NA	NA	contig_gene56167_1	NA	NA	NA	NA	NA	NA	NA
contig_gene16114_2	NA	NA	NA	NA	NA	NA	NA	contig_gene167749_5	Bacteria	Bacteroidetes	Bacteroidia	Bacteroidales	Bacteroidaceae	Bacteroides	Bacteroides thetaiotaomicron
contig_gene12628_1	NA	NA	NA	NA	NA	NA	NA	contig_gene54952_1	NA	NA	NA	NA	NA	NA	NA
contig_gene29953_22	Bacteria	Bacteroidetes	Bacteroidia	Bacteroidales	Bacteroidaceae	Bacteroides	Bacteroides caccae	contig_gene105298_36	Bacteria	Bacteroidetes	Bacteroidia	Bacteroidales	Rikenellaceae	Alistipes	Alistipes shahii
contig_gene4567_17	Bacteria	Bacteroidetes	Bacteroidia	Bacteroidales	Bacteroidaceae	Bacteroides	Bacteroides uniformis	contig_gene5371_30	NA	NA	NA	NA	NA	NA	NA
contig_gene153044_1	NA	NA	NA	NA	NA	NA	NA	contig_gene5467_5	Bacteria	Bacteroidetes	Bacteroidia	Bacteroidales	Bacteroidaceae	Bacteroides	Bacteroides uniformis
contig_gene215220_37	Bacteria	Bacteroidetes	Bacteroidia	Bacteroidales	Bacteroidaceae	Bacteroides	Bacteroides thetaiotaomicron	contig_gene14244_1	NA	NA	NA	NA	NA	NA	NA
contig_gene19311_1	NA	NA	NA	NA	NA	NA	NA	contig_gene168151_1	Bacteria	Bacteroidetes	Bacteroidia	Bacteroidales	Bacteroidaceae	Bacteroides	Bacteroides finegoldii
contig_gene98654_40	Bacteria	Bacteroidetes	Bacteroidia	Bacteroidales	Rikenellaceae	Alistipes	Alistipes shahii	contig_gene76210_2	NA	NA	NA	NA	NA	NA	NA
contig_gene105774_3	NA	NA	NA	NA	NA	NA	NA	contig_gene135336_1	NA	NA	NA	NA	NA	NA	NA
contig_gene233643_6	NA	NA	NA	NA	NA	NA	NA	contig_gene15631_1	NA	NA	NA	NA	NA	NA	NA
contig_gene17690_2	NA	NA	NA	NA	NA	NA	NA	contig_gene112571_1	NA	NA	NA	NA	NA	NA	NA
contig_gene1885_2	NA	NA	NA	NA	NA	NA	NA	contig_gene158866_3	Bacteria	Bacteroidetes	Bacteroidia	Bacteroidales	Bacteroidaceae	Bacteroides	NA
contig_gene175498_8	NA	NA	NA	NA	NA	NA	NA	contig_gene210295_22	Bacteria	Bacteroidetes	Bacteroidia	Bacteroidales	Bacteroidaceae	Bacteroides	Bacteroides caccae
contig_gene71332_2	NA	NA	NA	NA	NA	NA	NA	contig_gene43881_34	Bacteria	Bacteroidetes	Bacteroidia	Bacteroidales	Porphyromonadaceae	Parabacteroides	Parabacteroides distasonis
contig_gene87750_1	NA	NA	NA	NA	NA	NA	NA	contig_gene59870_2	NA	NA	NA	NA	NA	NA	NA
contig_gene157213_2	NA	NA	NA	NA	NA	NA	NA	contig_gene5534_1	Bacteria	Bacteroidetes	Bacteroidia	Bacteroidales	Bacteroidaceae	Bacteroides	Bacteroides uniformis
contig_gene142729_1	NA	NA	NA	NA	NA	NA	NA	contig_gene63326_1	NA	NA	NA	NA	NA	NA	NA
contig_gene39565_2	NA	NA	NA	NA	NA	NA	NA	contig_gene33875_12	Bacteria	Bacteroidetes	Bacteroidia	Bacteroidales	Bacteroidaceae	Bacteroides	Bacteroides thetaiotaomicron
contig_gene25449_2	NA	NA	NA	NA	NA	NA	NA	contig_gene189438_3	NA	NA	NA	NA	NA	NA	NA
contig_gene73723_1	NA	NA	NA	NA	NA	NA	NA	contig_gene15838_1	NA	NA	NA	NA	NA	NA	NA
contig_gene51194_10	NA	NA	NA	NA	NA	NA	NA	contig_gene9599_1	NA	NA	NA	NA	NA	NA	NA
contig_gene48428_41	Bacteria	Firmicutes	Clostridia	Clostridiales	NA	NA	NA	contig_gene172745_1	NA	NA	NA	NA	NA	NA	NA
contig_gene7722_1	NA	NA	NA	NA	NA	NA	NA	contig_gene235639_1	NA	NA	NA	NA	NA	NA	NA
contig_gene131173_1	Bacteria	Firmicutes	Clostridia	Clostridiales	NA	NA	NA	contig_gene308_15	Bacteria	Bacteroidetes	Bacteroidia	Bacteroidales	Porphyromonadaceae	Parabacteroides	Parabacteroides distasonis
contig_gene48351_52	Bacteria	Firmicutes	Clostridia	Clostridiales	NA	NA	NA	contig_gene184651_1	NA	NA	NA	NA	NA	NA	NA
contig_gene66441_8	Bacteria	Firmicutes	Clostridia	Clostridiales	NA	NA	NA	contig_gene106964_1	Bacteria	Bacteroidetes	Bacteroidia	Bacteroidales	Bacteroidaceae	Bacteroides	Bacteroides caccae
contig_gene38040_47	Bacteria	Firmicutes	Clostridia	NA	NA	NA	NA	contig_gene176081_1	NA	NA	NA	NA	NA	NA	NA
contig_gene135748_32	Bacteria	Firmicutes	Clostridia	Clostridiales	Lachnospiraceae	Dorea	Dorea formicigenerans	contig_gene124058_14	Bacteria	Bacteroidetes	Bacteroidia	Bacteroidales	Bacteroidaceae	Bacteroides	Bacteroides thetaiotaomicron
contig_gene54796_2	NA	NA	NA	NA	NA	NA	NA	contig_gene18991_13	Bacteria	Bacteroidetes	Bacteroidia	Bacteroidales	Bacteroidaceae	Bacteroides	Bacteroides uniformis
contig_gene175712_1	NA	NA	NA	NA	NA	NA	NA	contig_gene172133_9	Bacteria	Bacteroidetes	Bacteroidia	Bacteroidales	Bacteroidaceae	Bacteroides	NA
contig_gene166562_1	NA	NA	NA	NA	NA	NA	NA	contig_gene170715_1	NA	NA	NA	NA	NA	NA	NA
contig_gene15867_2	Bacteria	Bacteroidetes	Bacteroidia	Bacteroidales	Bacteroidaceae	Bacteroides	Bacteroides dorei/vulgatus	contig_gene10884_2	Bacteria	Firmicutes	Clostridia	Clostridiales	Ruminococcaceae	Faecalibacterium	Faecalibacterium prausnitzii
contig_gene16214_10	Bacteria	Bacteroidetes	Bacteroidia	Bacteroidales	Bacteroidaceae	Bacteroides	Bacteroides uniformis	contig_gene86891_5	Bacteria	Firmicutes	Clostridia	Clostridiales	NA	NA	NA
contig_gene26301_14	Bacteria	Bacteroidetes	Bacteroidia	Bacteroidales	Bacteroidaceae	Bacteroides	Bacteroides thetaiotaomicron	contig_gene3870_17	Bacteria	Firmicutes	Clostridia	Clostridiales	Lachnospiraceae	Roseburia	Roseburia intestinalis
contig_gene157608_1	NA	NA	NA	NA	NA	NA	NA	contig_gene99208_13	Bacteria	Firmicutes	Clostridia	Clostridiales	NA	NA	NA
contig_gene71128_45	Bacteria	Bacteroidetes	Bacteroidia	Bacteroidales	Porphyromonadaceae	Parabacteroides	Parabacteroides distasonis	contig_gene213010_1	Bacteria	Firmicutes	Clostridia	Clostridiales	0	0	butyrate-producing bacterium SS3/4
contig_gene226969_3	Bacteria	Bacteroidetes	Bacteroidia	Bacteroidales	Bacteroidaceae	Bacteroides	Bacteroides caccae	contig_gene295_2	NA	NA	NA	NA	NA	NA	NA
contig_gene161662_2	Bacteria	Bacteroidetes	Bacteroidia	Bacteroidales	Bacteroidaceae	Bacteroides	Bacteroides finegoldii	contig_gene65488_4	Bacteria	Firmicutes	Clostridia	Clostridiales	NA	NA	NA
contig_gene170359_17	Bacteria	Bacteroidetes	Bacteroidia	Bacteroidales	Bacteroidaceae	Bacteroides	NA	contig_gene717_1	Bacteria	Firmicutes	Clostridia	Clostridiales	Lachnospiraceae	undef	butyrate-producing bacterium
contig_gene82997_1	NA	NA	NA	NA	NA	NA	NA	contig_gene136422_11	Bacteria	Firmicutes	Clostridia	Clostridiales	Lachnospiraceae	undef	butyrate-producing bacterium
contig_gene199750_3	Bacteria	Bacteroidetes	Bacteroidia	Bacteroidales	Bacteroidaceae	Bacteroides	Bacteroides thetaiotaomicron	contig_gene84219_1	NA	NA	NA	NA	NA	NA	NA
contig_gene34790_1	NA	NA	NA	NA	NA	NA	NA	contig_gene64266_1	NA	NA	NA	NA	NA	NA	NA
contig_gene233635_1	NA	NA	NA	NA	NA	NA	NA	contig_gene86576_5	Bacteria	Firmicutes	Clostridia	Clostridiales	Lachnospiraceae	NA	NA
contig_gene2655_1	NA	NA	NA	NA	NA	NA	NA	contig_gene2731_15	Bacteria	Firmicutes	Clostridia	Clostridiales	NA	NA	NA
contig_gene107930_3	Bacteria	Bacteroidetes	Bacteroidia	Bacteroidales	Bacteroidaceae	Bacteroides	Bacteroides caccae	contig_gene192048_32	Bacteria	Firmicutes	Clostridia	Clostridiales	NA	NA	NA
contig_gene49053_4	NA	NA	NA	NA	NA	NA	NA	contig_gene102027_3	Bacteria	Firmicutes	Clostridia	Clostridiales	Lachnospiraceae	Blautia	[Ruminococcus] obeum
contig_gene143555_1	NA	NA	NA	NA	NA	NA	NA	contig_gene45216_17	Bacteria	Firmicutes	Clostridia	Clostridiales	NA	NA	NA
contig_gene10481_1	NA	NA	NA	NA	NA	NA	NA	contig_gene179886_1	NA	NA	NA	NA	NA	NA	NA
contig_gene28059_3	Bacteria	Bacteroidetes	Bacteroidia	Bacteroidales	Bacteroidaceae	Bacteroides	Bacteroides thetaiotaomicron	contig_gene65900_1	NA	NA	NA	NA	NA	NA	NA
contig_gene19087_2	Bacteria	Firmicutes	Clostridia	Clostridiales	Ruminococcaceae	Faecalibacterium	Faecalibacterium prausnitzii	contig_gene190722_10	Bacteria	Firmicutes	Clostridia	Clostridiales	Ruminococcaceae	Ruminococcus	NA
contig_gene40090_1	Bacteria	Firmicutes	Clostridia	Clostridiales	Ruminococcaceae	Ruminococcus	unnamed Ruminococcus sp. SR1/5	contig_gene235991_1	Bacteria	Firmicutes	Clostridia	Clostridiales	NA	NA	NA
contig_gene39791_17	Bacteria	Firmicutes	Clostridia	Clostridiales	NA	NA	NA	contig_gene167694_46	Bacteria	Firmicutes	Clostridia	Clostridiales	Eubacteriaceae	Eubacterium	NA
contig_gene47655_4	Bacteria	Firmicutes	Clostridia	Clostridiales	Ruminococcaceae	Ruminococcus	NA	contig_gene20303_1	NA	NA	NA	NA	NA	NA	NA
contig_gene1194_22	Bacteria	Firmicutes	Clostridia	Clostridiales	Lachnospiraceae	Roseburia	Roseburia intestinalis	contig_gene203906_1	NA	NA	NA	NA	NA	NA	NA
contig_gene27896_2	Bacteria	Firmicutes	Clostridia	Clostridiales	undef	undef	unnamed butyrate-producing bacterium SS3/4	contig_gene165378_1	NA	NA	NA	NA	NA	NA	NA
contig_gene163541_4	Bacteria	Firmicutes	Clostridia	Clostridiales	Lachnospiraceae	Blautia	[Ruminococcus] obeum	contig_gene142107_1	NA	NA	NA	NA	NA	NA	NA
contig_gene53845_3	Bacteria	Firmicutes	Clostridia	Clostridiales	NA	NA	NA	contig_gene3931_2	NA	NA	NA	NA	NA	NA	NA
contig_gene231377_2	Bacteria	Firmicutes	Clostridia	Clostridiales	NA	NA	NA	contig_gene160763_1	NA	NA	NA	NA	NA	NA	NA
contig_gene167694_20	Bacteria	Firmicutes	Clostridia	Clostridiales	Eubacteriaceae	Eubacterium	NA	contig_gene233746_2	Bacteria	Firmicutes	Clostridia	Clostridiales	Ruminococcaceae	Faecalibacterium	Faecalibacterium prausnitzii
contig_gene111210_1	NA	NA	NA	NA	NA	NA	NA	contig_gene5631_5	Bacteria	Firmicutes	Clostridia	Clostridiales	Lachnospiraceae	Roseburia	Roseburia intestinalis
contig_gene48664_7	Bacteria	Firmicutes	Clostridia	Clostridiales	NA	NA	NA	contig_gene77247_7	Bacteria	Firmicutes	Clostridia	Clostridiales	NA	NA	NA
contig_gene224259_7	NA	NA	NA	NA	NA	NA	NA	contig_gene92798_1	NA	NA	NA	NA	NA	NA	NA
contig_gene83973_30	Bacteria	Firmicutes	Clostridia	Clostridiales	Lachnospiraceae	NA	NA	contig_gene108317_1	NA	NA	NA	NA	NA	NA	NA
contig_gene192995_28	Bacteria	Firmicutes	Clostridia	Clostridiales	Lachnospiraceae	Dorea	Dorea formicigenerans	contig_gene28_1	Bacteria	Bacteroidetes	Bacteroidia	Bacteroidales	Bacteroidaceae	Bacteroides	Bacteroides finegoldii
contig_gene126347_1	Bacteria	Firmicutes	Clostridia	Clostridiales	Lachnospiraceae	undef	Clostridium scindens	contig_gene15297_2	NA	NA	NA	NA	NA	NA	NA
contig_gene44334_1	NA	NA	NA	NA	NA	NA	NA	contig_gene19546_1	NA	NA	NA	NA	NA	NA	NA
contig_gene124015_1	NA	NA	NA	NA	NA	NA	NA	contig_gene46882_9	Bacteria	Actinobacteria	Actinobacteria (class)	Bifidobacteriales	Bifidobacteriaceae	Bifidobacterium	Bifidobacterium longum
contig_gene129842_1	Bacteria	Firmicutes	Clostridia	Clostridiales	Lachnospiraceae	undef	Clostridium scindens	contig_gene132617_14	Bacteria	Firmicutes	Clostridia	Clostridiales	undef	Pseudoflavonifractor	Pseudoflavonifractor capillosus
contig_gene119988_10	Bacteria	Firmicutes	Clostridia	Clostridiales	Clostridiaceae	Clostridium	Clostridium leptum	contig_gene48240_9	Bacteria	Firmicutes	Clostridia	Clostridiales	Ruminococcaceae	Oscillibacter	NA
contig_gene110476_2	Bacteria	Firmicutes	Clostridia	Clostridiales	NA	NA	NA	contig_gene32792_25	Bacteria	Firmicutes	Clostridia	Clostridiales	Clostridiaceae	Clostridium	Clostridium leptum
contig_gene186034_5	Bacteria	Firmicutes	Clostridia	Clostridiales	Lachnospiraceae	Blautia	[Ruminococcus] obeum	contig_gene132736_3	NA	NA	NA	NA	NA	NA	NA
contig_gene5877_1	NA	NA	NA	NA	NA	NA	NA	contig_gene15117_1	Bacteria	Bacteroidetes	Bacteroidia	Bacteroidales	Bacteroidaceae	Bacteroides	Bacteroides dorei/vulgatus
contig_gene2713_2	NA	NA	NA	NA	NA	NA	NA	contig_gene16783_1	NA	NA	NA	NA	NA	NA	NA
contig_gene24486_2	NA	NA	NA	NA	NA	NA	NA	contig_gene234354_1	Bacteria	Firmicutes	Clostridia	Clostridiales	Ruminococcaceae	Faecalibacterium	Faecalibacterium prausnitzii
contig_gene25852_5	Bacteria	Firmicutes	Clostridia	Clostridiales	Lachnospiraceae	Roseburia	Roseburia intestinalis	contig_gene4797_12	Bacteria	Bacteroidetes	Bacteroidia	Bacteroidales	Porphyromonadaceae	Parabacteroides	Parabacteroides distasonis
contig_gene53209_35	Bacteria	Firmicutes	Clostridia	Clostridiales	NA	NA	NA	contig_gene4824_1	NA	NA	NA	NA	NA	NA	NA
contig_gene161938_1	Bacteria	Firmicutes	Clostridia	Clostridiales	Eubacteriaceae	Eubacterium	Eubacterium hallii	contig_gene22180_1	NA	NA	NA	NA	NA	NA	NA
contig_gene176750_4	Bacteria	Firmicutes	Clostridia	Clostridiales	Lachnospiraceae	undef	butyrate-producing bacterium	contig_gene77656_6	NA	NA	NA	NA	NA	NA	NA
contig_gene4807_1	NA	NA	NA	NA	NA	NA	NA	contig_gene153430_1	Bacteria	Firmicutes	Clostridia	Clostridiales	0	0	butyrate-producing bacterium SS3/4
contig_gene132594_2	NA	NA	NA	NA	NA	NA	NA	contig_gene43654_17	Bacteria	Firmicutes	Clostridia	Clostridiales	Eubacteriaceae	Eubacterium	NA
contig_gene64564_4	NA	NA	NA	NA	NA	NA	NA	contig_gene23322_4	Bacteria	Firmicutes	Clostridia	Clostridiales	Lachnospiraceae	undef	butyrate-producing bacterium
contig_gene110183_13	Bacteria	Bacteroidetes	Bacteroidia	Bacteroidales	Porphyromonadaceae	Parabacteroides	Parabacteroides distasonis	contig_gene28241_1	Bacteria	Firmicutes	Clostridia	Clostridiales	undef	Pseudoflavonifractor	Pseudoflavonifractor capillosus
contig_gene190081_1	NA	NA	NA	NA	NA	NA	NA	contig_gene8965_1	Bacteria	Bacteroidetes	Bacteroidia	Bacteroidales	Bacteroidaceae	Bacteroides	Bacteroides dorei/vulgatus
contig_gene175204_1	Bacteria	Bacteroidetes	Bacteroidia	Bacteroidales	Bacteroidaceae	Bacteroides	Bacteroides thetaiotaomicron	contig_gene228719_1	NA	NA	NA	NA	NA	NA	NA
contig_gene169647_39	Bacteria	Bacteroidetes	Bacteroidia	Bacteroidales	Porphyromonadaceae	Parabacteroides	Parabacteroides merdae	contig_gene183947_3	Bacteria	Firmicutes	Clostridia	Clostridiales	Lachnospiraceae	undef	butyrate-producing bacterium
contig_gene167749_4	Bacteria	Bacteroidetes	Bacteroidia	Bacteroidales	Bacteroidaceae	Bacteroides	Bacteroides thetaiotaomicron	contig_gene8965_2	Bacteria	Bacteroidetes	Bacteroidia	Bacteroidales	Bacteroidaceae	Bacteroides	Bacteroides dorei/vulgatus
contig_gene50179_3	Bacteria	Bacteroidetes	Bacteroidia	Bacteroidales	Bacteroidaceae	Bacteroides	Bacteroides caccae	contig_gene26977_6	NA	NA	NA	NA	NA	NA	NA
contig_gene14238_1	NA	NA	NA	NA	NA	NA	NA	contig_gene133605_14	Bacteria	Firmicutes	Clostridia	Clostridiales	NA	NA	NA
contig_gene193603_1	Bacteria	Firmicutes	Clostridia	Clostridiales	NA	NA	NA	contig_gene46008_2	Bacteria	Bacteroidetes	Bacteroidia	Bacteroidales	Bacteroidaceae	Bacteroides	NA
contig_gene9586_3	Bacteria	Firmicutes	Clostridia	Clostridiales	Ruminococcaceae	Faecalibacterium	Faecalibacterium prausnitzii	contig_gene52175_7	Bacteria	Bacteroidetes	Bacteroidia	Bacteroidales	Bacteroidaceae	Bacteroides	Bacteroides caccae
contig_gene136468_1	NA	NA	NA	NA	NA	NA	NA	contig_gene136533_24	Bacteria	Firmicutes	Clostridia	Clostridiales	NA	NA	NA
contig_gene236015_2	Bacteria	Firmicutes	Clostridia	Clostridiales	Ruminococcaceae	Faecalibacterium	Faecalibacterium prausnitzii	contig_gene22350_1	NA	NA	NA	NA	NA	NA	NA
contig_gene792_33	Bacteria	Actinobacteria	Actinobacteria (class)	Coriobacteriales	Coriobacteriaceae	Collinsella	Collinsella aerofaciens	contig_gene70883_6	Bacteria	Firmicutes	Clostridia	Clostridiales	Ruminococcaceae	Oscillibacter	NA
contig_gene162400_1	NA	NA	NA	NA	NA	NA	NA	contig_gene30397_1	NA	NA	NA	NA	NA	NA	NA
contig_gene40098_4	Bacteria	Firmicutes	Clostridia	Clostridiales	undef	Pseudoflavonifractor	Pseudoflavonifractor capillosus	contig_gene60207_11	Bacteria	Firmicutes	Clostridia	Clostridiales	Lachnospiraceae	undef	butyrate-producing bacterium
contig_gene26877_10	Bacteria	Firmicutes	Clostridia	Clostridiales	Eubacteriaceae	Eubacterium	Eubacterium hallii	contig_gene65488_6	Bacteria	Firmicutes	Clostridia	Clostridiales	NA	NA	NA
contig_gene131189_1	NA	NA	NA	NA	NA	NA	NA	contig_gene36093_3	NA	NA	NA	NA	NA	NA	NA
contig_gene180720_7	Bacteria	Firmicutes	Clostridia	Clostridiales	NA	NA	NA	contig_gene84219_3	NA	NA	NA	NA	NA	NA	NA
contig_gene217907_1	NA	NA	NA	NA	NA	NA	NA	contig_gene217533_1	NA	NA	NA	NA	NA	NA	NA
contig_gene153897_2	NA	NA	NA	NA	NA	NA	NA	contig_gene86576_7	Bacteria	Firmicutes	Clostridia	Clostridiales	Lachnospiraceae	NA	NA
contig_gene53209_18	Bacteria	Firmicutes	Clostridia	Clostridiales	NA	NA	NA	contig_gene66991_1	NA	NA	NA	NA	NA	NA	NA
contig_gene32783_9	Bacteria	Firmicutes	Clostridia	Clostridiales	NA	NA	NA	contig_gene18257_3	NA	NA	NA	NA	NA	NA	NA
contig_gene145364_2	NA	NA	NA	NA	NA	NA	NA	contig_gene23967_1	NA	NA	NA	NA	NA	NA	NA
contig_gene20405_3	Bacteria	Firmicutes	Clostridia	Clostridiales	Lachnospiraceae	Dorea	Dorea formicigenerans	contig_gene32834_3	NA	NA	NA	NA	NA	NA	NA
contig_gene67334_6	Bacteria	Firmicutes	Clostridia	Clostridiales	NA	NA	NA	contig_gene73372_2	NA	NA	NA	NA	NA	NA	NA
contig_gene9071_5	Bacteria	Firmicutes	Clostridia	Clostridiales	Lachnospiraceae	undef	butyrate-producing bacterium	contig_gene58371_2	Bacteria	Bacteroidetes	Bacteroidia	Bacteroidales	Bacteroidaceae	Bacteroides	Bacteroides finegoldii
contig_gene124082_4	Bacteria	Firmicutes	Clostridia	Clostridiales	Lachnospiraceae	Blautia	[Ruminococcus] obeum	contig_gene157901_2	NA	NA	NA	NA	NA	NA	NA
contig_gene49483_1	Bacteria	Firmicutes	Clostridia	Clostridiales	Ruminococcaceae	Ruminococcus	NA	contig_gene7812_5	NA	NA	NA	NA	NA	NA	NA
contig_gene232626_8	Bacteria	Firmicutes	Clostridia	Clostridiales	NA	NA	NA	contig_gene8984_4	NA	NA	NA	NA	NA	NA	NA
contig_gene218599_1	NA	NA	NA	NA	NA	NA	NA	contig_gene6032_1	NA	NA	NA	NA	NA	NA	NA
contig_gene48351_84	Bacteria	Firmicutes	Clostridia	Clostridiales	NA	NA	NA	contig_gene143579_1	NA	NA	NA	NA	NA	NA	NA
contig_gene64493_17	Bacteria	Firmicutes	Clostridia	Clostridiales	NA	NA	NA	contig_gene3377_1	NA	NA	NA	NA	NA	NA	NA
contig_gene222350_1	NA	NA	NA	NA	NA	NA	NA	contig_gene126894_1	NA	NA	NA	NA	NA	NA	NA
contig_gene157908_1	NA	NA	NA	NA	NA	NA	NA	contig_gene9177_1	Bacteria	Bacteroidetes	Bacteroidia	Bacteroidales	Bacteroidaceae	Bacteroides	Bacteroides finegoldii
contig_gene48428_13	Bacteria	Firmicutes	Clostridia	Clostridiales	NA	NA	NA	contig_gene45772_4	NA	NA	NA	NA	NA	NA	NA
contig_gene175498_43	NA	NA	NA	NA	NA	NA	NA	contig_gene1304_2	NA	NA	NA	NA	NA	NA	NA
contig_gene45803_2	NA	NA	NA	NA	NA	NA	NA	contig_gene126175_1	NA	NA	NA	NA	NA	NA	NA
contig_gene5321_12	Bacteria	Firmicutes	Clostridia	Clostridiales	NA	NA	NA	contig_gene7130_2	NA	NA	NA	NA	NA	NA	NA
contig_gene120322_1	NA	NA	NA	NA	NA	NA	NA	contig_gene84469_2	NA	NA	NA	NA	NA	NA	NA
contig_gene55953_2	NA	NA	NA	NA	NA	NA	NA	contig_gene6344_16	Bacteria	Bacteroidetes	Bacteroidia	Bacteroidales	Bacteroidaceae	Bacteroides	Bacteroides uniformis
contig_gene88529_7	Bacteria	Firmicutes	Clostridia	Clostridiales	NA	NA	NA	contig_gene187076_1	NA	NA	NA	NA	NA	NA	NA
contig_gene49816_3	NA	NA	NA	NA	NA	NA	NA	contig_gene100486_2	Bacteria	Bacteroidetes	Bacteroidia	Bacteroidales	Bacteroidaceae	Bacteroides	Bacteroides dorei/vulgatus
contig_gene50751_9	NA	NA	NA	NA	NA	NA	NA	contig_gene8243_1	NA	NA	NA	NA	NA	NA	NA
contig_gene104945_37	Bacteria	Firmicutes	Clostridia	Clostridiales	Lachnospiraceae	Dorea	Dorea longicatena	contig_gene12056_1	NA	NA	NA	NA	NA	NA	NA
contig_gene53630_37	NA	NA	NA	NA	NA	NA	NA	contig_gene119681_1	NA	NA	NA	NA	NA	NA	NA
contig_gene222768_1	NA	NA	NA	NA	NA	NA	NA	contig_gene7641_3	NA	NA	NA	NA	NA	NA	NA
contig_gene105267_2	Bacteria	Firmicutes	Clostridia	Clostridiales	NA	NA	NA	contig_gene542_5	Bacteria	Bacteroidetes	Bacteroidia	Bacteroidales	Bacteroidaceae	Bacteroides	Bacteroides uniformis
contig_gene16077_1	NA	NA	NA	NA	NA	NA	NA	contig_gene65943_58	Bacteria	Bacteroidetes	Bacteroidia	Bacteroidales	Porphyromonadaceae	Parabacteroides	Parabacteroides distasonis
contig_gene79612_1	Bacteria	Bacteroidetes	Bacteroidia	Bacteroidales	Bacteroidaceae	Bacteroides	Bacteroides dorei/vulgatus	contig_gene85769_23	Bacteria	Bacteroidetes	Bacteroidia	Bacteroidales	Porphyromonadaceae	Parabacteroides	Parabacteroides merdae
contig_gene4379_20	Bacteria	Bacteroidetes	Bacteroidia	Bacteroidales	Bacteroidaceae	Bacteroides	Bacteroides uniformis	contig_gene44508_22	Bacteria	Bacteroidetes	Bacteroidia	Bacteroidales	Bacteroidaceae	Bacteroides	Bacteroides caccae
contig_gene98984_17	Bacteria	Bacteroidetes	Bacteroidia	Bacteroidales	Bacteroidaceae	Bacteroides	NA	contig_gene220371_2	Bacteria	Bacteroidetes	Bacteroidia	Bacteroidales	Bacteroidaceae	Bacteroides	Bacteroides fragilis
contig_gene197698_1	NA	NA	NA	NA	NA	NA	NA	contig_gene6587_12	Bacteria	Firmicutes	Clostridia	Clostridiales	NA	NA	NA
contig_gene141392_1	NA	NA	NA	NA	NA	NA	NA	contig_gene26687_10	Bacteria	Firmicutes	Clostridia	Clostridiales	NA	NA	NA
contig_gene208460_5	NA	NA	NA	NA	NA	NA	NA	contig_gene85215_16	Bacteria	Firmicutes	Clostridia	Clostridiales	NA	NA	NA
contig_gene31589_9	Bacteria	Firmicutes	Clostridia	Clostridiales	Lachnospiraceae	undef	butyrate-producing bacterium	contig_gene19111_2	NA	NA	NA	NA	NA	NA	NA
contig_gene27526_6	NA	NA	NA	NA	NA	NA	NA	contig_gene7412_1	Bacteria	Firmicutes	Clostridia	Clostridiales	Lachnospiraceae	Roseburia	Roseburia intestinalis
contig_gene12674_2	Bacteria	Firmicutes	Clostridia	Clostridiales	Ruminococcaceae	Faecalibacterium	Faecalibacterium prausnitzii	contig_gene54594_1	NA	NA	NA	NA	NA	NA	NA
contig_gene136533_26	Bacteria	Firmicutes	Clostridia	Clostridiales	NA	NA	NA	contig_gene124579_9	Bacteria	Firmicutes	Clostridia	Clostridiales	NA	NA	NA
contig_gene164777_1	NA	NA	NA	NA	NA	NA	NA	contig_gene34847_11	Bacteria	Firmicutes	Clostridia	Clostridiales	Eubacteriaceae	Eubacterium	NA
contig_gene3417_2	NA	NA	NA	NA	NA	NA	NA	contig_gene77749_1	NA	NA	NA	NA	NA	NA	NA
contig_gene14073_3	NA	NA	NA	NA	NA	NA	NA	contig_gene47156_11	Bacteria	Firmicutes	Clostridia	Clostridiales	Lachnospiraceae	undef	butyrate-producing bacterium
contig_gene5550_7	Bacteria	Firmicutes	Clostridia	Clostridiales	NA	NA	NA	contig_gene133669_4	Bacteria	Firmicutes	Clostridia	Clostridiales	Clostridiaceae	Clostridium	Clostridium symbiosum
contig_gene126235_1	NA	NA	NA	NA	NA	NA	NA	contig_gene166512_2	NA	NA	NA	NA	NA	NA	NA
contig_gene41864_4	Bacteria	Firmicutes	Clostridia	Clostridiales	NA	NA	NA	contig_gene122931_1	NA	NA	NA	NA	NA	NA	NA
contig_gene67561_1	Bacteria	Firmicutes	Clostridia	Clostridiales	0	0	butyrate-producing bacterium SS3/4	contig_gene55065_28	Bacteria	Firmicutes	Clostridia	Clostridiales	NA	NA	NA
contig_gene228236_1	Bacteria	Firmicutes	Clostridia	Clostridiales	NA	NA	NA	contig_gene754_7	Bacteria	Firmicutes	Clostridia	Clostridiales	Ruminococcaceae	Faecalibacterium	Faecalibacterium prausnitzii
contig_gene72631_2	Bacteria	Firmicutes	Clostridia	Clostridiales	Eubacteriaceae	Eubacterium	Eubacterium hallii	contig_gene38551_1	NA	NA	NA	NA	NA	NA	NA
contig_gene6134_2	NA	NA	NA	NA	NA	NA	NA	contig_gene233404_3	Bacteria	Firmicutes	Clostridia	Clostridiales	NA	NA	NA
contig_gene32871_6	Bacteria	Firmicutes	Clostridia	Clostridiales	Ruminococcaceae	Ruminococcus	NA	contig_gene31865_5	Bacteria	Firmicutes	Clostridia	Clostridiales	NA	NA	NA
contig_gene133529_35	Bacteria	Firmicutes	Clostridia	Clostridiales	Lachnospiraceae	Dorea	Dorea formicigenerans	contig_gene3120_4	NA	NA	NA	NA	NA	NA	NA
contig_gene190733_1	NA	NA	NA	NA	NA	NA	NA	contig_gene104964_1	NA	NA	NA	NA	NA	NA	NA
contig_gene148145_6	NA	NA	NA	NA	NA	NA	NA	contig_gene218316_31	Bacteria	Firmicutes	Clostridia	Clostridiales	Eubacteriaceae	Eubacterium	Eubacterium hallii
contig_gene32463_1	NA	NA	NA	NA	NA	NA	NA	contig_gene66916_6	Bacteria	Firmicutes	Clostridia	Clostridiales	NA	NA	NA
contig_gene67921_22	Bacteria	Firmicutes	Clostridia	Clostridiales	Lachnospiraceae	NA	NA	contig_gene96482_2	NA	NA	NA	NA	NA	NA	NA
contig_gene8087_1	NA	NA	NA	NA	NA	NA	NA	contig_gene131802_61	Bacteria	Firmicutes	Clostridia	NA	NA	NA	NA
contig_gene170928_1	NA	NA	NA	NA	NA	NA	NA	contig_gene57457_47	Bacteria	Firmicutes	Clostridia	Clostridiales	Eubacteriaceae	Eubacterium	Eubacterium hallii
contig_gene3317_3	NA	NA	NA	NA	NA	NA	NA	contig_gene147858_1	NA	NA	NA	NA	NA	NA	NA
contig_gene199615_6	NA	NA	NA	NA	NA	NA	NA	contig_gene122192_2	NA	NA	NA	NA	NA	NA	NA
contig_gene4675_39	NA	NA	NA	NA	NA	NA	NA	contig_gene187485_1	NA	NA	NA	NA	NA	NA	NA
contig_gene137046_45	Bacteria	Firmicutes	Clostridia	Clostridiales	NA	NA	NA	contig_gene49296_1	NA	NA	NA	NA	NA	NA	NA
contig_gene96482_5	NA	NA	NA	NA	NA	NA	NA	contig_gene7463_35	Bacteria	Firmicutes	Negativicutes	Selenomonadales	Veillonellaceae	Dialister	Dialister invisus
contig_gene61725_2	NA	NA	NA	NA	NA	NA	NA	contig_gene46729_11	NA	NA	NA	NA	NA	NA	NA
contig_gene118276_3	NA	NA	NA	NA	NA	NA	NA	contig_gene129555_8	Bacteria	NA	NA	NA	NA	NA	NA
contig_gene112301_1	NA	NA	NA	NA	NA	NA	NA	contig_gene17073_1	NA	NA	NA	NA	NA	NA	NA
contig_gene42581_1	NA	NA	NA	NA	NA	NA	NA	contig_gene107144_8	Bacteria	Bacteroidetes	Bacteroidia	Bacteroidales	Porphyromonadaceae	Parabacteroides	Parabacteroides merdae
contig_gene66916_2	Bacteria	Firmicutes	Clostridia	Clostridiales	NA	NA	NA	contig_gene7681_2	Bacteria	Bacteroidetes	Bacteroidia	Bacteroidales	Bacteroidaceae	Bacteroides	Bacteroides dorei/vulgatus
contig_gene69504_2	NA	NA	NA	NA	NA	NA	NA	contig_gene145140_1	NA	NA	NA	NA	NA	NA	NA
contig_gene48465_1	NA	NA	NA	NA	NA	NA	NA	contig_gene127817_10	Bacteria	Bacteroidetes	Bacteroidia	Bacteroidales	Bacteroidaceae	Bacteroides	Bacteroides finegoldii
contig_gene51780_13	Bacteria	Firmicutes	Clostridia	Clostridiales	NA	NA	NA	contig_gene1390_44	Bacteria	Firmicutes	Clostridia	Clostridiales	NA	NA	NA
contig_gene85417_1	NA	NA	NA	NA	NA	NA	NA	contig_gene228236_2	Bacteria	Firmicutes	Clostridia	Clostridiales	NA	NA	NA
contig_gene168906_1	NA	NA	NA	NA	NA	NA	NA	contig_gene72631_3	Bacteria	Firmicutes	Clostridia	Clostridiales	Eubacteriaceae	Eubacterium	Eubacterium hallii
contig_gene3904_6	NA	NA	NA	NA	NA	NA	NA	contig_gene197058_2	NA	NA	NA	NA	NA	NA	NA
contig_gene103643_13	NA	NA	NA	NA	NA	NA	NA	contig_gene3462_3	Bacteria	Bacteroidetes	Bacteroidia	Bacteroidales	Porphyromonadaceae	Parabacteroides	Parabacteroides distasonis
contig_gene4461_1	NA	NA	NA	NA	NA	NA	NA	contig_gene163867_1	NA	NA	NA	NA	NA	NA	NA
contig_gene47616_1	NA	NA	NA	NA	NA	NA	NA	contig_gene82258_1	Bacteria	Bacteroidetes	Bacteroidia	Bacteroidales	Bacteroidaceae	Bacteroides	Bacteroides uniformis
contig_gene165819_3	NA	NA	NA	NA	NA	NA	NA	contig_gene123167_1	NA	NA	NA	NA	NA	NA	NA
contig_gene29809_3	NA	NA	NA	NA	NA	NA	NA	contig_gene10932_2	NA	NA	NA	NA	NA	NA	NA
contig_gene9571_1	NA	NA	NA	NA	NA	NA	NA	contig_gene109858_1	NA	NA	NA	NA	NA	NA	NA
contig_gene1786_1	Bacteria	Bacteroidetes	Bacteroidia	Bacteroidales	Bacteroidaceae	Bacteroides	Bacteroides dorei/vulgatus	contig_gene91859_1	Bacteria	Bacteroidetes	Bacteroidia	Bacteroidales	Porphyromonadaceae	Parabacteroides	Parabacteroides distasonis
contig_gene79171_2	NA	NA	NA	NA	NA	NA	NA	contig_gene25138_4	NA	NA	NA	NA	NA	NA	NA
contig_gene119056_1	NA	NA	NA	NA	NA	NA	NA	contig_gene209786_1	NA	NA	NA	NA	NA	NA	NA
contig_gene135440_1	NA	NA	NA	NA	NA	NA	NA	contig_gene163933_1	NA	NA	NA	NA	NA	NA	NA
contig_gene24323_1	NA	NA	NA	NA	NA	NA	NA	contig_gene189016_8	Bacteria	Bacteroidetes	Bacteroidia	Bacteroidales	Rikenellaceae	Alistipes	Alistipes shahii
contig_gene28378_2	NA	NA	NA	NA	NA	NA	NA	contig_gene31417_4	Bacteria	Firmicutes	Clostridia	Clostridiales	NA	NA	NA
contig_gene122970_1	NA	NA	NA	NA	NA	NA	NA	contig_gene218239_121	Bacteria	Firmicutes	Clostridia	Clostridiales	NA	NA	NA
contig_gene141119_2	NA	NA	NA	NA	NA	NA	NA	contig_gene4264_2	NA	NA	NA	NA	NA	NA	NA
contig_gene220157_1	NA	NA	NA	NA	NA	NA	NA	contig_gene20433_1	Bacteria	Bacteroidetes	Bacteroidia	Bacteroidales	Bacteroidaceae	Bacteroides	Bacteroides uniformis
contig_gene96482_6	NA	NA	NA	NA	NA	NA	NA	contig_gene209112_1	NA	NA	NA	NA	NA	NA	NA
contig_gene9850_6	Bacteria	Firmicutes	Clostridia	Clostridiales	NA	NA	NA	contig_gene71968_1	Bacteria	Bacteroidetes	Bacteroidia	Bacteroidales	Bacteroidaceae	Bacteroides	NA
contig_gene1090_11	Bacteria	Firmicutes	Clostridia	Clostridiales	Lachnospiraceae	Roseburia	Roseburia intestinalis	contig_gene102925_1	NA	NA	NA	NA	NA	NA	NA
contig_gene7283_4	NA	NA	NA	NA	NA	NA	NA	contig_gene236479_1	NA	NA	NA	NA	NA	NA	NA
contig_gene69106_3	Bacteria	Firmicutes	Clostridia	Clostridiales	undef	undef	unnamed butyrate-producing bacterium SS3/4	contig_gene127067_1	NA	NA	NA	NA	NA	NA	NA
contig_gene231396_2	Bacteria	Firmicutes	Clostridia	Clostridiales	NA	NA	NA	contig_gene14840_3	Bacteria	Bacteroidetes	Bacteroidia	Bacteroidales	Bacteroidaceae	Bacteroides	Bacteroides uniformis
contig_gene195791_12	Bacteria	Firmicutes	Clostridia	Clostridiales	Ruminococcaceae	Ruminococcus	NA	contig_gene71473_15	Bacteria	Bacteroidetes	Bacteroidia	Bacteroidales	Porphyromonadaceae	Parabacteroides	Parabacteroides distasonis
contig_gene169096_43	Bacteria	Firmicutes	Clostridia	Clostridiales	NA	NA	NA	contig_gene51040_6	Bacteria	Bacteroidetes	Bacteroidia	Bacteroidales	Bacteroidaceae	Bacteroides	NA
[truncated: 6,706 more rows]
