# Supplementary material for: Sample Preservation and Storage Significantly Impact Taxonomic and Functional Profiles in Metaproteomics Studies of the Human Gut Microbiome
Source: Microorganisms. 2019 Sep 19;7(9):367. doi: 10.3390/microorganisms7090367 (PMC6780314; doi:10.3390/microorganisms7090367)
Supplement: Supplementary file 1 [file microorganisms-07-00367-s001.zip › Supplement/Supplementary Table S4 - Significantly Differentially Abundant Proteins.xlsx]

## Sheet: Protein report
Table S4: Proteins significantly differentially abundant passing Scaffold filter criteria (peptide identification propability greater than 99.0% with Scaffold Local FDR algorithm, proteins filtered to a 1.0% FDR, requiring at least two identified peptides), and having a lower p-value than 0.00709 (Benjamini-Hochberg correction from p < 0.05). Contains the quantitative profile, fold changes, p-val…
Identified Proteins	Accession Number	T-Test (p-value)	Fold Change by Category	Quantitative Profile	ff_01	ff_02	ff_03	rl_01	rl_02	rl_03	Helper Column
Cluster of A_samples_contig_gene11419_4 (10044700)	10044700 [56]	0.052	1.3	[]	0.00023852	0.00030931	0.0002252	0.00035266	0.00037211	0.0003099	Cluster of A_samples_contig_gene11419_4 (10044700)
A_samples_contig_gene2408_20	10331365	0.0023	2.9	ff low, rl high	0.00020013	0.00031905	0.00015643	0.00061965	0.00060525	0.00072327	A_samples_contig_gene2408_20
A_samples_contig_gene771_1	10020457	0.00063	2.5	ff low, rl high	0.00041163	0.00041363	0.0002925	0.0010112	0.00087417	0.00090743	A_samples_contig_gene771_1
A_samples_contig_gene6878_99	10042226	0.006	3.1	ff low, rl high	0.00020049	0.00021309	0.00027425	0.00056435	0.00085727	0.00067785	A_samples_contig_gene6878_99
A_samples_contig_gene69686_1	10262426	0.00032	0	ff high, rl low	0.0005801	0.00071743	0.00078319	0	0	0	A_samples_contig_gene69686_1
A_samples_contig_gene65672_5	10207371	0.0033	3.7	ff low, rl high	7.5601e-05	6.4281e-05	9.8488e-05	0.00024591	0.00035742	0.00028204	A_samples_contig_gene65672_5
A_samples_contig_gene111236_44	10128384	0.0014	0.05	ff high, rl low	0.00022639	0.0003422	0.00031458	0	2.0986e-05	2.346e-05	A_samples_contig_gene111236_44
A_samples_contig_gene21443_1	10025117	0.0023	5	ff low, rl high	2.5016e-05	4.254e-05	1.9553e-05	0.000169	0.0001461	0.00011666	A_samples_contig_gene21443_1
A_samples_contig_gene16890_1	10110696	0.0053	0	ff high, rl low	0.00072141	0.00065427	0.00037592	0	0	0	A_samples_contig_gene16890_1
A_samples_contig_gene188839_1	10253251	0.00031	0	ff high, rl low	0.00077105	0.0010302	0.00086098	0	0	0	A_samples_contig_gene188839_1
A_samples_contig_gene75513_5	10228141	0.0017	0.07	ff high, rl low	0.00040172	0.00041747	0.00027911	0	3.724e-05	4.163e-05	A_samples_contig_gene75513_5
A_samples_contig_gene14529_1	10240266	0.0025	0	ff high, rl low	0.00031642	0.00053807	0.00045343	0	0	0	A_samples_contig_gene14529_1
A_samples_contig_gene53447_65	10424599	< 0.00010	0	ff high, rl low	0.0001512	0.00014999	0.00017728	0	0	0	A_samples_contig_gene53447_65
A_samples_contig_gene203227_7	10106610	0.0043	0.05	ff high, rl low	0.00015037	0.00017047	9.7946e-05	0	2.0909e-05	0	A_samples_contig_gene203227_7
A_samples_contig_gene61606_32	10340671	< 0.00010	0	ff high, rl low	0.00031042	0.00032993	0.0003033	0	0	0	A_samples_contig_gene61606_32
A_samples_contig_gene5641_11	10005928	0.00017	0	ff high, rl low	0.00017601	0.00014966	0.00013758	0	0	0	A_samples_contig_gene5641_11
Cluster of A_samples_contig_gene234354_2 (10093222)	10093222 [87]	0.022	0.7	[]	0.0002238	0.0002818	0.00028206	0.00020345	0.00017376	0.00017665	Cluster of A_samples_contig_gene234354_2 (10093222)
A_samples_contig_gene80566_1	10331032	0.003	2.2	ff low, rl high	0.0005424	0.00075466	0.00057813	0.0014435	0.0015221	0.0011957	A_samples_contig_gene80566_1
A_samples_contig_gene10547_1	10266305	0.00034	4.8	ff low, rl high	0.00011674	0.00019852	0.00033458	0.0010515	0.00097397	0.0010888	A_samples_contig_gene10547_1
A_samples_contig_gene13183_1	10241508	0.00037	0.2	ff high, rl low	0.0020138	0.0017122	0.0020531	0.00059148	0.00043829	0.00032664	A_samples_contig_gene13183_1
A_samples_contig_gene95588_4	10098774	0.0049	2.9	ff low, rl high	8.9565e-05	0.00022846	0.00031503	0.00063867	0.00056043	0.00066827	A_samples_contig_gene95588_4
A_samples_contig_gene78577_4	10112955	0.00024	12	ff low, rl high	0	5.8212e-05	8.0272e-05	0.00059099	0.00048552	0.00057469	A_samples_contig_gene78577_4
A_samples_contig_gene72080_22	10336618	0.00068	0	ff high, rl low	0.00044952	0.00058802	0.00064868	0	0	0	A_samples_contig_gene72080_22
A_samples_contig_gene156869_1	10412147	0.00045	0.03	ff high, rl low	0.0013857	0.0018514	0.0017794	0.00014859	0	0	A_samples_contig_gene156869_1
A_samples_contig_gene117873_1	10135882	< 0.00010	0.05	ff high, rl low	0.00083869	0.0010187	0.0009365	4.4967e-05	4.998e-05	5.5872e-05	A_samples_contig_gene117873_1
A_samples_contig_gene71523_1	10265397	0.00017	0.05	ff high, rl low	0.0010887	0.0009257	0.0011604	7.4293e-05	8.2576e-05	0	A_samples_contig_gene71523_1
A_samples_contig_gene198183_1	10239072	0.0013	0.04	ff high, rl low	0.00049894	0.00058332	0.00039	0	0	5.8169e-05	A_samples_contig_gene198183_1
A_samples_contig_gene189016_5	10370253	0.0011	3.3	ff low, rl high	3.4579e-05	8.8203e-05	8.1084e-05	0.00020764	0.00023079	0.00022575	A_samples_contig_gene189016_5
A_samples_contig_gene59114_4	10385318	0.00025	0	ff high, rl low	0.00025294	0.00032259	0.00032951	0	0	0	A_samples_contig_gene59114_4
A_samples_contig_gene67080_1	10413916	0.0019	0	ff high, rl low	0.00064529	0.00045722	0.00042032	0	0	0	A_samples_contig_gene67080_1
A_samples_contig_gene168533_1	10364729	0.00016	0	ff high, rl low	0.00063234	0.00075272	0.00059312	0	0	0	A_samples_contig_gene168533_1
A_samples_contig_gene192316_1	10020986	< 0.00010	INF	ff low, rl high	0	0	0	2.6909e-05	2.9909e-05	3.3436e-05	A_samples_contig_gene192316_1
A_samples_contig_gene208565_1	10097080	0.0027	0	ff high, rl low	0.00012087	0.00020555	0.00018896	0	0	0	A_samples_contig_gene208565_1
A_samples_contig_gene64300_2	10342185	0.0063	0	ff high, rl low	3.4932e-05	2.9702e-05	5.4609e-05	0	0	0	A_samples_contig_gene64300_2
Cluster of A_samples_contig_gene5290_1 (10165066)	10165066 [86]	0.78	0.9	[]	8.0528e-05	0.00013352	9.5337e-05	7.9284e-05	9.0803e-05	0.00012142	Cluster of A_samples_contig_gene5290_1 (10165066)
A_samples_contig_gene5290_1	10165066	0.002	2.6	ff low, rl high	0.0004432	0.00068515	0.00066135	0.0014517	0.0014791	0.0018037	A_samples_contig_gene5290_1
A_samples_contig_gene196353_19	10261818	0.00063	12	ff low, rl high	2.1854e-05	7.4326e-05	6.8327e-05	0.00059054	0.00060168	0.00077453	A_samples_contig_gene196353_19
A_samples_contig_gene152885_22	10360147	0.00011	2.3	ff low, rl high	0.00019118	0.00014449	0.00016604	0.00038267	0.00037217	0.00037642	A_samples_contig_gene152885_22
A_samples_contig_gene88178_20	10284186	< 0.00010	0.06	ff high, rl low	0.00039463	0.0004101	0.00035987	0	5.4874e-05	2.0448e-05	A_samples_contig_gene88178_20
A_samples_contig_gene9850_3	10086331	0.0032	0.09	ff high, rl low	0.0002841	0.00046453	0.0003758	1.6404e-05	1.8233e-05	6.1147e-05	A_samples_contig_gene9850_3
A_samples_contig_gene90779_10	10301220	0.0052	0.03	ff high, rl low	0.00024233	0.00031843	0.0001722	0	0	2.0547e-05	A_samples_contig_gene90779_10
A_samples_contig_gene4704_136	10001793	0.0028	INF	ff low, rl high	0	0	0	0.00014883	0.00025732	0.00022601	A_samples_contig_gene4704_136
A_samples_contig_gene4673_1	10396752	0.001	0	ff high, rl low	0.000463	0.00068893	0.00054285	0	0	0	A_samples_contig_gene4673_1
A_samples_contig_gene31907_1	10423952	0.0036	0.04	ff high, rl low	0.0002778	0.00043304	0.00028952	0	0	4.3183e-05	A_samples_contig_gene31907_1
A_samples_contig_gene208014_7	10183516	0.0015	3.9	ff low, rl high	2.1408e-05	1.8203e-05	3.3467e-05	8.0348e-05	0.00010717	9.9835e-05	A_samples_contig_gene208014_7
A_samples_contig_gene153790_1	10110248	0.0061	0.2	ff high, rl low	0.00013797	0.00023461	0.00021568	3.452e-05	3.8368e-05	4.2892e-05	A_samples_contig_gene153790_1
A_samples_contig_gene115880_18	10355664	0.0047	0.05	ff high, rl low	8.7837e-05	0.0001307	0.00015448	0	0	2.0481e-05	A_samples_contig_gene115880_18
A_samples_contig_gene126227_64	10036379	0.0014	5.6	ff low, rl high	0	1.8822e-05	1.7303e-05	6.6466e-05	7.3876e-05	6.194e-05	A_samples_contig_gene126227_64
A_samples_contig_gene221757_2	10227176	0.0063	INF	ff low, rl high	0	0	0	0.00011024	6.1266e-05	6.8489e-05	A_samples_contig_gene221757_2
A_samples_contig_gene204053_8	10031136	0.00017	0	ff high, rl low	2.1476e-05	1.826e-05	1.6786e-05	0	0	0	A_samples_contig_gene204053_8
Cluster of A_samples_contig_gene12680_1 (10079157)	10079157 [83]	0.069	0.6	[]	0.00010889	0.00014996	0.00012577	6.4075e-05	7.5432e-05	0.00010995	Cluster of A_samples_contig_gene12680_1 (10079157)
A_samples_contig_gene94608_7	10305891	0.0028	0.008	ff high, rl low	0.00035903	0.00061053	0.00047585	1.1717e-05	0	0	A_samples_contig_gene94608_7
A_samples_contig_gene1774_16	10420265	0.0055	6.5	ff low, rl high	1.4911e-05	2.5357e-05	2.331e-05	0.00012312	0.00011196	0.00018079	A_samples_contig_gene1774_16
A_samples_contig_gene168622_1	10288267	0.00016	0	ff high, rl low	0.00075881	0.00090326	0.00071174	0	0	0	A_samples_contig_gene168622_1
A_samples_contig_gene9337_1	10002247	0.0027	0	ff high, rl low	3.1148e-05	5.2969e-05	4.8694e-05	0	0	0	A_samples_contig_gene9337_1
A_samples_contig_gene157364_5	10348552	< 0.00010	INF	ff low, rl high	0	0	0	4.6761e-05	3.8981e-05	4.3577e-05	A_samples_contig_gene157364_5
A_samples_contig_gene52920_1	10385110	0.0027	0	ff high, rl low	5.0401e-05	8.5707e-05	7.8791e-05	0	0	0	A_samples_contig_gene52920_1
A_samples_contig_gene154619_1	10203032	0.0059	0.1	ff high, rl low	3.6766e-05	3.1261e-05	2.8738e-05	1.3799e-05	0	0	A_samples_contig_gene154619_1
A_samples_contig_gene55246_1	10126605	0.00017	0	ff high, rl low	0.00031042	0.00026394	0.00024264	0	0	0	A_samples_contig_gene55246_1
A_samples_contig_gene160924_1	10015094	0.0063	0	ff high, rl low	0.00012305	0.00010462	0.00019236	0	0	0	A_samples_contig_gene160924_1
A_samples_contig_gene45142_15	10395371	0.00017	0	ff high, rl low	5.294e-05	4.5013e-05	4.138e-05	0	0	0	A_samples_contig_gene45142_15
A_samples_contig_gene79324_1	10199523	0.00017	0	ff high, rl low	1.826e-05	1.5526e-05	1.4273e-05	0	0	0	A_samples_contig_gene79324_1
Cluster of A_samples_contig_gene7535_12 (10012704)	10012704 [91]	0.21	1.1	[]	0.00012716	0.00014692	0.0001553	0.00015589	0.00014961	0.00017298	Cluster of A_samples_contig_gene7535_12 (10012704)
A_samples_contig_gene135531_1	10315845	0.006	0.2	ff high, rl low	0.00032138	0.00045543	0.00050241	8.0411e-05	0.00013406	0	A_samples_contig_gene135531_1
A_samples_contig_gene114108_2	10255109	0.00093	INF	ff low, rl high	0	0	0	0.00013731	0.00015262	0.00019905	A_samples_contig_gene114108_2
A_samples_contig_gene191763_1	10353094	< 0.00010	0	ff high, rl low	0.00063528	0.00072021	0.00074485	0	0	0	A_samples_contig_gene191763_1
A_samples_contig_gene133143_17	10234787	< 0.00010	INF	ff low, rl high	0	0	0	0.00031226	0.00028922	0.00025866	A_samples_contig_gene133143_17
A_samples_contig_gene25449_3	10139748	0.0017	0.1	ff high, rl low	0.00021912	0.00018631	0.00017127	5.4826e-05	0	0	A_samples_contig_gene25449_3
A_samples_contig_gene81076_9	10080748	0.00017	0	ff high, rl low	0.00027593	0.00023461	0.00021568	0	0	0	A_samples_contig_gene81076_9
A_samples_contig_gene132617_30	10388761	< 0.00010	INF	ff low, rl high	0	0	0	0.00010252	0.00011395	0.00012739	A_samples_contig_gene132617_30
A_samples_contig_gene4456_49	10098241	0.0063	0	ff high, rl low	0.00015882	0.00013504	0.00024828	0	0	0	A_samples_contig_gene4456_49
A_samples_contig_gene38040_46	10012199	0.00017	0	ff high, rl low	6.9333e-05	5.8951e-05	5.4193e-05	0	0	0	A_samples_contig_gene38040_46
A_samples_contig_gene207015_1	10156298	< 0.00010	INF	ff low, rl high	0	0	0	5.1007e-05	5.6694e-05	6.3378e-05	A_samples_contig_gene207015_1
A_samples_contig_gene68031_1	10397929	0.00017	0	ff high, rl low	0.00013391	0.00011386	0.00010467	0	0	0	A_samples_contig_gene68031_1
Cluster of description (NM_001289745)	NM_001289745 [38]	0.41	0.9	[]	0.00048894	0.00048423	0.00039833	0.00042293	0.00042835	0.00043785	Cluster of description (NM_001289745)
A_samples_contig_gene46150_9	10285381	< 0.00010	0	ff high, rl low	0.00085609	0.0010257	0.0009429	0	0	0	A_samples_contig_gene46150_9
A_samples_contig_gene46725_1	10003803	0.0044	0	ff high, rl low	0.0010347	0.0019356	0.0016176	0	0	0	A_samples_contig_gene46725_1
A_samples_contig_gene25857_6	10406926	0.0017	0	ff high, rl low	0.00035248	0.00022477	0.00034439	0	0	0	A_samples_contig_gene25857_6
A_samples_contig_gene148509_4	10289432	0.00017	0	ff high, rl low	4.0172e-05	3.4157e-05	3.14e-05	0	0	0	A_samples_contig_gene148509_4
Cluster of A_samples_contig_gene117298_1 (10011661)	10011661 [70]	0.00093	0.4	aff high, arl low	0.00014736	0.00012284	0.00014875	5.1259e-05	4.8002e-05	6.3898e-05	Cluster of A_samples_contig_gene117298_1 (10011661)
A_samples_contig_gene117298_1	10011661	0.0001	0.08	ff high, rl low	0.0015753	0.001446	0.001763	0.00012093	7.4675e-05	0.00016696	A_samples_contig_gene117298_1
A_samples_contig_gene33204_19	10299100	< 0.00010	0.02	ff high, rl low	0.00050944	0.00045657	0.00053811	2.067e-05	0	1.2842e-05	A_samples_contig_gene33204_19
A_samples_contig_gene90156_1	10408407	0.0002	0.02	ff high, rl low	0.00042462	0.00033095	0.00038722	2.6561e-05	0	0	A_samples_contig_gene90156_1
A_samples_contig_gene78965_1	10142825	0.0013	0.02	ff high, rl low	0.00078049	0.00052142	0.00061006	4.1846e-05	0	0	A_samples_contig_gene78965_1
A_samples_contig_gene208414_1	10333384	0.0054	0.03	ff high, rl low	0.00049411	0.00030009	0.00030346	0	2.9446e-05	0	A_samples_contig_gene208414_1
A_samples_contig_gene23354_1	10362504	< 0.00010	0	ff high, rl low	8.1026e-05	7.8735e-05	8.1428e-05	0	0	0	A_samples_contig_gene23354_1
A_samples_contig_gene90457_1	10186324	0.0044	0	ff high, rl low	0.00031245	0.00022771	0.00041867	0	0	0	A_samples_contig_gene90457_1
A_samples_contig_gene157423_14	10284330	0.0069	0	ff high, rl low	9.221e-05	4.9002e-05	9.9103e-05	0	0	0	A_samples_contig_gene157423_14
A_samples_contig_gene68734_1	10002652	< 0.00010	0	ff high, rl low	0.00016606	0.00017649	0.0001947	0	0	0	A_samples_contig_gene68734_1
A_samples_contig_gene150706_1	10266376	0.00088	0	ff high, rl low	0.00062085	0.0004223	0.00058233	0	0	0	A_samples_contig_gene150706_1
A_samples_contig_gene9970_1	10419984	0.00017	0	ff high, rl low	0.00013391	0.00011386	0.00010467	0	0	0	A_samples_contig_gene9970_1
A_samples_contig_gene102515_24	10179957	< 0.00010	INF	ff low, rl high	0	0	0	8.3898e-06	9.3252e-06	1.0425e-05	A_samples_contig_gene102515_24
A_samples_contig_gene33204_18	10298687	0.00041	0	ff high, rl low	0.00015347	0.00013049	0.00017993	0	0	0	A_samples_contig_gene33204_18
A_samples_contig_gene84816_1	10338555	0.0063	0	ff high, rl low	3.5944e-05	3.0561e-05	5.619e-05	0	0	0	A_samples_contig_gene84816_1
A_samples_contig_gene118955_1	10215908	0.00017	0	ff high, rl low	3.229e-05	2.7455e-05	2.5239e-05	0	0	0	A_samples_contig_gene118955_1
A_samples_contig_gene186052_1	10113921	0.00017	0	ff high, rl low	6.6304e-05	5.6376e-05	5.1826e-05	0	0	0	A_samples_contig_gene186052_1
Cluster of A_samples_contig_gene165731_15 (10382895)	10382895 [50]	0.016	1.1	[]	0.00016469	0.00016886	0.00016589	0.00017787	0.00018902	0.00019532	Cluster of A_samples_contig_gene165731_15 (10382895)
A_samples_contig_gene89303_2	10422723	0.005	1.9	ff low, rl high	0.00012765	0.00010854	0.00015964	0.00022996	0.0002769	0.00023811	A_samples_contig_gene89303_2
A_samples_contig_gene9118_2	10093295	< 0.00010	0	ff high, rl low	0.00065041	0.00073736	0.00076258	0	0	0	A_samples_contig_gene9118_2
A_samples_contig_gene11611_1	10077662	0.0059	2.2	ff low, rl high	0.00061158	0.00052	0.00063738	0.0010711	0.0013606	0.0015211	A_samples_contig_gene11611_1
A_samples_contig_gene6677_1	10033529	< 0.00010	0.03	ff high, rl low	0.00062085	0.00052788	0.00058233	0	0	5.7904e-05	A_samples_contig_gene6677_1
A_samples_contig_gene137825_3	10280014	0.00041	0	ff high, rl low	0.00054634	0.00046453	0.00064057	0	0	0	A_samples_contig_gene137825_3
A_samples_contig_gene235101_1	10153381	0.00041	0	ff high, rl low	0.00047925	0.00040749	0.0005619	0	0	0	A_samples_contig_gene235101_1
A_samples_contig_gene30007_50	10268600	0.0036	INF	ff low, rl high	0	0	0	3.8398e-05	4.268e-05	2.3856e-05	A_samples_contig_gene30007_50
A_samples_contig_gene140095_1	10406609	0.00017	0	ff high, rl low	8.6721e-05	7.3736e-05	6.7785e-05	0	0	0	A_samples_contig_gene140095_1
A_samples_contig_gene127636_3	10213305	0.0063	0	ff high, rl low	2.5578e-05	2.1748e-05	3.9985e-05	0	0	0	A_samples_contig_gene127636_3
Cluster of A_samples_contig_gene780_1 (10096121)	10096121 [47]	0.0048	0.3	aff high, arl low	0.0004006	0.00029279	0.00027444	9.6665e-05	8.8392e-05	0.00010734	Cluster of A_samples_contig_gene780_1 (10096121)
A_samples_contig_gene780_1	10096121	0.0018	0.04	ff high, rl low	0.0039161	0.0025988	0.002837	0.00014339	0.00015938	8.9083e-05	A_samples_contig_gene780_1
A_samples_contig_gene5550_5	10228108	0.00048	0.1	ff high, rl low	0.0010943	0.00096491	0.00082368	0.00015211	6.7629e-05	7.5602e-05	A_samples_contig_gene5550_5
A_samples_contig_gene141475_1	10182138	0.0054	0.1	ff high, rl low	0.0012123	0.00068718	0.00088441	9.0998e-05	0.00010114	7.5378e-05	A_samples_contig_gene141475_1
A_samples_contig_gene69221_143	10298363	0.0041	0	ff high, rl low	0.0008106	0.0006203	0.00044352	0	0	0	A_samples_contig_gene69221_143
A_samples_contig_gene6190_2	10053767	0.0036	3.3	ff low, rl high	0.0004604	0.00019573	0.00023991	0.0010368	0.00083225	0.0010735	A_samples_contig_gene6190_2
A_samples_contig_gene15990_1	10148950	< 0.00010	0	ff high, rl low	0.00079793	0.00067844	0.00073375	0	0	0	A_samples_contig_gene15990_1
A_samples_contig_gene67042_1	10219611	0.0009	0.06	ff high, rl low	0.001852	0.0013779	0.0013571	8.6885e-05	9.6572e-05	0.00010796	A_samples_contig_gene67042_1
A_samples_contig_gene101591_1	10354773	0.0015	0.06	ff high, rl low	0.0012706	0.00087775	0.00093106	5.9607e-05	6.6253e-05	7.4064e-05	A_samples_contig_gene101591_1
A_samples_contig_gene6134_4	10048595	0.0029	0	ff high, rl low	0.00036369	0.00054974	0.00034745	0	0	0	A_samples_contig_gene6134_4
A_samples_contig_gene45737_1	10022706	0.0018	0.1	ff high, rl low	0.00090057	0.0006381	0.00070392	0.00011266	0	0.00013999	A_samples_contig_gene45737_1
A_samples_contig_gene199286_1	10172741	0.0011	0.2	ff high, rl low	0.00012159	0.00013784	0.00012672	3.0423e-05	0	3.7801e-05	A_samples_contig_gene199286_1
A_samples_contig_gene67836_2	10318136	0.00041	0	ff high, rl low	8.0582e-05	6.8515e-05	9.4479e-05	0	0	0	A_samples_contig_gene67836_2
A_samples_contig_gene17038_1	10332505	0.0033	0	ff high, rl low	0.00026267	0.00014889	0.00020531	0	0	0	A_samples_contig_gene17038_1
A_samples_contig_gene111879_1	10235967	0.00017	0	ff high, rl low	0.00010755	9.1444e-05	8.4064e-05	0	0	0	A_samples_contig_gene111879_1
A_samples_contig_gene201105_1	10032415	0.00017	0	ff high, rl low	0.00011575	9.8418e-05	9.0476e-05	0	0	0	A_samples_contig_gene201105_1
Cluster of A_samples_contig_gene234354_3 (10093439)	10093439 [71]	0.005	0.4	aff high, arl low	8.6533e-05	0.00012212	0.00010887	4.1287e-05	4.5606e-05	5.0439e-05	Cluster of A_samples_contig_gene234354_3 (10093439)
A_samples_contig_gene6151_3	10308310	0.0022	0	ff high, rl low	0.00021251	0.00034495	0.00025671	0	0	0	A_samples_contig_gene6151_3
A_samples_contig_gene59114_3	10386307	0.0048	0	ff high, rl low	0.00015994	0.00029917	0.00022502	0	0	0	A_samples_contig_gene59114_3
A_samples_contig_gene233364_1	10210936	0.00038	0	ff high, rl low	0.0013008	0.0015208	0.0017794	0	0	0	A_samples_contig_gene233364_1
A_samples_contig_gene117552_1	10249915	0.00031	0	ff high, rl low	0.00049284	0.00065849	0.00055032	0	0	0	A_samples_contig_gene117552_1
A_samples_contig_gene159286_1	10367832	0.00021	0	ff high, rl low	0.00019606	0.00025005	0.00020433	0	0	0	A_samples_contig_gene159286_1
A_samples_contig_gene41425_1	10329096	0.002	0	ff high, rl low	0.0008114	0.0010349	0.00063422	0	0	0	A_samples_contig_gene41425_1
A_samples_contig_gene229007_2	10365856	0.005	0	ff high, rl low	0.00011478	9.7591e-05	5.981e-05	0	0	0	A_samples_contig_gene229007_2
A_samples_contig_gene199615_11	10114750	0.0045	0.2	ff high, rl low	5.8122e-05	4.9419e-05	4.543e-05	0	1.6164e-05	1.8069e-05	A_samples_contig_gene199615_11
A_samples_contig_gene14510_2	10290272	0.002	0	ff high, rl low	7.1699e-05	9.1444e-05	5.6043e-05	0	0	0	A_samples_contig_gene14510_2
A_samples_contig_gene132175_5	10193555	0.00017	0	ff high, rl low	3.8969e-05	3.3134e-05	3.046e-05	0	0	0	A_samples_contig_gene132175_5
A_samples_contig_gene124801_1	10147148	0.00017	0	ff high, rl low	0.00013391	0.00011386	0.00010467	0	0	0	A_samples_contig_gene124801_1
A_samples_contig_gene33003_1	10330973	0.00017	0	ff high, rl low	0.00011382	9.6778e-05	8.8968e-05	0	0	0	A_samples_contig_gene33003_1
Cluster of A_samples_contig_gene57504_10 (10051995)	10051995 [56]	0.0016	0.3	aff high, arl low	0.00019357	0.00021527	0.00016806	5.2769e-05	8.458e-05	6.4544e-05	Cluster of A_samples_contig_gene57504_10 (10051995)
A_samples_contig_gene57504_10	10051995	0.0035	3.3	ff low, rl high	0.00017673	0.00030053	0.00015787	0.00056852	0.00073723	0.00077705	A_samples_contig_gene57504_10
A_samples_contig_gene310_1	10132459	0.00079	0.05	ff high, rl low	0.0011724	0.00084733	0.0011913	4.4002e-05	4.8907e-05	5.4674e-05	A_samples_contig_gene310_1
A_samples_contig_gene53058_50	10383662	0.0014	0.02	ff high, rl low	0.00047969	0.000322	0.00035521	1.8951e-05	0	0	A_samples_contig_gene53058_50
A_samples_contig_gene231831_2	10146045	0.004	0.4	ff high, rl low	0.00027772	0.00023613	0.00025654	7.5803e-05	0.00014745	0.00011774	A_samples_contig_gene231831_2
A_samples_contig_gene222995_1	10409218	0.0015	0.1	ff high, rl low	0.001639	0.0014865	0.0011103	8.2019e-05	0.00018233	0.00020382	A_samples_contig_gene222995_1
A_samples_contig_gene152828_1	10041706	0.0054	0.2	ff high, rl low	0.00035631	0.00050493	0.00030945	5.9434e-05	6.6061e-05	7.3849e-05	A_samples_contig_gene152828_1
A_samples_contig_gene23004_2	10354244	0.0049	0.06	ff high, rl low	0.0003024	0.00017141	0.00025607	0	4.205e-05	0	A_samples_contig_gene23004_2
A_samples_contig_gene27213_32	10108792	0.002	0	ff high, rl low	0.00015176	0.00019356	0.00011862	0	0	0	A_samples_contig_gene27213_32
A_samples_contig_gene159919_1	10194872	0.00064	0.05	ff high, rl low	0.00022917	0.00023383	0.00017913	3.4404e-05	0	0	A_samples_contig_gene159919_1
A_samples_contig_gene82555_12	10005193	0.005	0	ff high, rl low	7.5881e-05	6.4519e-05	3.9541e-05	0	0	0	A_samples_contig_gene82555_12
A_samples_contig_gene123688_1	10179598	0.00017	0	ff high, rl low	0.00067617	0.00057492	0.00052852	0	0	0	A_samples_contig_gene123688_1
A_samples_contig_gene160573_4	10231965	< 0.00010	0	ff high, rl low	7.5741e-05	6.4399e-05	7.8936e-05	0	0	0	A_samples_contig_gene160573_4
A_samples_contig_gene192120_1	10082128	0.002	5.1	ff low, rl high	0	9.1444e-05	8.4064e-05	0.00032291	0.00026918	0.00030092	A_samples_contig_gene192120_1
A_samples_contig_gene211464_1	10123108	0.0033	0.1	ff high, rl low	0.00027593	0.00035192	0.00032352	0	0.00011511	0	A_samples_contig_gene211464_1
A_samples_contig_gene36007_4	10367498	0.00017	0	ff high, rl low	5.0494e-05	4.2933e-05	3.9468e-05	0	0	0	A_samples_contig_gene36007_4
A_samples_contig_gene28518_54	10154235	0.00017	0	ff high, rl low	2.5247e-05	2.1466e-05	1.9734e-05	0	0	0	A_samples_contig_gene28518_54
Cluster of A_samples_contig_gene88410_2 (10403372)	10403372 [48]	0.14	0.7	[]	0.00016126	0.00016396	0.0002212	0.00012784	9.7727e-05	0.00016703	Cluster of A_samples_contig_gene88410_2 (10403372)
A_samples_contig_gene7314_1	10177767	0.001	0.02	ff high, rl low	0.00098975	0.0012623	0.0014699	7.4293e-05	0	0	A_samples_contig_gene7314_1
A_samples_contig_gene57457_38	10306204	0.0057	0.07	ff high, rl low	0.00068293	0.00038711	0.00059312	0.00011392	0	0	A_samples_contig_gene57457_38
A_samples_contig_gene172387_1	10139650	0.0063	0	ff high, rl low	0.00099594	0.00084681	0.0015569	0	0	0	A_samples_contig_gene172387_1
A_samples_contig_gene176017_1	10005286	0.00029	INF	ff low, rl high	0	0	0	0.0003987	0.00037985	0.0004954	A_samples_contig_gene176017_1
A_samples_contig_gene119245_2	10226133	0.00058	0.1	ff high, rl low	0.00037731	0.00038497	0.00047187	5.6643e-05	0	7.0381e-05	A_samples_contig_gene119245_2
A_samples_contig_gene5719_12	10355153	0.0063	0	ff high, rl low	0.00029373	0.00031219	0.00051659	0	0	0	A_samples_contig_gene5719_12
A_samples_contig_gene105557_2	10201299	0.00017	0	ff high, rl low	7.5881e-05	6.4519e-05	5.9312e-05	0	0	0	A_samples_contig_gene105557_2
A_samples_contig_gene157948_24	10400567	0.00017	0	ff high, rl low	7.5462e-05	6.4162e-05	5.8984e-05	0	0	0	A_samples_contig_gene157948_24
Cluster of A_samples_contig_gene233680_2 (10362920)	10362920 [13]	0.0081	1.5	[]	0.00049356	0.00049153	0.00039495	0.00077387	0.00071681	0.00063845	Cluster of A_samples_contig_gene233680_2 (10362920)
A_samples_contig_gene233680_2	10362920	< 0.00010	1.8	ff low, rl high	0.0036423	0.0036991	0.0032424	0.0060755	0.006373	0.0062279	A_samples_contig_gene233680_2
Cluster of A_samples_contig_gene754_8 (10187996)	10187996 [53]	0.57	0.9	[]	0.00023889	0.00016689	0.00016115	0.00015787	0.00018698	0.0001725	Cluster of A_samples_contig_gene754_8 (10187996)
A_samples_contig_gene754_8	10187996	0.0061	2	ff low, rl high	0.00089078	0.00060591	0.0007891	0.0016939	0.0014368	0.0013293	A_samples_contig_gene754_8
A_samples_contig_gene106011_4	10338577	0.00081	0	ff high, rl low	0.00059385	0.00045444	0.00041776	0	0	0	A_samples_contig_gene106011_4
A_samples_contig_gene18731_1	10007600	0.0011	0	ff high, rl low	0.00058259	0.00060544	0.00040478	0	0	0	A_samples_contig_gene18731_1
A_samples_contig_gene105399_21	10253112	0.00046	0	ff high, rl low	0.00046497	0.00034593	0.00036344	0	0	0	A_samples_contig_gene105399_21
A_samples_contig_gene31865_6	10124051	0.0014	11	ff low, rl high	0	5.0493e-05	4.6418e-05	0.00040118	0.00034682	0.00027693	A_samples_contig_gene31865_6
A_samples_contig_gene236188_1	10198129	0.0051	0	ff high, rl low	0.00041182	0.00023343	0.00026824	0	0	0	A_samples_contig_gene236188_1
A_samples_contig_gene26902_1	10089983	0.0028	0	ff high, rl low	0.00054201	0.00036868	0.00033892	0	0	0	A_samples_contig_gene26902_1
A_samples_contig_gene101299_15	10295438	0.0051	0	ff high, rl low	0.00035631	0.00020197	0.00023209	0	0	0	A_samples_contig_gene101299_15
A_samples_contig_gene34727_1	10003604	0.00014	0	ff high, rl low	0.00011877	0.00015148	0.00013925	0	0	0	A_samples_contig_gene34727_1
A_samples_contig_gene23977_1	10292107	0.00017	0	ff high, rl low	0.00015433	0.00013122	0.00012063	0	0	0	A_samples_contig_gene23977_1
A_samples_contig_gene46729_10	10163372	0.0036	INF	ff low, rl high	0	0	0	8.9541e-05	9.9523e-05	5.5629e-05	A_samples_contig_gene46729_10
A_samples_contig_gene190816_4	10073571	0.00017	0	ff high, rl low	5.7875e-05	4.9209e-05	4.5238e-05	0	0	0	A_samples_contig_gene190816_4
Cluster of A_samples_contig_gene15743_2 (10131020)	10131020 [83]	0.012	0.2	[]	5.6138e-05	2.8512e-05	4.3374e-05	5.9434e-06	6.6853e-06	9.9913e-06	Cluster of A_samples_contig_gene15743_2 (10131020)
A_samples_contig_gene52742_1	10119866	0.00095	0	ff high, rl low	0.00027085	0.00018094	0.00022683	0	0	0	A_samples_contig_gene52742_1
A_samples_contig_gene15599_1	10280479	0.00054	0	ff high, rl low	0.00026608	0.00018853	0.00024264	0	0	0	A_samples_contig_gene15599_1
A_samples_contig_gene191546_1	10114739	< 0.00010	0	ff high, rl low	0.000223	0.00018961	0.00021788	0	0	0	A_samples_contig_gene191546_1
A_samples_contig_gene370_2	10247712	0.0033	0	ff high, rl low	3.3395e-05	1.893e-05	2.6103e-05	0	0	0	A_samples_contig_gene370_2
A_samples_contig_gene10350_1	10418490	0.00017	0	ff high, rl low	0.00013902	0.0001182	0.00010866	0	0	0	A_samples_contig_gene10350_1
A_samples_contig_gene19973_2	10321009	0.0033	0	ff high, rl low	3.3125e-05	1.8777e-05	2.5892e-05	0	0	0	A_samples_contig_gene19973_2
A_samples_contig_gene133187_1	10010142	0.0046	0	ff high, rl low	9.0057e-05	5.1048e-05	9.3856e-05	0	0	0	A_samples_contig_gene133187_1
A_samples_contig_gene105177_1	10306318	0.0014	0	ff high, rl low	5.1934e-05	6.6236e-05	8.1187e-05	0	0	0	A_samples_contig_gene105177_1
A_samples_contig_gene4336_1	10213980	0.005	0	ff high, rl low	6.8179e-05	5.797e-05	3.5528e-05	0	0	0	A_samples_contig_gene4336_1
A_samples_contig_gene2020_1	10393469	0.0063	0	ff high, rl low	2.5388e-05	2.1586e-05	3.9688e-05	0	0	0	A_samples_contig_gene2020_1
A_samples_contig_gene17700_1	10111932	0.0063	0	ff high, rl low	5.1542e-05	4.3824e-05	8.0574e-05	0	0	0	A_samples_contig_gene17700_1
A_samples_contig_gene102701_1	10296269	0.0063	0	ff high, rl low	5.0032e-05	4.254e-05	7.8213e-05	0	0	0	A_samples_contig_gene102701_1
A_samples_contig_gene39378_1	10339559	0.00017	0	ff high, rl low	4.8607e-05	4.1329e-05	3.7993e-05	0	0	0	A_samples_contig_gene39378_1
Cluster of A_samples_contig_gene96482_7 (10046078)	10046078	0.003	1.6	aff low, arl high	0.0052962	0.0049094	0.0045755	0.0075623	0.0085051	0.0072051	Cluster of A_samples_contig_gene96482_7 (10046078)
A_samples_contig_gene96482_7	10046078	0.003	1.6	ff low, rl high	0.0052962	0.0049094	0.0045755	0.0075623	0.0085051	0.0072051	A_samples_contig_gene96482_7
Cluster of A_samples_contig_gene233185_3 (10362277)	10362277 [28]	0.57	0.9	[]	7.4576e-05	7.4844e-05	9.4592e-05	8.5093e-05	8.4371e-05	4.8948e-05	Cluster of A_samples_contig_gene233185_3 (10362277)
A_samples_contig_gene10848_14	10343780	0.0032	0.1	ff high, rl low	0.00020325	0.00013825	0.00015887	0	3.3915e-05	3.7913e-05	A_samples_contig_gene10848_14
A_samples_contig_gene4014_3	10080929	0.00041	0	ff high, rl low	0.00016358	0.00013908	0.00019179	0	0	0	A_samples_contig_gene4014_3
A_samples_contig_gene34693_4	10318490	0.005	0	ff high, rl low	0.00012195	0.00010369	6.3548e-05	0	0	0	A_samples_contig_gene34693_4
A_samples_contig_gene67698_1	10186697	< 0.00010	INF	ff low, rl high	0	0	0	5.2308e-05	5.814e-05	6.4995e-05	A_samples_contig_gene67698_1
A_samples_contig_gene94608_24	10122454	0.00017	0	ff high, rl low	4.0651e-05	3.4564e-05	3.1774e-05	0	0	0	A_samples_contig_gene94608_24
A_samples_contig_gene49074_1	10201608	0.00015	0.4	ff high, rl low	0.02067	0.020594	0.019858	0.0073817	0.0093443	0.0063695	A_samples_contig_gene49074_1
Cluster of A_samples_contig_gene264_9 (10257019)	10257019 [48]	0.00042	0.06	aff high, arl low	0.00013374	0.0001606	0.00018107	1.2482e-05	7.3873e-06	1.0479e-05	Cluster of A_samples_contig_gene264_9 (10257019)
A_samples_contig_gene264_9	10257019	0.00017	0	ff high, rl low	0.00031997	0.00034007	0.00040641	0	0	0	A_samples_contig_gene264_9
A_samples_contig_gene8433_1	10179912	0.00049	0	ff high, rl low	0.00059019	0.00064519	0.00046131	0	0	0	A_samples_contig_gene8433_1
A_samples_contig_gene1811_1	10328425	0.00014	0	ff high, rl low	0.00093392	0.00084371	0.00072999	0	0	0	A_samples_contig_gene1811_1
A_samples_contig_gene6587_22	10187135	0.0044	0	ff high, rl low	0.00018211	0.00023227	0.0003274	0	0	0	A_samples_contig_gene6587_22
A_samples_contig_gene76939_1	10142386	0.00078	0	ff high, rl low	0.00028893	0.00042433	0.00036956	0	0	0	A_samples_contig_gene76939_1
A_samples_contig_gene6386_8	10243420	0.0006	0	ff high, rl low	0.00028002	0.0003439	0.00024319	0	0	0	A_samples_contig_gene6386_8
A_samples_contig_gene181771_1	10140065	0.0066	0	ff high, rl low	0.00074116	0.0014404	0.00099313	0	0	0	A_samples_contig_gene181771_1
A_samples_contig_gene48099_15	10380616	0.0014	0	ff high, rl low	0.00020086	0.00028464	0.000314	0	0	0	A_samples_contig_gene48099_15
A_samples_contig_gene48099_16	10379991	0.004	0	ff high, rl low	0.00017289	0.00011025	0.00020271	0	0	0	A_samples_contig_gene48099_16
A_samples_contig_gene59793_1	10363799	0.0027	0	ff high, rl low	8.4836e-05	0.00014427	0.00013262	0	0	0	A_samples_contig_gene59793_1
Cluster of A_samples_contig_gene10770_2 (10128813)	10128813 [29]	0.94	1	[]	0.00022842	0.00027045	0.00020617	0.00020646	0.00022833	0.00027722	Cluster of A_samples_contig_gene10770_2 (10128813)
A_samples_contig_gene3280_4	10385486	0.00032	0.1	ff high, rl low	0.0010689	0.00090887	0.00083552	0.00013373	0.00014864	0.00011077	A_samples_contig_gene3280_4
Cluster of description (NM_001025200)	NM_001025200	0.0027	2	aff low, arl high	0.0039989	0.0057404	0.003694	0.0085372	0.0094456	0.0091546	Cluster of description (NM_001025200)
description	NM_001025200	0.0027	2	aff low, arl high	0.0039989	0.0057404	0.003694	0.0085372	0.0094456	0.0091546	description
Cluster of A_samples_contig_gene2882_7 (10066823)	10066823 [8]	0.0013	2.3	aff low, arl high	0.00016907	0.0001378	0.00014784	0.00030777	0.00036116	0.00038632	Cluster of A_samples_contig_gene2882_7 (10066823)
A_samples_contig_gene2882_7	10066823	0.0051	1.8	ff low, rl high	0.00028455	0.00020738	0.00025419	0.00039667	0.00047481	0.00049288	A_samples_contig_gene2882_7
Cluster of A_samples_contig_gene136179_2 (10147170)	10147170 [30]	0.00036	0.08	aff high, arl low	8.0615e-05	0.00010173	7.9907e-05	8.1457e-06	4.7731e-06	6.9617e-06	Cluster of A_samples_contig_gene136179_2 (10147170)
A_samples_contig_gene136179_2	10147170	< 0.00010	0.1	ff high, rl low	0.00053563	0.00062104	0.00053285	7.3101e-05	6.0938e-05	6.8123e-05	A_samples_contig_gene136179_2
A_samples_contig_gene4248_1	10131652	< 0.00010	0	ff high, rl low	0.00020437	0.00023169	0.00023961	0	0	0	A_samples_contig_gene4248_1
A_samples_contig_gene206381_1	10033442	0.00017	0	ff high, rl low	7.0405e-05	5.9863e-05	5.5032e-05	0	0	0	A_samples_contig_gene206381_1
Cluster of A_samples_contig_gene232030_4 (10303115)	10303115 [63]	0.0095	0.4	[]	6.7753e-05	9.6733e-05	6.3457e-05	2.5496e-05	2.8541e-05	2.6809e-05	Cluster of A_samples_contig_gene232030_4 (10303115)
A_samples_contig_gene18889_1	10182205	0.00017	0	ff high, rl low	0.00028816	0.00029401	0.00036038	0	0	0	A_samples_contig_gene18889_1
A_samples_contig_gene31631_1	10394727	0.0011	0	ff high, rl low	0.00083284	0.00099138	0.00065098	0	0	0	A_samples_contig_gene31631_1
A_samples_contig_gene160187_1	10418115	0.0041	0	ff high, rl low	0.0008812	0.00093656	0.00051659	0	0	0	A_samples_contig_gene160187_1
A_samples_contig_gene181895_3	10008018	0.00041	0	ff high, rl low	0.00012141	0.00010323	0.00014235	0	0	0	A_samples_contig_gene181895_3
A_samples_contig_gene186104_29	10219012	0.0027	0	ff high, rl low	2.8162e-05	4.789e-05	4.4025e-05	0	0	0	A_samples_contig_gene186104_29
A_samples_contig_gene1373_5	10341233	0.0027	0	ff high, rl low	2.931e-05	4.9843e-05	4.582e-05	0	0	0	A_samples_contig_gene1373_5
A_samples_contig_gene89063_2	10380242	< 0.00010	INF	ff low, rl high	0	0	0	2.2048e-05	2.4506e-05	2.7396e-05	A_samples_contig_gene89063_2
Cluster of A_samples_contig_gene234111_2 (10009024)	10009024 [38]	0.011	0.6	[]	0.00018828	0.00014666	0.0001787	0.00010699	0.00010428	0.00012051	Cluster of A_samples_contig_gene234111_2 (10009024)
A_samples_contig_gene234111_2	10009024	< 0.00010	2.4	ff low, rl high	0.00045529	0.0004355	0.00040035	0.0010252	0.0010446	0.0010085	A_samples_contig_gene234111_2
A_samples_contig_gene152505_2	10213355	0.0016	0.07	ff high, rl low	0.001085	0.00075975	0.0011474	4.7908e-05	0.0001065	5.9528e-05	A_samples_contig_gene152505_2
A_samples_contig_gene124658_1	10036995	0.0051	0.06	ff high, rl low	0.00062558	0.00035461	0.00057048	0	8.6988e-05	0	A_samples_contig_gene124658_1
A_samples_contig_gene45998_2	10251427	< 0.00010	0	ff high, rl low	0.00033725	0.00028675	0.00030754	0	0	0	A_samples_contig_gene45998_2
A_samples_contig_gene83012_13	10379825	< 0.00010	0.2	ff high, rl low	0.0005751	0.00061123	0.00067428	0.00010792	0.00011995	0.00013409	A_samples_contig_gene83012_13
A_samples_contig_gene95665_2	10184161	0.00041	0	ff high, rl low	0.0001106	9.4035e-05	0.00012967	0	0	0	A_samples_contig_gene95665_2
A_samples_contig_gene126627_1	10130507	0.002	0	ff high, rl low	0.00011242	0.00014337	8.7869e-05	0	0	0	A_samples_contig_gene126627_1
A_samples_contig_gene87794_46	10272785	0.00017	0	ff high, rl low	5.5749e-05	4.7401e-05	4.3576e-05	0	0	0	A_samples_contig_gene87794_46
A_samples_contig_gene90987_4	10052729	0.00017	0	ff high, rl low	5.5749e-05	4.7401e-05	4.3576e-05	0	0	0	A_samples_contig_gene90987_4
A_samples_contig_gene193801_1	10090639	0.00017	0	ff high, rl low	0.00010043	8.5392e-05	7.8501e-05	0	0	0	A_samples_contig_gene193801_1
Cluster of A_samples_contig_gene72944_37 (10284158)	10284158 [27]	0.045	0.3	[]	0.00013471	0.00026825	0.00014092	5.3541e-05	4.8911e-05	6.4609e-05	Cluster of A_samples_contig_gene72944_37 (10284158)
A_samples_contig_gene72944_37	10284158	0.007	0	ff high, rl low	0.001804	0.0023373	0.0011415	0	0	0	A_samples_contig_gene72944_37
A_samples_contig_gene6190_1	10053149	< 0.00010	7.1	ff low, rl high	3.4232e-05	2.9106e-05	5.3514e-05	0.00025695	0.0002856	0.00028734	A_samples_contig_gene6190_1
A_samples_contig_gene146672_1	10127193	0.00041	0	ff high, rl low	0.00016022	0.00013623	0.00018785	0	0	0	A_samples_contig_gene146672_1
A_samples_contig_gene114387_2	10170982	0.0041	0.2	ff high, rl low	0.00010295	0.0001459	0.0001073	2.576e-05	0	3.2007e-05	A_samples_contig_gene114387_2
A_samples_contig_gene15251_2	10268856	0.0028	0.5	ff high, rl low	6.8809e-05	5.8506e-05	5.3784e-05	2.5825e-05	2.8704e-05	3.2088e-05	A_samples_contig_gene15251_2
A_samples_contig_gene141475_2	10183403	0.0036	0	ff high, rl low	0.00022956	0.00039037	0.00026915	0	0	0	A_samples_contig_gene141475_2
description	NM_000936	< 0.00010	2.5	aff low, arl high	0.0015862	0.0017982	0.0020663	0.0044537	0.0046072	0.0043833	description
Cluster of A_samples_contig_gene27461_1 (10395165)	10395165 [9]	0.0028	0.007	aff high, arl low	0.0005484	0.00093707	0.00073145	1.5773e-05	0	0	Cluster of A_samples_contig_gene27461_1 (10395165)
A_samples_contig_gene27461_1	10395165	0.00054	0.01	ff high, rl low	0.0018912	0.0025907	0.0020531	7.8865e-05	0	0	A_samples_contig_gene27461_1
A_samples_contig_gene76939_12	10216630	0.005	0	ff high, rl low	0.00015751	0.00022959	0.000299	0	0	0	A_samples_contig_gene76939_12
A_samples_contig_gene55205_1	10075117	0.0034	0	ff high, rl low	0.00055075	0.00093656	0.00094707	0	0	0	A_samples_contig_gene55205_1
A_samples_contig_gene20382_7	10408296	0.00017	0	ff high, rl low	0.00022119	0.00028211	0.00023773	0	0	0	A_samples_contig_gene20382_7
A_samples_contig_gene182045_1	10321814	0.004	0	ff high, rl low	0.00028885	0.00031577	0.00048381	0	0	0	A_samples_contig_gene182045_1
A_samples_contig_gene16408_2	10417464	< 0.00010	0	ff high, rl low	0.00028755	0.00030561	0.00033714	0	0	0	A_samples_contig_gene16408_2
Cluster of A_samples_contig_gene172476_1 (10169494)	10169494 [3]	0.00072	0.07	aff high, arl low	0.0014218	0.0013493	0.0018335	0.00014753	0.00010667	8.2253e-05	Cluster of A_samples_contig_gene172476_1 (10169494)
A_samples_contig_gene172476_1	10169494	0.00042	0.1	ff high, rl low	0.0022819	0.0017715	0.0022748	0.00032271	0.00024833	0.00024676	A_samples_contig_gene172476_1
A_samples_contig_gene50957_1	10160967	0.0024	0.03	ff high, rl low	0.00081608	0.00098604	0.0013093	3.224e-05	7.1669e-05	0	A_samples_contig_gene50957_1
A_samples_contig_gene69306_1	10334058	0.0036	0.02	ff high, rl low	0.0011674	0.0012904	0.0019162	8.7627e-05	0	0	A_samples_contig_gene69306_1
Cluster of A_samples_contig_gene1578_68 (10207160)	10207160 [51]	0.51	1.1	[]	4.9058e-05	3.7921e-05	3.6171e-05	3.7987e-05	4.4333e-05	5.4581e-05	Cluster of A_samples_contig_gene1578_68 (10207160)
A_samples_contig_gene1578_68	10207160	0.0015	5.2	ff low, rl high	7.9875e-05	6.7914e-05	0.00010406	0.00037972	0.00039984	0.00052148	A_samples_contig_gene1578_68
A_samples_contig_gene13575_2	10144634	0.0014	0	ff high, rl low	0.00037082	0.00052549	0.0005797	0	0	0	A_samples_contig_gene13575_2
A_samples_contig_gene111080_2	10059301 (+1)	0.00053	0.2	ff high, rl low	0.00010883	9.2537e-05	8.5069e-05	2.0423e-05	2.27e-05	2.5376e-05	A_samples_contig_gene111080_2
A_samples_contig_gene2796_4	10284056	< 0.00010	INF	ff low, rl high	0	0	0	1.9908e-05	2.2127e-05	2.4736e-05	A_samples_contig_gene2796_4
A_samples_contig_gene147463_2	10240705	0.00017	0	ff high, rl low	2.6834e-05	2.2816e-05	2.0975e-05	0	0	0	A_samples_contig_gene147463_2
Cluster of A_samples_contig_gene231264_1 (10119777)	10119777 [73]	0.045	1.9	[]	1.4528e-05	1.8762e-05	2.2912e-05	2.6955e-05	3.4387e-05	4.5098e-05	Cluster of A_samples_contig_gene231264_1 (10119777)
A_samples_contig_gene231264_1	10119777	0.0045	33	ff low, rl high	0	4.3659e-05	0	0.00034689	0.00047124	0.00062258	A_samples_contig_gene231264_1
A_samples_contig_gene160208_1	10246785	0.00096	0	ff high, rl low	0.00012305	0.00017437	0.00012824	0	0	0	A_samples_contig_gene160208_1
A_samples_contig_gene31387_1	10354258	0.0014	0	ff high, rl low	6.3137e-05	5.3683e-05	8.2251e-05	0	0	0	A_samples_contig_gene31387_1
A_samples_contig_gene14313_7	10218920	0.0036	0	ff high, rl low	3.1727e-05	5.3953e-05	3.7199e-05	0	0	0	A_samples_contig_gene14313_7
A_samples_contig_gene15663_1	10323723	0.0063	0	ff high, rl low	7.6734e-05	6.5244e-05	0.00011996	0	0	0	A_samples_contig_gene15663_1
A_samples_contig_gene15254_1	10304723	0.0027	0	ff high, rl low	4.255e-05	7.2357e-05	6.6518e-05	0	0	0	A_samples_contig_gene15254_1
Cluster of A_samples_contig_gene12438_3 (10035372)	10035372 [8]	0.74	0.9	[]	0.00032683	0.00029566	0.00036082	0.00028352	0.0004008	0.0002447	Cluster of A_samples_contig_gene12438_3 (10035372)
A_samples_contig_gene154816_4	10403619	0.002	0.4	ff high, rl low	0.00012926	0.00014654	0.00013471	6.4684e-05	7.1896e-05	4.0186e-05	A_samples_contig_gene154816_4
Cluster of A_samples_contig_gene233643_3 (10016187)	10016187 [31]	0.95	1	[]	0.00022888	0.00021466	0.00027168	0.00021375	0.0002147	0.00029314	Cluster of A_samples_contig_gene233643_3 (10016187)
A_samples_contig_gene233643_3	10016187	0.0024	1.5	ff low, rl high	0.00099941	0.00084976	0.0010416	0.001417	0.001575	0.00145	A_samples_contig_gene233643_3
A_samples_contig_gene133143_15	10233954	0.00083	9.6	ff low, rl high	0.00011196	9.5191e-05	8.7509e-05	0.00075632	0.0010275	0.0010442	A_samples_contig_gene133143_15
A_samples_contig_gene97559_1	10225679	0.0012	0.1	ff high, rl low	0.00089565	0.0010471	0.0011376	0.00016807	0.00028022	0	A_samples_contig_gene97559_1
A_samples_contig_gene201887_1	10146430 (+1)	0.00082	0.07	ff high, rl low	0.00044782	0.00038077	0.00035004	8.4036e-05	0	0	A_samples_contig_gene201887_1
A_samples_contig_gene36091_8	10128198	0.0047	0.06	ff high, rl low	0.00033587	0.00057115	0.00043755	8.4036e-05	0	0	A_samples_contig_gene36091_8
A_samples_contig_gene175498_11	10064084	0.0023	0.1	ff high, rl low	0.00022391	0.00028557	0.00026253	8.4036e-05	0	0	A_samples_contig_gene175498_11
Cluster of A_samples_contig_gene9586_1 (10232654)	10232654 [9]	0.035	1.6	[]	0.0003583	0.00054344	0.00029652	0.00069123	0.00062744	0.00061453	Cluster of A_samples_contig_gene9586_1 (10232654)
A_samples_contig_gene9586_1	10232654	0.0062	1.8	ff low, rl high	0.0017073	0.0025074	0.0019411	0.0039612	0.0033237	0.003619	A_samples_contig_gene9586_1
A_samples_contig_gene120391_2	10041009	0.00065	2.9	ff low, rl high	5.1348e-05	4.3659e-05	4.0136e-05	0.00011563	0.00012852	0.00014367	A_samples_contig_gene120391_2
A_samples_contig_gene64855_2	10331405	< 0.00010	INF	ff low, rl high	0	0	0	4.2897e-05	4.768e-05	5.3301e-05	A_samples_contig_gene64855_2
A_samples_contig_gene3663_1	10297863	0.0012	3.1	ff low, rl high	0.00099468	0.0015883	0.00087229	0.0032414	0.0036433	0.0039371	A_samples_contig_gene3663_1
Cluster of A_samples_contig_gene12691_1 (10221834)	10221834 [25]	0.017	0.4	[]	7.0779e-05	6.502e-05	0.00010205	3.9512e-05	2.0989e-05	2.4525e-05	Cluster of A_samples_contig_gene12691_1 (10221834)
A_samples_contig_gene39126_1	10300737	0.002	0	ff high, rl low	0.00029693	0.0003787	0.00023209	0	0	0	A_samples_contig_gene39126_1
Cluster of A_samples_contig_gene13569_1 (10005995)	10005995 [15]	0.013	2	[]	4.5103e-05	6.5149e-05	5.4578e-05	0.0001305	0.00011403	8.9692e-05	Cluster of A_samples_contig_gene13569_1 (10005995)
A_samples_contig_gene3973_11	10059606	0.0011	4.4	ff low, rl high	3.2062e-05	8.1784e-05	5.0123e-05	0.00026473	0.00024075	0.00020933	A_samples_contig_gene3973_11
A_samples_contig_gene169049_10	10028203	0.0037	8.5	ff low, rl high	0	0	2.5061e-05	7.22e-05	8.025e-05	5.9807e-05	A_samples_contig_gene169049_10
Cluster of A_samples_contig_gene235720_9 (10175111)	10175111 [31]	0.19	1.2	[]	9.8472e-05	0.00011884	0.00012965	0.00011667	0.00014535	0.00015945	Cluster of A_samples_contig_gene235720_9 (10175111)
A_samples_contig_gene133143_3	10425319	0.00022	30	ff low, rl high	0	0	6.3172e-05	0.00054599	0.00067429	0.0006784	A_samples_contig_gene133143_3
A_samples_contig_gene45921_11	10271040	0.00028	INF	ff low, rl high	0	0	0	0.00031449	0.00027964	0.00023446	A_samples_contig_gene45921_11
A_samples_contig_gene86180_2	10389375	0.0027	0	ff high, rl low	8.082e-05	0.00013744	0.00012634	0	0	0	A_samples_contig_gene86180_2
A_samples_contig_gene139094_1	10050407	0.00014	0	ff high, rl low	0.0003959	0.00050493	0.00046418	0	0	0	A_samples_contig_gene139094_1
A_samples_contig_gene68944_1	10286707	< 0.00010	INF	ff low, rl high	0	0	0	0.0001444	0.0001605	0.00017942	A_samples_contig_gene68944_1
A_samples_contig_gene139877_11	10337756	0.00017	0	ff high, rl low	8.082e-05	6.8718e-05	6.3172e-05	0	0	0	A_samples_contig_gene139877_11
Cluster of A_samples_contig_gene15345_2 (10227053)	10227053 [12]	0.0039	2.6	aff low, arl high	4.077e-05	3.7997e-05	5.5257e-05	9.7766e-05	0.00013509	0.00011757	Cluster of A_samples_contig_gene15345_2 (10227053)
A_samples_contig_gene15345_2	10227053	0.00084	2.5	ff low, rl high	0.0002315	0.00026245	0.00026137	0.00065646	0.00068673	0.00055178	A_samples_contig_gene15345_2
A_samples_contig_gene2722_5	10052403	0.0064	2.2	ff low, rl high	7.4773e-05	4.2385e-05	5.8446e-05	0.00014967	0.00012477	0.00011623	A_samples_contig_gene2722_5
A_samples_contig_gene63485_23	10307049	< 0.00010	INF	ff low, rl high	0	0	0	1.8709e-05	2.0795e-05	2.3246e-05	A_samples_contig_gene63485_23
Cluster of A_samples_contig_gene19185_3 (10273428)	10273428 [7]	0.0011	0.007	aff high, arl low	0.00054151	0.00081548	0.00074505	7.1795e-06	0	7.4497e-06	Cluster of A_samples_contig_gene19185_3 (10273428)
A_samples_contig_gene19185_3	10273428	0.0022	0.009	ff high, rl low	0.001246	0.0020374	0.0015733	0	0	4.4698e-05	A_samples_contig_gene19185_3
A_samples_contig_gene130508_1	10124264	< 0.00010	0.01	ff high, rl low	0.00091823	0.0011223	0.0010766	4.3077e-05	0	0	A_samples_contig_gene130508_1
A_samples_contig_gene19185_2	10273865	0.00014	0	ff high, rl low	0.0010783	0.0013753	0.0012643	0	0	0	A_samples_contig_gene19185_2
A_samples_contig_gene46141_7	10185756	0.0027	0	ff high, rl low	0.00011165	0.00018986	0.00017454	0	0	0	A_samples_contig_gene46141_7
A_samples_contig_gene39717_1	10314824	0.00014	0	ff high, rl low	0.00023549	0.00030035	0.00027611	0	0	0	A_samples_contig_gene39717_1
Cluster of A_samples_contig_gene235720_7 (10169596)	10169596 [29]	0.73	1.1	[]	0.00015256	0.0001138	0.00020541	0.00017753	0.00016153	0.00016323	Cluster of A_samples_contig_gene235720_7 (10169596)
A_samples_contig_gene4216_4	10374485	0.00011	0.3	ff high, rl low	0.00091057	0.00077422	0.00083036	0.00022783	0.00018992	0.00021232	A_samples_contig_gene4216_4
A_samples_contig_gene3133_11	10237023	0.0003	7	ff low, rl high	0.00019512	0	0.00015252	0.00080554	0.00081396	0.00081893	A_samples_contig_gene3133_11
A_samples_contig_gene175498_27	10410216	0.00093	0.07	ff high, rl low	0.00022764	0.00025807	0.00029656	5.6958e-05	0	0	A_samples_contig_gene175498_27
A_samples_contig_gene14843_1	10204654	0.0036	INF	ff low, rl high	0	0	0	0.00014239	0.00015827	8.8465e-05	A_samples_contig_gene14843_1
A_samples_contig_gene132617_17	10100479	< 0.00010	INF	ff low, rl high	0	0	0	5.6332e-05	6.2612e-05	6.9994e-05	A_samples_contig_gene132617_17
A_samples_contig_gene48240_6	10295730	< 0.00010	INF	ff low, rl high	0	0	0	5.6643e-05	6.2958e-05	7.0381e-05	A_samples_contig_gene48240_6
Cluster of A_samples_contig_gene10793_1 (10114603)	10114603 [52]	0.056	0.7	[]	4.4166e-05	6.659e-05	5.4587e-05	3.194e-05	3.7944e-05	4.0155e-05	Cluster of A_samples_contig_gene10793_1 (10114603)
A_samples_contig_gene147032_1	10053234	0.00021	0	ff high, rl low	0.00014479	0.00018466	0.0001509	0	0	0	A_samples_contig_gene147032_1
A_samples_contig_gene69685_15	10413064	0.002	0	ff high, rl low	3.8913e-05	4.963e-05	3.0416e-05	0	0	0	A_samples_contig_gene69685_15
A_samples_contig_gene61986_1	10388904	0.00069	0	ff high, rl low	9.1057e-05	0.00010323	7.1174e-05	0	0	0	A_samples_contig_gene61986_1
A_samples_contig_gene17417_2	10012803	0.002	0	ff high, rl low	0.00010231	0.00013049	7.9971e-05	0	0	0	A_samples_contig_gene17417_2
A_samples_contig_gene4112_1	10288817	0.0063	0	ff high, rl low	6.6627e-05	5.6651e-05	0.00010416	0	0	0	A_samples_contig_gene4112_1
A_samples_contig_gene113761_1	10171788	0.00017	0	ff high, rl low	0.00011674	9.926e-05	9.1249e-05	0	0	0	A_samples_contig_gene113761_1
Cluster of description (NM_007329)	NM_007329 [2]	0.0032	1.2	aff low, arl high	0.00035809	0.00034313	0.00037608	0.00042488	0.00045051	0.0004329	Cluster of description (NM_007329)
description	NM_007329 (+1)	0.0032	1.2	aff low, arl high	0.00035809	0.00034313	0.00037608	0.00042488	0.00045051	0.0004329	description
Cluster of A_samples_contig_gene235924_1 (10033273)	10033273 [73]	0.00025	0.1	aff high, arl low	3.3488e-05	2.6922e-05	2.955e-05	3.2378e-06	5.5997e-06	2.565e-06	Cluster of A_samples_contig_gene235924_1 (10033273)
A_samples_contig_gene235924_1	10033273	0.0029	0.2	ff high, rl low	0.00040427	0.00029463	0.00027085	6.5026e-05	4.8184e-05	5.3864e-05	A_samples_contig_gene235924_1
A_samples_contig_gene15743_1	10131464	0.00045	0.08	ff high, rl low	6.3627e-05	7.2133e-05	6.6311e-05	1.592e-05	0	0	A_samples_contig_gene15743_1
A_samples_contig_gene8637_2	10016268	0.0027	0	ff high, rl low	5.5075e-05	9.3656e-05	8.6098e-05	0	0	0	A_samples_contig_gene8637_2
A_samples_contig_gene169615_1	10035806	0.00017	0	ff high, rl low	6.9687e-05	5.9252e-05	5.447e-05	0	0	0	A_samples_contig_gene169615_1
A_samples_contig_gene29808_1	10224619	0.00041	0	ff high, rl low	0.00022209	0.00018884	0.00026039	0	0	0	A_samples_contig_gene29808_1
A_samples_contig_gene23053_1	10278141	0.00017	0	ff high, rl low	3.1913e-05	2.7134e-05	2.4944e-05	0	0	0	A_samples_contig_gene23053_1
A_samples_contig_gene28511_1	10320656	0.00017	0	ff high, rl low	0.00010193	8.6667e-05	7.9672e-05	0	0	0	A_samples_contig_gene28511_1
Cluster of A_samples_contig_gene132808_1 (10202992)	10202992 [39]	0.0004	0.07	aff high, arl low	0.00012337	9.4908e-05	0.00010005	3.7381e-06	7.8481e-06	1.0967e-05	Cluster of A_samples_contig_gene132808_1 (10202992)
A_samples_contig_gene132808_1	10202992	< 0.00010	0	ff high, rl low	0.00056675	0.00053007	0.00048729	0	0	0	A_samples_contig_gene132808_1
A_samples_contig_gene2520_6	10208075	0.00076	0	ff high, rl low	0.0002253	0.00019156	0.00015409	0	0	0	A_samples_contig_gene2520_6
A_samples_contig_gene168373_3	10042545	0.00037	0	ff high, rl low	0.00010568	0.00011231	8.2601e-05	0	0	0	A_samples_contig_gene168373_3
A_samples_contig_gene50164_1	10349518	0.00049	0	ff high, rl low	0.0014709	0.001608	0.0011497	0	0	0	A_samples_contig_gene50164_1
A_samples_contig_gene45469_3	10139782 (+1)	< 0.00010	0	ff high, rl low	0.00024217	0.00020591	0.00022715	0	0	0	A_samples_contig_gene45469_3
A_samples_contig_gene32993_1	10341752	< 0.00010	0	ff high, rl low	0.00022149	0.0002511	0.00023083	0	0	0	A_samples_contig_gene32993_1
A_samples_contig_gene49676_8	10232152	0.002	0	ff high, rl low	5.3987e-05	6.8854e-05	4.2198e-05	0	0	0	A_samples_contig_gene49676_8
A_samples_contig_gene199744_2	10320556	0.00017	0	ff high, rl low	8.2779e-05	7.0384e-05	6.4704e-05	0	0	0	A_samples_contig_gene199744_2
A_samples_contig_gene50965_2	10244169	0.0055	1.6	ff low, rl high	0.0021714	0.0019356	0.0021078	0.0029969	0.0037693	0.0032991	A_samples_contig_gene50965_2
Cluster of A_samples_contig_gene179394_2 (10220650)	10220650 [13]	0.02	0.03	[]	0.00016072	0.00011565	6.1053e-05	9.3886e-06	0	0	Cluster of A_samples_contig_gene179394_2 (10220650)
A_samples_contig_gene145658_5	10056660	0.005	0	ff high, rl low	0.000157	0.00013349	8.1809e-05	0	0	0	A_samples_contig_gene145658_5
A_samples_contig_gene186393_19	10243636	0.0063	0	ff high, rl low	5.2332e-05	4.4496e-05	8.1809e-05	0	0	0	A_samples_contig_gene186393_19
Cluster of A_samples_contig_gene13847_2 (10063837)	10063837 [17]	0.04	0.5	[]	0.00011663	0.00021363	0.00017482	6.2175e-05	8.8516e-05	8.9379e-05	Cluster of A_samples_contig_gene13847_2 (10063837)
A_samples_contig_gene107048_1	10362171	0.0022	0.07	ff high, rl low	0.00097561	0.0013272	0.00086426	4.8821e-05	0.00010853	6.0662e-05	A_samples_contig_gene107048_1
A_samples_contig_gene90502_2	10388721	0.00017	0	ff high, rl low	6.8521e-05	5.8261e-05	5.3559e-05	0	0	0	A_samples_contig_gene90502_2
A_samples_contig_gene102380_2	10140751	0.0012	4.7	ff low, rl high	0.00033121	0.00053641	0.00033286	0.001539	0.0020133	0.0020447	A_samples_contig_gene102380_2
Cluster of A_samples_contig_gene15597_2 (10025504)	10025504 [26]	0.053	1.5	[]	0.00018738	0.00016465	0.00018041	0.00030941	0.00025942	0.00020831	Cluster of A_samples_contig_gene15597_2 (10025504)
A_samples_contig_gene233808_2	10178508	< 0.00010	0	ff high, rl low	0.00050277	0.00049873	0.00052398	0	0	0	A_samples_contig_gene233808_2
A_samples_contig_gene4228_31	10298296	0.0033	0	ff high, rl low	0.00062558	0.00035461	0.00048898	0	0	0	A_samples_contig_gene4228_31
A_samples_contig_gene4059_14	10096710	0.00017	0	ff high, rl low	0.00025139	0.00021374	0.00019649	0	0	0	A_samples_contig_gene4059_14
Cluster of A_samples_contig_gene61855_2 (10360248)	10360248 [30]	0.0028	0.2	aff high, arl low	4.2938e-05	3.6168e-05	4.997e-05	1.0986e-05	1.3795e-05	2.8737e-06	Cluster of A_samples_contig_gene61855_2 (10360248)
A_samples_contig_gene61855_2	10360248 (+1)	< 0.00010	0	ff high, rl low	0.00029185	0.00024815	0.00027375	0	0	0	A_samples_contig_gene61855_2
A_samples_contig_gene138987_17	10205869	0.0033	0	ff high, rl low	0.00035324	0.00020023	0.00027611	0	0	0	A_samples_contig_gene138987_17
A_samples_contig_gene233029_1	10341550	0.0027	0	ff high, rl low	4.0055e-05	6.8114e-05	6.2617e-05	0	0	0	A_samples_contig_gene233029_1
A_samples_contig_gene142159_1	10050856	0.00017	0	ff high, rl low	0.00011775	0.00010012	9.2035e-05	0	0	0	A_samples_contig_gene142159_1
A_samples_contig_gene174318_30	10231558	0.00017	0	ff high, rl low	3.9476e-05	3.3565e-05	3.0856e-05	0	0	0	A_samples_contig_gene174318_30
Cluster of A_samples_contig_gene10916_2 (10134686)	10134686 [28]	0.48	0.8	[]	0.00028191	0.00013481	0.00016635	9.3192e-05	0.00012775	0.00022397	Cluster of A_samples_contig_gene10916_2 (10134686)
A_samples_contig_gene45803_3	10219979	0.0051	0.05	ff high, rl low	0.00091057	0.00049772	0.00071174	4.8821e-05	5.4264e-05	0	A_samples_contig_gene45803_3
A_samples_contig_gene5321_13	10204857	< 0.00010	0.03	ff high, rl low	0.00064733	0.00060544	0.00060717	4.859e-05	0	0	A_samples_contig_gene5321_13
A_samples_contig_gene46057_2	10419507	0.0022	0.07	ff high, rl low	0.0003252	0.00022121	0.00025419	0	5.4264e-05	0	A_samples_contig_gene46057_2
A_samples_contig_gene64493_16	10244195	< 0.00010	INF	ff low, rl high	0	0	0	0.00018066	0.0002008	0.00022447	A_samples_contig_gene64493_16
A_samples_contig_gene46203_1	10240488	0.0027	0	ff high, rl low	9.0454e-05	0.00015382	0.00014141	0	0	0	A_samples_contig_gene46203_1
A_samples_contig_gene127902_5	10341450	0.00017	0	ff high, rl low	6.2943e-05	5.3518e-05	4.9199e-05	0	0	0	A_samples_contig_gene127902_5
Cluster of A_samples_contig_gene136533_23 (10224408)	10224408 [11]	0.52	0.8	[]	0.00031994	0.00027742	0.00016463	0.00017674	0.00019281	0.00027539	Cluster of A_samples_contig_gene136533_23 (10224408)
A_samples_contig_gene22350_2	10150369	0.0024	0.09	ff high, rl low	0.00089306	0.000804	0.00057487	0.0001183	8.7657e-05	0	A_samples_contig_gene22350_2
description	NM_001807	0.00046	3.5	aff low, arl high	0.00041554	0.00058374	0.00056487	0.0016274	0.0017787	0.0020052	description
Cluster of A_samples_contig_gene48693_3 (10125718)	10125718 [20]	0.00012	0.3	aff high, arl low	0.00028841	0.00024852	0.00026652	8.1303e-05	6.9147e-05	5.7531e-05	Cluster of A_samples_contig_gene48693_3 (10125718)
A_samples_contig_gene134953_7	10236844	0.00061	0.09	ff high, rl low	0.00061044	0.00084343	0.00077536	5.7276e-05	6.3662e-05	7.1167e-05	A_samples_contig_gene134953_7
A_samples_contig_gene175498_30	10333574	0.00036	0.04	ff high, rl low	0.00053414	0.00045415	0.00059643	5.7276e-05	0	0	A_samples_contig_gene175498_30
A_samples_contig_gene139877_6	10196443	0.0011	0.1	ff high, rl low	0.00038153	0.00045415	0.0004175	5.7276e-05	0.00012732	0	A_samples_contig_gene139877_6
A_samples_contig_gene119719_2	10327756	0.00014	0	ff high, rl low	0.00016358	0.00020862	0.00019179	0	0	0	A_samples_contig_gene119719_2
A_samples_contig_gene48428_26	10062505	0.0027	0	ff high, rl low	7.5881e-05	0.00012904	0.00011862	0	0	0	A_samples_contig_gene48428_26
Cluster of A_samples_contig_gene186032_7 (10273417)	10273417 [28]	0.0056	0.3	aff high, arl low	8.3971e-05	9.1587e-05	0.00011902	4.073e-05	1.5642e-05	2.8778e-05	Cluster of A_samples_contig_gene186032_7 (10273417)
A_samples_contig_gene186032_7	10273417	0.0017	0.2	ff high, rl low	0.00037766	0.00048166	0.00039359	0.00014174	5.2514e-05	0.00011741	A_samples_contig_gene186032_7
A_samples_contig_gene157853_1	10091711	0.00054	0	ff high, rl low	0.00067173	0.00047596	0.00061256	0	0	0	A_samples_contig_gene157853_1
A_samples_contig_gene5543_7	10140216	< 0.00010	0	ff high, rl low	0.00030867	0.00026245	0.00030159	0	0	0	A_samples_contig_gene5543_7
A_samples_contig_gene75657_2	10010730	0.0049	0.1	ff high, rl low	0.00012531	0.00015982	0.00019589	4.7029e-05	0	0	A_samples_contig_gene75657_2
A_samples_contig_gene76253_64	10363613	0.00017	0	ff high, rl low	5.6911e-05	4.8389e-05	4.4484e-05	0	0	0	A_samples_contig_gene76253_64
Cluster of A_samples_contig_gene80008_2 (10190585)	10190585 [23]	0.0043	2.9	aff low, arl high	8.6839e-06	6.1868e-06	1.7857e-05	3.267e-05	3.2162e-05	3.0824e-05	Cluster of A_samples_contig_gene80008_2 (10190585)
A_samples_contig_gene80008_2	10190585	0.0067	3.2	ff low, rl high	3.6717e-05	6.2437e-05	5.7398e-05	0.0001378	0.00015316	0.00020547	A_samples_contig_gene80008_2
A_samples_contig_gene10560_1	10279139	0.0029	1.9	ff low, rl high	3.2754e-05	2.785e-05	2.5602e-05	4.9172e-05	5.4654e-05	6.1098e-05	A_samples_contig_gene10560_1
A_samples_contig_gene3790_3	10263159	< 0.00010	INF	ff low, rl high	0	0	0	3.8688e-05	4.3002e-05	4.8071e-05	A_samples_contig_gene3790_3
Cluster of A_samples_contig_gene130866_1 (10140387)	10140387 [44]	0.0033	0.1	aff high, arl low	2.9517e-05	2.1084e-05	2.8947e-05	7.9476e-06	0	0	Cluster of A_samples_contig_gene130866_1 (10140387)
A_samples_contig_gene130866_1	10140387	0.00084	0	ff high, rl low	0.00015176	0.0001106	0.00011015	0	0	0	A_samples_contig_gene130866_1
A_samples_contig_gene5719_49	10301960	0.0015	0	ff high, rl low	0.00010679	7.264e-05	7.5125e-05	0	0	0	A_samples_contig_gene5719_49
A_samples_contig_gene14699_1	10209157	0.0047	0	ff high, rl low	0.00014172	9.0376e-05	8.3083e-05	0	0	0	A_samples_contig_gene14699_1
A_samples_contig_gene7156_7	10300023	0.00041	0	ff high, rl low	2.4566e-05	2.0887e-05	2.8802e-05	0	0	0	A_samples_contig_gene7156_7
A_samples_contig_gene67573_1	10219205	0.0067	0	ff high, rl low	5.3285e-05	6.0408e-05	9.7182e-05	0	0	0	A_samples_contig_gene67573_1
A_samples_contig_gene8608_3	10278692	0.00017	0	ff high, rl low	3.8858e-05	3.3039e-05	3.0373e-05	0	0	0	A_samples_contig_gene8608_3
A_samples_contig_gene76402_1	10330630	< 0.00010	0	ff high, rl low	5.3285e-05	4.5306e-05	5.5532e-05	0	0	0	A_samples_contig_gene76402_1
A_samples_contig_gene232394_7	10081757	0.00017	0	ff high, rl low	0.00012885	0.00010956	0.00010072	0	0	0	A_samples_contig_gene232394_7
A_samples_contig_gene56961_1	10073410	0.0063	0	ff high, rl low	3.0285e-05	2.575e-05	4.7344e-05	0	0	0	A_samples_contig_gene56961_1
A_samples_contig_gene23249_1	10185694	0.00017	0	ff high, rl low	3.3233e-05	2.8256e-05	2.5976e-05	0	0	0	A_samples_contig_gene23249_1
A_samples_contig_gene193092_1	10362243	0.00017	0	ff high, rl low	6.2368e-05	5.3029e-05	4.8749e-05	0	0	0	A_samples_contig_gene193092_1
Cluster of A_samples_contig_gene191780_1 (10108247)	10108247 [23]	0.1	0.7	[]	0.00019045	0.00011894	0.00014335	0.00010423	8.9474e-05	0.00011707	Cluster of A_samples_contig_gene191780_1 (10108247)
A_samples_contig_gene191780_1	10108247	0.003	1.5	ff low, rl high	0.00086447	0.00088203	0.00087841	0.0013627	0.001154	0.00129	A_samples_contig_gene191780_1
A_samples_contig_gene63391_83	10284563	0.0042	0	ff high, rl low	0.00042832	0.00024279	0.00029759	0	0	0	A_samples_contig_gene63391_83
A_samples_contig_gene136977_1	10290672	0.0026	0.06	ff high, rl low	0.00027875	0.00035551	0.00043576	0	0	6.4995e-05	A_samples_contig_gene136977_1
Cluster of A_samples_contig_gene233643_7 (10015366)	10015366 [23]	0.0042	1.6	aff low, arl high	0.00012686	9.7609e-05	0.00013128	0.00019431	0.0001894	0.00017769	Cluster of A_samples_contig_gene233643_7 (10015366)
A_samples_contig_gene131173_2	10066928	0.0016	11	ff low, rl high	0	0	0.00017993	0.00057598	0.00076823	0.00071567	A_samples_contig_gene131173_2
A_samples_contig_gene126319_25	10154892	0.00018	8.7	ff low, rl high	0	6.5244e-05	5.9978e-05	0.00034559	0.00038412	0.00035784	A_samples_contig_gene126319_25
A_samples_contig_gene233597_2	10340404	0.0048	3.8	ff low, rl high	7.6734e-05	6.5244e-05	5.9978e-05	0.00023039	0.0003201	0.0002147	A_samples_contig_gene233597_2
A_samples_contig_gene1885_1	10362241	0.0063	0	ff high, rl low	0.00025062	0.00021309	0.00039178	0	0	0	A_samples_contig_gene1885_1
A_samples_contig_gene48351_51	10235005	0.0063	0	ff high, rl low	0.00015347	0.00013049	0.00023991	0	0	0	A_samples_contig_gene48351_51
A_samples_contig_gene65646_1	10142795	0.00041	0	ff high, rl low	0.0002203	0.00018731	0.00025829	0	0	0	A_samples_contig_gene65646_1
Cluster of A_samples_contig_gene49196_53 (10188349)	10188349 [6]	0.026	0.3	[]	0.00043196	0.0006575	0.00038227	0.00024025	0.00016119	0.00010863	Cluster of A_samples_contig_gene49196_53 (10188349)
A_samples_contig_gene95383_6	10179543	0.0005	0	ff high, rl low	0.00035203	0.00044897	0.00033019	0	0	0	A_samples_contig_gene95383_6
A_samples_contig_gene46452_1	10205261	0.00079	0.1	ff high, rl low	0.00042875	0.00057286	0.00052662	9.195e-05	0	5.7125e-05	A_samples_contig_gene46452_1
Cluster of A_samples_contig_gene512_3 (10302782)	10302782 [5]	0.0013	0.5	aff high, arl low	0.00073621	0.00081926	0.00088226	0.00033834	0.00044725	0.00036145	Cluster of A_samples_contig_gene512_3 (10302782)
A_samples_contig_gene512_3	10302782	0.006	0.1	ff high, rl low	0.0010747	0.0019749	0.0017071	0.00015613	0.00017353	0.00016166	A_samples_contig_gene512_3
A_samples_contig_gene36093_6	10411155	0.00021	0.1	ff high, rl low	0.00079936	0.00097517	0.00081497	0.00010435	0.00014498	9.7244e-05	A_samples_contig_gene36093_6
Cluster of A_samples_contig_gene232183_2 (10304429)	10304429 [26]	0.0097	3.1	[]	6.4391e-06	2.4117e-05	1.3642e-05	5.3903e-05	4.6048e-05	3.8622e-05	Cluster of A_samples_contig_gene232183_2 (10304429)
A_samples_contig_gene125697_1	10258440	< 0.00010	5.1	ff low, rl high	3.3559e-05	2.8534e-05	2.6231e-05	0.00015114	0.00013999	0.0001565	A_samples_contig_gene125697_1
A_samples_contig_gene100770_7	10274544	0.00056	INF	ff low, rl high	0	0	0	0.00011417	0.00010152	0.00014186	A_samples_contig_gene100770_7
A_samples_contig_gene37912_1	10208100	< 0.00010	INF	ff low, rl high	0	0	0	2.7051e-05	3.0067e-05	3.3612e-05	A_samples_contig_gene37912_1
Cluster of A_samples_contig_gene16114_2 (10231535)	10231535 [10]	0.0087	2.7	[]	3.2294e-05	5.7915e-05	4.8184e-05	9.6402e-05	0.00014472	0.00012567	Cluster of A_samples_contig_gene16114_2 (10231535)
A_samples_contig_gene16114_2	10231535	0.0024	2.8	ff low, rl high	9.687e-05	0.00013727	0.0001262	0.00031509	0.00029634	0.0003915	A_samples_contig_gene16114_2
Cluster of A_samples_contig_gene233643_6 (10015165)	10015165 [26]	0.25	0.7	[]	0.00013079	6.5678e-05	9.5697e-05	6.4076e-05	7.5308e-05	7.579e-05	Cluster of A_samples_contig_gene233643_6 (10015165)
A_samples_contig_gene1885_2	10362032	0.0028	0	ff high, rl low	0.00021342	0.00014517	0.00013345	0	0	0	A_samples_contig_gene1885_2
A_samples_contig_gene142729_1	10207520	0.00014	0	ff high, rl low	0.00014081	0.00017959	0.00016509	0	0	0	A_samples_contig_gene142729_1
A_samples_contig_gene25449_2	10140145	0.00041	0	ff high, rl low	8.5634e-05	7.2811e-05	0.0001004	0	0	0	A_samples_contig_gene25449_2
A_samples_contig_gene7722_1	10193444	< 0.00010	INF	ff low, rl high	0	0	0	0.00010151	0.00011283	0.00012613	A_samples_contig_gene7722_1
A_samples_contig_gene66441_8	10127482	0.00017	0	ff high, rl low	4.2817e-05	3.6406e-05	3.3467e-05	0	0	0	A_samples_contig_gene66441_8
A_samples_contig_gene166562_1	10275978	0.00028	2.2	ff low, rl high	0.00084651	0.00089483	0.00075108	0.0017173	0.001966	0.0018138	A_samples_contig_gene166562_1
Cluster of A_samples_contig_gene15867_2 (10122163)	10122163 [10]	0.004	2.5	aff low, arl high	2.0295e-05	5.0512e-05	4.2571e-05	9.5878e-05	9.4738e-05	8.9091e-05	Cluster of A_samples_contig_gene15867_2 (10122163)
A_samples_contig_gene157608_1	10080015	0.0033	4.6	ff low, rl high	0	0.00011613	0.00010676	0.00030757	0.00034186	0.00038217	A_samples_contig_gene157608_1
A_samples_contig_gene226969_3	10387126	0.0059	7.4	ff low, rl high	0	0	3.5235e-05	0.00010151	7.5217e-05	8.4085e-05	A_samples_contig_gene226969_3
A_samples_contig_gene34790_1	10026185	< 0.00010	0	ff high, rl low	0.0073546	0.00871	0.0082808	0	0	0	A_samples_contig_gene34790_1
Cluster of A_samples_contig_gene19087_2 (10026763)	10026763 [25]	0.37	1.2	[]	2.6031e-05	5.0435e-05	3.3007e-05	4.7716e-05	4.1142e-05	4.3603e-05	Cluster of A_samples_contig_gene19087_2 (10026763)
A_samples_contig_gene40090_1	10408809	0.00017	0	ff high, rl low	0.00014846	0.00015148	0.00018567	0	0	0	A_samples_contig_gene40090_1
A_samples_contig_gene39791_17	10255359	0.00069	0	ff high, rl low	8.7368e-05	9.9048e-05	6.8291e-05	0	0	0	A_samples_contig_gene39791_17
A_samples_contig_gene111210_1	10160654	0.00017	0	ff high, rl low	8.5366e-05	7.2584e-05	6.6726e-05	0	0	0	A_samples_contig_gene111210_1
Cluster of A_samples_contig_gene5877_1 (10021699)	10021699 [9]	0.93	1	[]	0.00022687	0.00016944	0.00022015	0.0001787	0.00026962	0.0001776	Cluster of A_samples_contig_gene5877_1 (10021699)
A_samples_contig_gene2713_2	10158470	0.0063	0.2	ff high, rl low	0.00052872	0.00037462	0.00041327	0.00013229	0.00014704	0	A_samples_contig_gene2713_2
A_samples_contig_gene68395_2	10420160	< 0.00010	INF	ff low, rl high	0	0	0	6.7009e-05	7.448e-05	8.3261e-05	A_samples_contig_gene68395_2
Cluster of A_samples_contig_gene4807_1 (10341575)	10341575 [11]	0.00058	2.6	aff low, arl high	4.1982e-05	4.709e-05	5.5693e-05	0.00011622	0.00012388	0.00013928	Cluster of A_samples_contig_gene4807_1 (10341575)
A_samples_contig_gene132594_2	10343042	0.0014	6.4	ff low, rl high	4.139e-05	3.5192e-05	6.4704e-05	0.00031068	0.00024172	0.00034743	A_samples_contig_gene132594_2
A_samples_contig_gene64564_4	10408149	0.003	15	ff low, rl high	4.139e-05	0	0	0.00015534	0.00024172	0.00023162	A_samples_contig_gene64564_4
A_samples_contig_gene175204_1	10050671	< 0.00010	INF	ff low, rl high	0	0	0	3.1068e-05	3.4532e-05	3.8603e-05	A_samples_contig_gene175204_1
Cluster of A_samples_contig_gene14238_1 (10056053)	10056053 [2]	0.056	2.5	[]	0.0004674	0.0011227	0.0006089	0.0016365	0.0013215	0.0025096	Cluster of A_samples_contig_gene14238_1 (10056053)
A_samples_contig_gene14238_1	10056053	0.0012	2.4	ff low, rl high	0.00093481	0.0013689	0.0012178	0.0030796	0.002643	0.0026156	A_samples_contig_gene14238_1
Cluster of A_samples_contig_gene236015_2 (10214819)	10214819 [19]	0.7	0.9	[]	3.5644e-05	6.9178e-05	4.7489e-05	3.3207e-05	5.2619e-05	5.214e-05	Cluster of A_samples_contig_gene236015_2 (10214819)
A_samples_contig_gene792_33	10123769	0.0025	0	ff high, rl low	0.00015919	0.00027071	0.00022397	0	0	0	A_samples_contig_gene792_33
A_samples_contig_gene40098_4	10128206	0.00096	12	ff low, rl high	0	2.6821e-05	0	9.471e-05	0.00010527	0.00011768	A_samples_contig_gene40098_4
Cluster of A_samples_contig_gene232626_8 (10366078)	10366078 [19]	0.37	1.2	[]	0.00032562	0.00025746	0.00018088	0.00034439	0.00030965	0.00025843	Cluster of A_samples_contig_gene232626_8 (10366078)
A_samples_contig_gene64493_17	10244608	0.0051	21	ff low, rl high	0	0	0.00010168	0.00087878	0.0007597	0.00048529	A_samples_contig_gene64493_17
A_samples_contig_gene222350_1	10184816	0.001	0.2	ff high, rl low	0.00052033	0.00055302	0.00040671	9.7642e-05	0.00010853	0.00012132	A_samples_contig_gene222350_1
A_samples_contig_gene45803_2	10220382	0.0039	0.1	ff high, rl low	0.00078049	0.00055302	0.00050839	9.7642e-05	0.00010853	0	A_samples_contig_gene45803_2
A_samples_contig_gene105267_2	10005613	0.007	2.1	ff low, rl high	0.00056271	0.0011091	0.0008197	0.0015935	0.0018139	0.0019323	A_samples_contig_gene105267_2
Cluster of A_samples_contig_gene31589_9 (10280206)	10280206 [2]	< 0.00010	0.2	aff high, arl low	0.00071191	0.00068919	0.00063496	0.00011441	0.00014812	0.00018734	Cluster of A_samples_contig_gene31589_9 (10280206)
A_samples_contig_gene31589_9	10280206	0.00022	0.2	ff high, rl low	0.001155	0.0011955	0.0010598	0.00018846	0.00025137	0.00037467	A_samples_contig_gene31589_9
A_samples_contig_gene27526_6	10124427	0.0027	0.1	ff high, rl low	0.00026887	0.00018289	0.00021016	4.0364e-05	4.4864e-05	0	A_samples_contig_gene27526_6
Cluster of A_samples_contig_gene12674_2 (10045914)	10045914 [4]	0.0031	2	aff low, arl high	0.00020528	0.00015971	0.00017404	0.00033705	0.00040357	0.00032625	Cluster of A_samples_contig_gene12674_2 (10045914)
A_samples_contig_gene12674_2	10045914	0.0063	1.8	ff low, rl high	0.00041865	0.00031147	0.00032724	0.00058922	0.00061125	0.00073212	A_samples_contig_gene12674_2
A_samples_contig_gene136533_26	10222289	0.0027	4.3	ff low, rl high	0.00010426	8.8652e-05	0.00012225	0.00035218	0.00052193	0.00048622	A_samples_contig_gene136533_26
Cluster of A_samples_contig_gene3417_2 (10327527)	10327527 [19]	0.0084	0.4	[]	0.00024498	0.0001874	0.00016567	7.7862e-05	9.0176e-05	8.2133e-05	Cluster of A_samples_contig_gene3417_2 (10327527)
A_samples_contig_gene3417_2	10327527	0.00026	0.2	ff high, rl low	0.00082281	0.00065296	0.00072889	0.00012352	0.00013729	0.00010232	A_samples_contig_gene3417_2
A_samples_contig_gene5550_7	10228882	0.00025	0.1	ff high, rl low	0.00065561	0.0006968	0.00055516	4.101e-05	4.5582e-05	0.00010191	A_samples_contig_gene5550_7
A_samples_contig_gene126235_1	10278777	0.0017	0.4	ff high, rl low	0.00081026	0.00078735	0.00090476	0.00017377	0.00038629	0.00032387	A_samples_contig_gene126235_1
A_samples_contig_gene6134_2	10049022	0.00017	0	ff high, rl low	5.4634e-05	4.6453e-05	4.2704e-05	0	0	0	A_samples_contig_gene6134_2
A_samples_contig_gene32871_6	10068478	0.00017	0	ff high, rl low	0.00012885	0.00010956	0.00010072	0	0	0	A_samples_contig_gene32871_6
Cluster of A_samples_contig_gene3317_3 (10379144)	10379144 [16]	0.065	0.7	[]	0.0002784	0.00022738	0.00022047	0.000196	0.00013468	0.00019195	Cluster of A_samples_contig_gene3317_3 (10379144)
A_samples_contig_gene3317_3	10379144	0.0024	0.2	ff high, rl low	0.0013325	0.0014163	0.00095477	0.00016671	0.00018529	0.00031071	A_samples_contig_gene3317_3
A_samples_contig_gene61725_2	10363192	0.0039	0.6	ff high, rl low	0.00031764	0.0003601	0.00033104	0.00023843	0.00017667	0.0001975	A_samples_contig_gene61725_2
A_samples_contig_gene168906_1	10401187	0.00047	0.2	ff high, rl low	0.0020867	0.0026499	0.0022877	0.00056958	0.00049742	0.00032858	A_samples_contig_gene168906_1
Cluster of A_samples_contig_gene9571_1 (10230180)	10230180 [6]	0.0065	2.4	aff low, arl high	3.5082e-05	7.1833e-05	6.16e-05	0.00011666	0.00012965	0.0001498	Cluster of A_samples_contig_gene9571_1 (10230180)
A_samples_contig_gene47898_6	10117715	0.0062	15	ff low, rl high	0	2.2816e-05	0	0.00010071	8.9552e-05	0.00015016	A_samples_contig_gene47898_6
Cluster of A_samples_contig_gene24323_1 (10425946)	10425946 [5]	0.033	1.5	[]	0.00017155	0.00013525	0.00012844	0.00020428	0.00018956	0.00024457	Cluster of A_samples_contig_gene24323_1 (10425946)
A_samples_contig_gene122970_1	10201765	0.002	3.7	ff low, rl high	8.4573e-05	0.00010786	9.9159e-05	0.00028567	0.00038808	0.00039439	A_samples_contig_gene122970_1
Cluster of A_samples_contig_gene9850_6 (10085665)	10085665 [23]	0.86	1	[]	0.00011861	0.00010654	0.00016203	0.00013113	8.7244e-05	0.00015423	Cluster of A_samples_contig_gene9850_6 (10085665)
A_samples_contig_gene69106_3	10400057	0.0013	INF	ff low, rl high	0	0	0	0.00029293	0.00032558	0.00043676	A_samples_contig_gene69106_3
A_samples_contig_gene51780_32	10121928	< 0.00010	INF	ff low, rl high	0	0	0	5.8585e-05	6.5117e-05	7.2794e-05	A_samples_contig_gene51780_32
A_samples_contig_gene84474_2	10397175	0.00017	0	ff high, rl low	7.1887e-05	6.1123e-05	5.619e-05	0	0	0	A_samples_contig_gene84474_2
Cluster of A_samples_contig_gene232626_1 (10367893)	10367893 [20]	0.13	0.7	[]	9.8653e-05	7.5449e-05	5.7837e-05	5.4753e-05	5.9822e-05	4.6277e-05	Cluster of A_samples_contig_gene232626_1 (10367893)
A_samples_contig_gene175498_36	10333956	0.00014	0	ff high, rl low	0.00012417	0.00015836	0.00014558	0	0	0	A_samples_contig_gene175498_36
A_samples_contig_gene64493_10	10243422	0.0021	INF	ff low, rl high	0	0	0	0.00027709	0.00020532	0.00017215	A_samples_contig_gene64493_10
A_samples_contig_gene117194_1	10078322	< 0.00010	INF	ff low, rl high	0	0	0	0.00013315	0.00014799	0.00016544	A_samples_contig_gene117194_1
A_samples_contig_gene134953_1	10237696	0.00017	0	ff high, rl low	0.0001027	8.7319e-05	8.0272e-05	0	0	0	A_samples_contig_gene134953_1
Cluster of A_samples_contig_gene11725_1 (10002068)	10002068 [3]	0.0042	0.5	aff high, arl low	0.00078835	0.00089546	0.00068632	0.0003739	0.00043463	0.00030127	Cluster of A_samples_contig_gene11725_1 (10002068)
A_samples_contig_gene11725_1	10002068	0.007	0.5	ff high, rl low	0.0017261	0.0021057	0.0015252	0.00092947	0.00087657	0.00066494	A_samples_contig_gene11725_1
Cluster of A_samples_contig_gene8401_2 (10195131)	10195131 [9]	0.15	1.8	[]	0.00017806	0.00014941	0.00013603	0.00029911	0.00039995	0.00015057	Cluster of A_samples_contig_gene8401_2 (10195131)
A_samples_contig_gene117008_2	10217129	0.0063	INF	ff low, rl high	0	0	0	6.7009e-05	3.724e-05	4.163e-05	A_samples_contig_gene117008_2
A_samples_contig_gene182162_2	10058782	< 0.00010	INF	ff low, rl high	0	0	0	5.512e-05	6.1266e-05	6.8489e-05	A_samples_contig_gene182162_2
Cluster of A_samples_contig_gene41410_1 (10125699)	10125699 [16]	0.02	1.8	[]	6.1849e-05	5.822e-05	4.7259e-05	8.1813e-05	0.00011948	9.8754e-05	Cluster of A_samples_contig_gene41410_1 (10125699)
A_samples_contig_gene820_32	10036729	0.0019	2.1	ff low, rl high	4.1962e-05	3.5679e-05	4.9199e-05	9.4492e-05	8.7523e-05	7.8273e-05	A_samples_contig_gene820_32
A_samples_contig_gene14947_1	10113466	0.0046	2.2	ff low, rl high	5.5075e-05	4.6828e-05	4.3049e-05	0.00012402	9.1899e-05	0.00010273	A_samples_contig_gene14947_1
A_samples_contig_gene81885_2	10385341	< 0.00010	INF	ff low, rl high	0	0	0	0.0001444	0.0001605	0.00017942	A_samples_contig_gene81885_2
A_samples_contig_gene23234_1	10414932	0.00047	2.9	ff low, rl high	0.0039654	0.0052447	0.0044771	0.011741	0.013601	0.014177	A_samples_contig_gene23234_1
Cluster of A_samples_contig_gene219683_1 (10222875)	10222875 [18]	0.0025	0.1	aff high, arl low	8.0895e-05	8.6392e-05	5.6565e-05	6.8762e-06	1.5286e-05	9.9679e-06	Cluster of A_samples_contig_gene219683_1 (10222875)
A_samples_contig_gene1451_5	10087688	0.0011	0	ff high, rl low	0.0001521	0.00018105	0.00011889	0	0	0	A_samples_contig_gene1451_5
A_samples_contig_gene1200_4	10319953	0.0051	0	ff high, rl low	0.00015551	8.8147e-05	0.00010129	0	0	0	A_samples_contig_gene1200_4
A_samples_contig_gene3848_2	10062684	0.0016	0	ff high, rl low	0.00029693	0.00018935	0.00023209	0	0	0	A_samples_contig_gene3848_2
A_samples_contig_gene5478_10	10010072	0.0046	0	ff high, rl low	7.3565e-05	0.00010425	5.7502e-05	0	0	0	A_samples_contig_gene5478_10
A_samples_contig_gene181155_2	10132357	0.00017	0	ff high, rl low	6.2654e-05	5.3272e-05	4.8973e-05	0	0	0	A_samples_contig_gene181155_2
Cluster of A_samples_contig_gene231021_3 (10347985)	10347985 [14]	0.0017	0	aff high, arl low	0.0002738	0.00026288	0.00017417	0	0	0	Cluster of A_samples_contig_gene231021_3 (10347985)
A_samples_contig_gene231021_3	10347985	< 0.00010	0	ff high, rl low	0.00070587	0.00066019	0.00070346	0	0	0	A_samples_contig_gene231021_3
A_samples_contig_gene235514_1	10220747	0.00074	0	ff high, rl low	0.00040859	0.00059556	0.00050187	0	0	0	A_samples_contig_gene235514_1
Cluster of A_samples_contig_gene3904_2 (10381462)	10381462 [9]	0.081	1.8	[]	0.00026131	0.00029329	0.00019883	0.00062048	0.00033239	0.00042385	Cluster of A_samples_contig_gene3904_2 (10381462)
A_samples_contig_gene11432_3	10386363	0.0027	0	ff high, rl low	0.00022209	0.00037767	0.00034719	0	0	0	A_samples_contig_gene11432_3
Cluster of A_samples_contig_gene162265_19 (10115095)	10115095	0.001	5.8	aff low, arl high	0.00021013	0.00020249	0.0001533	0.0010305	0.0009467	0.0012935	Cluster of A_samples_contig_gene162265_19 (10115095)
A_samples_contig_gene162265_19	10115095	0.001	5.8	ff low, rl high	0.00021013	0.00020249	0.0001533	0.0010305	0.0009467	0.0012935	A_samples_contig_gene162265_19
Cluster of A_samples_contig_gene133143_6 (10425866)	10425866 [21]	0.59	0.9	[]	0.0002176	0.00013043	0.00013999	9.1272e-05	0.00017937	0.00015075	Cluster of A_samples_contig_gene133143_6 (10425866)
A_samples_contig_gene133143_6	10425866	0.0054	3.8	ff low, rl high	0.0001871	0.00015909	0.00014625	0.00049155	0.00078051	0.00061077	A_samples_contig_gene133143_6
A_samples_contig_gene141032_1	10415475	0.0051	0.1	ff high, rl low	0.0007383	0.00047081	0.00057709	0	0	0.00017215	A_samples_contig_gene141032_1
A_samples_contig_gene47289_1	10225128	0.0026	0.09	ff high, rl low	0.00032012	0.00036292	0.00025022	8.0097e-05	0	0	A_samples_contig_gene47289_1
Cluster of A_samples_contig_gene41714_1 (10380609)	10380609 [5]	0.004	0.2	aff high, arl low	0.00029784	0.00047321	0.00035913	7.5667e-05	7.4085e-05	6.3043e-05	Cluster of A_samples_contig_gene41714_1 (10380609)
A_samples_contig_gene41714_1	10380609	0.003	0.3	ff high, rl low	0.00074081	0.0010629	0.00083238	0.00024328	0.0002704	0.0002591	A_samples_contig_gene41714_1
Cluster of A_samples_contig_gene100101_42 (10170558)	10170558 [19]	0.48	1.1	[]	9.4534e-05	6.5443e-05	6.7157e-05	7.0824e-05	9.6264e-05	8.8448e-05	Cluster of A_samples_contig_gene100101_42 (10170558)
A_samples_contig_gene100101_42	10170558	0.00031	32	ff low, rl high	4.406e-05	0	0	0.00039687	0.00051463	0.00049312	A_samples_contig_gene100101_42
A_samples_contig_gene3252_31	10136115	0.0028	0	ff high, rl low	0.00021889	0.00014889	0.00013687	0	0	0	A_samples_contig_gene3252_31
A_samples_contig_gene120325_3	10326065	0.00044	INF	ff low, rl high	0	0	0	0.0001419	0.00019715	0.00017632	A_samples_contig_gene120325_3
A_samples_contig_gene103306_2	10422540	0.0027	0	ff high, rl low	0.00019237	0.00032714	0.00030074	0	0	0	A_samples_contig_gene103306_2
Cluster of A_samples_contig_gene65168_2 (10351908)	10351908 [12]	0.0023	0	aff high, arl low	0.00022636	0.00017065	0.00013766	0	0	0	Cluster of A_samples_contig_gene65168_2 (10351908)
A_samples_contig_gene65168_2	10351908	< 0.00010	0	ff high, rl low	0.00052365	0.00044524	0.00044342	0	0	0	A_samples_contig_gene65168_2
A_samples_contig_gene124699_1	10074985	0.00017	0	ff high, rl low	0.00041642	0.00035407	0.00032549	0	0	0	A_samples_contig_gene124699_1
A_samples_contig_gene164512_1	10310531	0.002	0	ff high, rl low	8.7275e-05	0.00011131	6.8218e-05	0	0	0	A_samples_contig_gene164512_1
A_samples_contig_gene151865_2	10389434	0.00017	0	ff high, rl low	8.7275e-05	7.4207e-05	6.8218e-05	0	0	0	A_samples_contig_gene151865_2
A_samples_contig_gene222238_1	10246131	0.00017	0	ff high, rl low	6.6954e-05	5.6928e-05	5.2334e-05	0	0	0	A_samples_contig_gene222238_1
Cluster of A_samples_contig_gene1211_1 (10403774)	10403774 [4]	0.0019	5.7	aff low, arl high	0	1.7331e-05	2.2317e-05	7.5082e-05	6.6448e-05	8.4704e-05	Cluster of A_samples_contig_gene1211_1 (10403774)
A_samples_contig_gene1211_1	10403774	0.00052	7.6	ff low, rl high	0	2.9551e-05	2.7166e-05	0.00015653	0.00014498	0.00012966	A_samples_contig_gene1211_1
Cluster of A_samples_contig_gene112571_1 (10012278)	10012278 [9]	0.0019	4.5	aff low, arl high	1.2195e-05	4.2135e-05	5.0596e-05	0.00013249	0.00017022	0.00016478	Cluster of A_samples_contig_gene112571_1 (10012278)
A_samples_contig_gene112571_1	10012278	0.0024	3.8	ff low, rl high	6.0976e-05	0.00015554	0.00019064	0.000595	0.00050873	0.00045496	A_samples_contig_gene112571_1
A_samples_contig_gene43881_34	10211393	0.0015	9.8	ff low, rl high	0	3.0481e-05	0	0.00010764	8.9728e-05	0.00010031	A_samples_contig_gene43881_34
Cluster of A_samples_contig_gene9599_1 (10222639)	10222639 [10]	0.017	1.9	[]	0.00014924	0.00013071	7.4735e-05	0.0002003	0.00022335	0.00025407	Cluster of A_samples_contig_gene9599_1 (10222639)
A_samples_contig_gene235639_1	10288779	0.0064	2	ff low, rl high	0.00052533	0.00044667	0.00027375	0.00078865	0.00087657	0.0008166	A_samples_contig_gene235639_1
A_samples_contig_gene308_15	10395167	0.0032	5	ff low, rl high	8.106e-05	3.4461e-05	0	0.00018254	0.00020289	0.000189	A_samples_contig_gene308_15
Cluster of A_samples_contig_gene4745_9 (10264489)	10264489 [27]	0.024	0.5	[]	7.3065e-05	7.1978e-05	5.6288e-05	4.008e-05	4.1997e-05	1.7471e-05	Cluster of A_samples_contig_gene4745_9 (10264489)
A_samples_contig_gene4745_9	10264489	0.00074	0	ff high, rl low	0.00037275	0.00049804	0.00054109	0	0	0	A_samples_contig_gene4745_9
A_samples_contig_gene10884_2	10234730	0.0013	9.5	ff low, rl high	0	0	4.1622e-05	0.0001399	0.00013328	0.00012416	A_samples_contig_gene10884_2
A_samples_contig_gene9267_3	10078730	0.005	0	ff high, rl low	0.0001564	0.00013298	8.1497e-05	0	0	0	A_samples_contig_gene9267_3
Cluster of A_samples_contig_gene295_2 (10183573)	10183573 [7]	0.0009	0.5	aff high, arl low	0.00027836	0.00025227	0.00024799	0.00010023	0.00010927	0.00014286	Cluster of A_samples_contig_gene295_2 (10183573)
A_samples_contig_gene717_1	10016255	0.0013	0.07	ff high, rl low	0.00059906	0.00045842	0.00042143	0	4.998e-05	5.5872e-05	A_samples_contig_gene717_1
A_samples_contig_gene136422_11	10422365	< 0.00010	0	ff high, rl low	0.00035944	0.00035655	0.00032778	0	0	0	A_samples_contig_gene136422_11
Cluster of A_samples_contig_gene2731_15 (10155077)	10155077 [18]	0.023	0.05	[]	5.5643e-05	0.00013694	8.0141e-05	5.8922e-06	4.0932e-06	4.5758e-06	Cluster of A_samples_contig_gene2731_15 (10155077)
A_samples_contig_gene2731_15	10155077	0.0028	0.08	ff high, rl low	0.00029437	0.00043383	0.00029145	1.473e-05	3.2746e-05	3.6606e-05	A_samples_contig_gene2731_15
A_samples_contig_gene102027_3	10414395	0.0061	0	ff high, rl low	9.8263e-05	5.013e-05	9.2168e-05	0	0	0	A_samples_contig_gene102027_3
A_samples_contig_gene65900_1	10419317	0.00017	0	ff high, rl low	1.9882e-05	1.6904e-05	1.554e-05	0	0	0	A_samples_contig_gene65900_1
Cluster of A_samples_contig_gene235991_1 (10177640)	10177640 [12]	0.39	0.8	[]	2.3367e-05	5.527e-05	5.7115e-05	3.4146e-05	3.3467e-05	3.6379e-05	Cluster of A_samples_contig_gene235991_1 (10177640)
A_samples_contig_gene53447_43	10062512	0.0028	0	ff high, rl low	8.7743e-05	0.00014921	0.00011431	0	0	0	A_samples_contig_gene53447_43
Cluster of A_samples_contig_gene28_1 (10312647)	10312647 [3]	0.067	2.2	[]	0.00017999	0.00036238	0.00020133	0.00034113	0.0005958	0.00067343	Cluster of A_samples_contig_gene28_1 (10312647)
A_samples_contig_gene28_1	10312647	0.0017	2.2	ff low, rl high	0.00020273	0.00017237	0.00015846	0.00034238	0.00038055	0.00042542	A_samples_contig_gene28_1
Cluster of A_samples_contig_gene233490_2 (10266930)	10266930 [12]	0.033	0.2	[]	0.00036313	0.00031788	0.00069437	6.7797e-05	9.9738e-05	6.9474e-05	Cluster of A_samples_contig_gene233490_2 (10266930)
A_samples_contig_gene50260_71	10045427	0.00017	0	ff high, rl low	0.00028654	0.00024364	0.00022397	0	0	0	A_samples_contig_gene50260_71
Cluster of A_samples_contig_gene15117_1 (10082084)	10082084 [33]	0.52	1.2	[]	1.3158e-05	6.6509e-06	6.9133e-06	1.3168e-05	8.4461e-06	1.0405e-05	Cluster of A_samples_contig_gene15117_1 (10082084)
A_samples_contig_gene50889_1	10334038	0.0027	0	ff high, rl low	5.1348e-05	8.7319e-05	8.0272e-05	0	0	0	A_samples_contig_gene50889_1
Cluster of A_samples_contig_gene23967_1 (10354891)	10354891 [5]	0.00061	3.8	aff low, arl high	7.7167e-06	1.8872e-05	1.2063e-05	5.2892e-05	4.8318e-05	4.6801e-05	Cluster of A_samples_contig_gene23967_1 (10354891)
A_samples_contig_gene32834_3	10228440	0.0063	INF	ff low, rl high	0	0	0	0.00010151	5.6413e-05	6.3064e-05	A_samples_contig_gene32834_3
A_samples_contig_gene58371_2	10000363	< 0.00010	INF	ff low, rl high	0	0	0	2.5377e-05	2.8207e-05	3.1532e-05	A_samples_contig_gene58371_2
Cluster of A_samples_contig_gene6032_1 (10082622)	10082622 [14]	0.069	1.8	[]	5.542e-05	3.3265e-05	4.8561e-05	5.7329e-05	8.9222e-05	0.00010461	Cluster of A_samples_contig_gene6032_1 (10082622)
A_samples_contig_gene6032_1	10082622	0.0051	2.2	ff low, rl high	0.00015043	0.00015348	0.00018813	0.00029357	0.0004016	0.00036477	A_samples_contig_gene6032_1
Cluster of A_samples_contig_gene3426_1 (10239577)	10239577 [10]	0.00037	0	aff high, arl low	0.00010317	0.00014091	0.00012992	0	0	0	Cluster of A_samples_contig_gene3426_1 (10239577)
A_samples_contig_gene3426_1	10239577	0.005	0	ff high, rl low	0.00014819	0.000126	7.7223e-05	0	0	0	A_samples_contig_gene3426_1
Cluster of A_samples_contig_gene754_7 (10183263)	10183263 [26]	0.16	1.3	[]	0.00014342	0.0001441	0.00010192	0.00015637	0.00014559	0.00019962	Cluster of A_samples_contig_gene754_7 (10183263)
A_samples_contig_gene38551_1	10140614	0.0024	0.3	ff high, rl low	0.00067036	0.00049873	0.00052398	0.0001258	0.00020973	0.00015631	A_samples_contig_gene38551_1
A_samples_contig_gene122192_2	10053005 (+1)	0.0063	INF	ff low, rl high	0	0	0	0.0002663	0.00014799	0.00016544	A_samples_contig_gene122192_2
Cluster of A_samples_contig_gene36167_1 (10222928)	10222928 [19]	0.89	1	[]	1.58e-05	2.0778e-05	2.2844e-05	2.2745e-05	1.7842e-05	1.9942e-05	Cluster of A_samples_contig_gene36167_1 (10222928)
A_samples_contig_gene7681_2	10310736	0.0063	INF	ff low, rl high	0	0	0	0.00011084	6.1597e-05	6.8859e-05	A_samples_contig_gene7681_2
A_samples_contig_gene21346_17	10123574	0.0063	0	ff high, rl low	2.6368e-05	2.242e-05	4.1221e-05	0	0	0	A_samples_contig_gene21346_17
A_samples_contig_gene145140_1	10303783	< 0.00010	INF	ff low, rl high	0	0	0	2.0342e-05	2.261e-05	2.5276e-05	A_samples_contig_gene145140_1
A_samples_contig_gene123167_1	10016305	0.00084	2.7	ff low, rl high	0.0005106	0.00056439	0.00039911	0.0012073	0.0012993	0.0014763	A_samples_contig_gene123167_1
Cluster of A_samples_contig_gene31417_4 (10394516)	10394516 [17]	0.4	0.8	[]	4.1918e-05	4.9425e-05	3.7989e-05	1.7677e-05	5.2393e-05	2.9285e-05	Cluster of A_samples_contig_gene31417_4 (10394516)
A_samples_contig_gene4059_4	10153831	< 0.00010	0	ff high, rl low	0.00010518	0.00011498	0.00011745	0	0	0	A_samples_contig_gene4059_4
A_samples_contig_gene14152_1	10109435	0.0014	0	ff high, rl low	6.1804e-05	8.7582e-05	9.6616e-05	0	0	0	A_samples_contig_gene14152_1
A_samples_contig_gene76662_16	10203663	< 0.00010	0	ff high, rl low	7.7022e-05	6.5489e-05	8.0272e-05	0	0	0	A_samples_contig_gene76662_16
A_samples_contig_gene14109_1	10323703	0.00017	0	ff high, rl low	5.7149e-05	4.8591e-05	4.467e-05	0	0	0	A_samples_contig_gene14109_1
A_samples_contig_gene76104_1	10048832 (+1)	0.00017	0	ff high, rl low	7.1139e-05	6.0486e-05	5.5605e-05	0	0	0	A_samples_contig_gene76104_1
Cluster of A_samples_contig_gene71968_1 (10004777)	10004777 [8]	0.00065	2.4	aff low, arl high	4.4186e-05	6.3781e-05	4.9574e-05	0.00013351	0.00011798	0.00013436	Cluster of A_samples_contig_gene71968_1 (10004777)
A_samples_contig_gene236479_1	10090891	0.0022	4.1	ff low, rl high	9.2916e-05	0.000158	7.2627e-05	0.00041846	0.0003876	0.00051996	A_samples_contig_gene236479_1
Cluster of A_samples_contig_gene2987_8 (10368693)	10368693 [5]	0.0006	0.05	aff high, arl low	0.00032791	0.00044458	0.00039388	0	5.2757e-05	9.8294e-06	Cluster of A_samples_contig_gene2987_8 (10368693)
A_samples_contig_gene2987_8	10368693	0.0018	0.07	ff high, rl low	0.00028455	0.00043012	0.00039541	0	5.2757e-05	2.9488e-05	A_samples_contig_gene2987_8
A_samples_contig_gene141662_1	10336053	0.00012	0.05	ff high, rl low	0.0011382	0.0012097	0.001038	0	0.00015827	0	A_samples_contig_gene141662_1
A_samples_contig_gene1888_1	10421597	0.0053	0	ff high, rl low	0.0002168	0.00041476	0.00038129	0	0	0	A_samples_contig_gene1888_1
Cluster of A_samples_contig_gene33087_1 (10182763)	10182763 [28]	0.24	1.3	[]	1.8613e-05	2.96e-05	2.8029e-05	4.2573e-05	3.582e-05	2.4287e-05	Cluster of A_samples_contig_gene33087_1 (10182763)
A_samples_contig_gene182639_7	10209207	0.0063	INF	ff low, rl high	0	0	0	0.00013855	7.6996e-05	8.6074e-05	A_samples_contig_gene182639_7
A_samples_contig_gene1537_1	10224005	0.0063	INF	ff low, rl high	0	0	0	5.3818e-05	2.9909e-05	3.3436e-05	A_samples_contig_gene1537_1
Cluster of A_samples_contig_gene138_1 (10159122)	10159122 [7]	0.15	2.6	[]	8.8878e-06	5.7023e-05	5.6101e-05	5.6602e-05	8.9751e-05	0.00016747	Cluster of A_samples_contig_gene138_1 (10159122)
A_samples_contig_gene25574_1	10181062	0.00037	2.1	ff low, rl high	3.8584e-05	4.9209e-05	4.5238e-05	8.6885e-05	9.6572e-05	8.9964e-05	A_samples_contig_gene25574_1
Cluster of A_samples_contig_gene71982_2 (10192565)	10192565 [20]	0.47	0.8	[]	0.00014047	0.00011083	5.5579e-05	5.5863e-05	8.6562e-05	9.7631e-05	Cluster of A_samples_contig_gene71982_2 (10192565)
A_samples_contig_gene81076_15	10255892	0.0041	0	ff high, rl low	0.00026267	0.00027917	0.00015398	0	0	0	A_samples_contig_gene81076_15
A_samples_contig_gene133143_10	10232734	0.00035	INF	ff low, rl high	0	0	0	0.00014373	0.0001065	0.00011906	A_samples_contig_gene133143_10
Cluster of A_samples_contig_gene96332_1 (10419139)	10419139 [5]	0.00019	0	aff high, arl low	0.00017451	0.00015678	0.00013392	0	0	0	Cluster of A_samples_contig_gene96332_1 (10419139)
A_samples_contig_gene96332_1	10419139	0.00081	0	ff high, rl low	0.00068636	0.00052523	0.00048284	0	0	0	A_samples_contig_gene96332_1
A_samples_contig_gene104289_1	10362596	0.00017	0	ff high, rl low	0.00013347	0.00011349	0.00010433	0	0	0	A_samples_contig_gene104289_1
Cluster of A_samples_contig_gene16728_6 (10267224)	10267224 [5]	0.00054	0	aff high, arl low	0.00019857	0.00016058	0.00014226	0	0	0	Cluster of A_samples_contig_gene16728_6 (10267224)
A_samples_contig_gene16728_6	10267224	0.0046	0	ff high, rl low	0.0007403	0.00040914	0.00052079	0	0	0	A_samples_contig_gene16728_6
A_samples_contig_gene2372_1	10057772	0.0027	0	ff high, rl low	5.7149e-05	9.7183e-05	8.934e-05	0	0	0	A_samples_contig_gene2372_1
Cluster of A_samples_contig_gene8488_1 (10283750)	10283750 [12]	0.0079	7.2	[]	4.087e-06	5.9571e-06	5.4763e-06	3.4484e-05	2.763e-05	4.9628e-05	Cluster of A_samples_contig_gene8488_1 (10283750)
A_samples_contig_gene8488_1	10283750	0.0019	6.5	ff low, rl high	2.4522e-05	4.17e-05	3.8334e-05	0.00018406	0.00022504	0.00027445	A_samples_contig_gene8488_1
A_samples_contig_gene24958_1	10129045	< 0.00010	INF	ff low, rl high	0	0	0	6.8349e-05	7.597e-05	8.4926e-05	A_samples_contig_gene24958_1
Cluster of A_samples_contig_gene109161_20 (10110168)	10110168 [17]	0.072	0.4	[]	6.0785e-05	0.0001153	0.00011169	1.5073e-05	3.5144e-05	6.7471e-05	Cluster of A_samples_contig_gene109161_20 (10110168)
A_samples_contig_gene193829_1	10244044	0.00039	0	ff high, rl low	0.00038475	0.00049071	0.00052629	0	0	0	A_samples_contig_gene193829_1
A_samples_contig_gene92094_1	10247443	0.00041	0	ff high, rl low	0.00021013	0.00017867	0.00024637	0	0	0	A_samples_contig_gene92094_1
Cluster of description (NM_000477)	NM_000477	0.0037	1.5	aff low, arl high	0.00047099	0.00047674	0.00059604	0.00082491	0.0008046	0.00075304	Cluster of description (NM_000477)
description	NM_000477	0.0037	1.5	aff low, arl high	0.00047099	0.00047674	0.00059604	0.00082491	0.0008046	0.00075304	description
Cluster of A_samples_contig_gene134627_1 (10332892)	10332892 [24]	0.018	0.6	[]	5.2062e-05	5.6587e-05	4.8605e-05	2.5934e-05	4.1403e-05	3.0239e-05	Cluster of A_samples_contig_gene134627_1 (10332892)
A_samples_contig_gene48351_79	10160960	0.00017	0	ff high, rl low	0.0002561	0.00021775	0.00020018	0	0	0	A_samples_contig_gene48351_79
A_samples_contig_gene75646_2	10088276	0.0028	0.5	ff high, rl low	0.00017624	0.00014985	0.00013776	6.6144e-05	7.3519e-05	8.2187e-05	A_samples_contig_gene75646_2
A_samples_contig_gene51194_35	10324663	< 0.00010	INF	ff low, rl high	0	0	0	3.6485e-05	4.0553e-05	4.5334e-05	A_samples_contig_gene51194_35
Cluster of A_samples_contig_gene7259_1 (10285894)	10285894 [7]	0.017	0.2	[]	0.00015984	9.3606e-05	0.00018275	2.341e-05	5.2039e-05	0	Cluster of A_samples_contig_gene7259_1 (10285894)
A_samples_contig_gene146216_3	10192309	0.004	0	ff high, rl low	0.00018905	0.00012055	0.00022165	0	0	0	A_samples_contig_gene146216_3
Cluster of A_samples_contig_gene72080_25 (10338108)	10338108 [22]	0.073	0.5	[]	0.00013931	0.0001173	7.7034e-05	2.638e-05	8.3505e-05	4.2991e-05	Cluster of A_samples_contig_gene72080_25 (10338108)
A_samples_contig_gene46655_5	10395563	0.00017	0	ff high, rl low	0.00010927	9.2907e-05	8.5409e-05	0	0	0	A_samples_contig_gene46655_5
Cluster of A_samples_contig_gene233772_1 (10351631)	10351631 [10]	0.0053	2.4	aff low, arl high	3.679e-05	2.6958e-05	6.1076e-05	0.00010434	0.00010119	9.4088e-05	Cluster of A_samples_contig_gene233772_1 (10351631)
A_samples_contig_gene65943_77	10414132	0.00044	INF	ff low, rl high	0	0	0	9.8344e-05	0.00013664	0.0001222	A_samples_contig_gene65943_77
A_samples_contig_gene143732_2	10255604	< 0.00010	INF	ff low, rl high	0	0	0	2.0302e-05	2.2565e-05	2.5226e-05	A_samples_contig_gene143732_2
Cluster of A_samples_contig_gene3902_2 (10335931)	10335931 [26]	0.11	2.1	[]	9.409e-05	5.9362e-05	3.2687e-05	0.00017801	8.449e-05	0.00012133	Cluster of A_samples_contig_gene3902_2 (10335931)
A_samples_contig_gene219849_4	10290405	< 0.00010	INF	ff low, rl high	0	0	0	0.00014044	0.0001561	0.00017451	A_samples_contig_gene219849_4
A_samples_contig_gene230978_2	10216500	< 0.00010	INF	ff low, rl high	0	0	0	0.00014239	0.00015827	0.00017693	A_samples_contig_gene230978_2
A_samples_contig_gene132938_14	10158261	0.0063	INF	ff low, rl high	0	0	0	0.00027709	0.00015399	0.00017215	A_samples_contig_gene132938_14
A_samples_contig_gene140167_11	10177023	< 0.00010	INF	ff low, rl high	0	0	0	0.00014239	0.00015827	0.00017693	A_samples_contig_gene140167_11
Cluster of A_samples_contig_gene204433_1 (10061452)	10061452 [2]	0.012	2.3	[]	6.8464e-05	0.00011551	0.0001321	0.00021598	0.00021195	0.00028382	Cluster of A_samples_contig_gene204433_1 (10061452)
A_samples_contig_gene204433_1	10061452	0.0039	1.9	ff low, rl high	0.00013693	0.00017464	0.00016054	0.00028265	0.0002856	0.0003512	A_samples_contig_gene204433_1
Cluster of A_samples_contig_gene80218_1 (10064190)	10064190 [2]	0.00016	0	aff high, arl low	0.0036384	0.0035182	0.0028642	0	0	0	Cluster of A_samples_contig_gene80218_1 (10064190)
A_samples_contig_gene80218_1	10064190	0.00028	0	ff high, rl low	0.0050587	0.0054482	0.0040859	0	0	0	A_samples_contig_gene80218_1
A_samples_contig_gene26140_1	10323851	0.00084	0	ff high, rl low	0.0022181	0.0015882	0.0016425	0	0	0	A_samples_contig_gene26140_1
Cluster of A_samples_contig_gene19185_12 (10265214)	10265214 [4]	0.00096	0	aff high, arl low	0.00033809	0.00050388	0.00041073	0	0	0	Cluster of A_samples_contig_gene19185_12 (10265214)
A_samples_contig_gene19185_12	10265214	0.0033	0	ff high, rl low	0.00046361	0.00078837	0.0005575	0	0	0	A_samples_contig_gene19185_12
A_samples_contig_gene5431_8	10296171	0.00031	0	ff high, rl low	0.00062085	0.00082953	0.00069325	0	0	0	A_samples_contig_gene5431_8
A_samples_contig_gene170451_3	10142127	0.0027	0	ff high, rl low	0.00013165	0.00022387	0.0002058	0	0	0	A_samples_contig_gene170451_3
A_samples_contig_gene39717_11	10012204	0.00039	0	ff high, rl low	0.00013625	0.00017377	0.00018637	0	0	0	A_samples_contig_gene39717_11
Cluster of A_samples_contig_gene79591_1 (10042052)	10042052 [10]	0.78	1.1	[]	0.00014992	0.00014875	0.0001114	0.00011706	0.00012084	0.00019933	Cluster of A_samples_contig_gene79591_1 (10042052)
A_samples_contig_gene90778_1	10359198	< 0.00010	INF	ff low, rl high	0	0	0	5.0012e-05	5.5588e-05	6.2141e-05	A_samples_contig_gene90778_1
Cluster of A_samples_contig_gene15938_2 (10081688)	10081688 [14]	0.084	1.7	[]	0.00014651	7.7284e-05	9.4498e-05	0.00018071	0.00021348	0.00013525	Cluster of A_samples_contig_gene15938_2 (10081688)
A_samples_contig_gene126319_30	10376364	0.0028	4.1	ff low, rl high	0.00019237	8.1784e-05	7.5184e-05	0.0004332	0.00056175	0.00044855	A_samples_contig_gene126319_30
Cluster of A_samples_contig_gene109297_1 (10184615)	10184615 [23]	0.57	1.2	[]	1.9721e-05	2.3771e-05	1.2037e-05	3.1498e-05	2.1818e-05	1.3624e-05	Cluster of A_samples_contig_gene109297_1 (10184615)
A_samples_contig_gene109297_1	10184615	< 0.00010	0	ff high, rl low	9.4687e-05	0.00010064	9.2514e-05	0	0	0	A_samples_contig_gene109297_1
Cluster of A_samples_contig_gene80957_1 (10304117)	10304117 [9]	0.00068	0	aff high, arl low	0.00021117	0.00015523	0.00015719	0	0	0	Cluster of A_samples_contig_gene80957_1 (10304117)
A_samples_contig_gene80957_1	10304117	0.0033	0	ff high, rl low	0.0012232	0.00069334	0.00095607	0	0	0	A_samples_contig_gene80957_1
A_samples_contig_gene3756_1	10327947	0.00017	0	ff high, rl low	0.00013797	0.00011731	0.00010784	0	0	0	A_samples_contig_gene3756_1
Cluster of A_samples_contig_gene146815_1 (10211616)	10211616 [31]	0.81	0.9	[]	2.1026e-06	1.222e-05	1.4305e-05	1.1593e-05	7.6061e-06	6.2574e-06	Cluster of A_samples_contig_gene146815_1 (10211616)
A_samples_contig_gene167694_28	10325746	0.0063	INF	ff low, rl high	0	0	0	4.4479e-05	2.4719e-05	2.7633e-05	A_samples_contig_gene167694_28
A_samples_contig_gene119763_7	10302091	< 0.00010	INF	ff low, rl high	0	0	0	3.2139e-05	3.5722e-05	3.9934e-05	A_samples_contig_gene119763_7
Cluster of A_samples_contig_gene4192_3 (10299542)	10299542 [7]	0.065	0	[]	0.00027518	0.00065979	0.00017938	0	0	0	Cluster of A_samples_contig_gene4192_3 (10299542)
A_samples_contig_gene43180_3	10264478	0.0014	0	ff high, rl low	0.00014277	0.00012139	0.000186	0	0	0	A_samples_contig_gene43180_3
Cluster of A_samples_contig_gene181365_1 (10385034)	10385034 [12]	< 0.00010	0.07	aff high, arl low	0.00019294	0.00018622	0.0002016	0	2.1566e-05	2.0221e-05	Cluster of A_samples_contig_gene181365_1 (10385034)
A_samples_contig_gene181365_1	10385034	0.00033	0.03	ff high, rl low	0.00030019	0.00038286	0.00030503	0	2.5045e-05	0	A_samples_contig_gene181365_1
A_samples_contig_gene178700_1	10242017	0.00065	0	ff high, rl low	0.00042832	0.00036418	0.00029759	0	0	0	A_samples_contig_gene178700_1
A_samples_contig_gene42053_3	10384310	0.0016	0.2	ff high, rl low	0.0001084	0.00012904	0.00011862	0	1.8088e-05	4.0441e-05	A_samples_contig_gene42053_3
A_samples_contig_gene186393_14	10247986	0.00069	0	ff high, rl low	0.00013008	9.217e-05	0.00010168	0	0	0	A_samples_contig_gene186393_14
A_samples_contig_gene44356_1	10151744	0.0025	0	ff high, rl low	0.0007695	0.00081784	0.0012029	0	0	0	A_samples_contig_gene44356_1
Cluster of A_samples_contig_gene16289_2 (10271273)	10271273 [18]	0.0032	1.3	aff low, arl high	5.9382e-05	5.3398e-05	6.2717e-05	7.8049e-05	7.7266e-05	7.4895e-05	Cluster of A_samples_contig_gene16289_2 (10271273)
A_samples_contig_gene16289_2	10271273	0.0039	0.5	ff high, rl low	0.00039331	0.00033442	0.00039127	0.00016103	0.00020882	0.00023344	A_samples_contig_gene16289_2
A_samples_contig_gene221788_4	10352709	< 0.00010	INF	ff low, rl high	0	0	0	2.6839e-05	2.9831e-05	3.3348e-05	A_samples_contig_gene221788_4
A_samples_contig_gene221246_1	10022051	0.00021	0.1	ff high, rl low	0.00085195	0.0010749	0.00098813	0.0001444	9.1714e-05	0.00010253	A_samples_contig_gene221246_1
Cluster of A_samples_contig_gene18875_1 (10041516)	10041516 [6]	0.028	3.2	[]	4.743e-05	8.7319e-06	3.6789e-05	8.8414e-05	0.00013286	7.8103e-05	Cluster of A_samples_contig_gene18875_1 (10041516)
A_samples_contig_gene100176_12	10400910	< 0.00010	INF	ff low, rl high	0	0	0	4.7908e-05	5.325e-05	5.9528e-05	A_samples_contig_gene100176_12
Cluster of A_samples_contig_gene2269_1 (10116790)	10116790 [11]	0.021	2.1	[]	5.5096e-05	3.5258e-05	5.0804e-05	0.00010067	7.5225e-05	0.00011816	Cluster of A_samples_contig_gene2269_1 (10116790)
A_samples_contig_gene130766_5	10141651	< 0.00010	0	ff high, rl low	0.0001106	9.4035e-05	0.00010806	0	0	0	A_samples_contig_gene130766_5
A_samples_contig_gene7156_1	10300818	< 0.00010	INF	ff low, rl high	0	0	0	4.5365e-05	5.0422e-05	5.6367e-05	A_samples_contig_gene7156_1
Cluster of A_samples_contig_gene86381_1 (10053171)	10053171 [6]	0.00018	13	aff low, arl high	2.0419e-05	8.7781e-06	1.197e-05	0.00018005	0.00016478	0.00020638	Cluster of A_samples_contig_gene86381_1 (10053171)
A_samples_contig_gene86381_1	10053171	< 0.00010	19	ff low, rl high	3.0972e-05	2.6334e-05	2.4209e-05	0.00048821	0.00049096	0.00057773	A_samples_contig_gene86381_1
A_samples_contig_gene184373_5	10173077	< 0.00010	23	ff low, rl high	3.0285e-05	0	2.3672e-05	0.00043192	0.00037901	0.00042369	A_samples_contig_gene184373_5
A_samples_contig_gene122123_3	10202574	0.0021	INF	ff low, rl high	0	0	0	0.00016019	0.0001187	9.9523e-05	A_samples_contig_gene122123_3
Cluster of A_samples_contig_gene6171_2 (10283691)	10283691 [17]	0.81	1.1	[]	0.0001997	0.00020678	0.00019866	0.00029262	0.00016946	0.00017404	Cluster of A_samples_contig_gene6171_2 (10283691)
A_samples_contig_gene28518_55	10154668	0.00017	0	ff high, rl low	0.0001453	0.00012355	0.00011358	0	0	0	A_samples_contig_gene28518_55
A_samples_contig_gene53447_66	10424830	< 0.00010	INF	ff low, rl high	0	0	0	0.00010907	0.00012123	0.00013552	A_samples_contig_gene53447_66
Cluster of A_samples_contig_gene3133_10 (10236599)	10236599 [12]	0.82	1	[]	0.00029953	0.00021102	0.00019647	0.0003098	0.0001891	0.00024332	Cluster of A_samples_contig_gene3133_10 (10236599)
A_samples_contig_gene58054_3	10107594	0.0017	0.2	ff high, rl low	0.00061618	0.00043659	0.0005619	0.00015417	8.568e-05	9.5781e-05	A_samples_contig_gene58054_3
A_samples_contig_gene175498_28	10409188	0.00071	0.1	ff high, rl low	0.00041079	0.00034927	0.00040136	7.7086e-05	0	9.5781e-05	A_samples_contig_gene175498_28
A_samples_contig_gene4152_1	10419291	0.0011	15	ff low, rl high	0	0	0.00011006	0.00063417	0.00046992	0.00052532	A_samples_contig_gene4152_1
Cluster of A_samples_contig_gene12656_2 (10230242)	10230242 [2]	0.00068	0	aff high, arl low	0.00073082	0.00090468	0.00063262	0	0	0	Cluster of A_samples_contig_gene12656_2 (10230242)
A_samples_contig_gene12656_2	10230242	0.0026	0	ff high, rl low	0.00092601	0.0012401	0.0007419	0	0	0	A_samples_contig_gene12656_2
A_samples_contig_gene234485_1	10288775	< 0.00010	0	ff high, rl low	0.00053563	0.00056928	0.00052334	0	0	0	A_samples_contig_gene234485_1
Cluster of A_samples_contig_gene39319_5 (10187908)	10187908 [4]	0.0057	0.02	aff high, arl low	0.00044174	0.00025477	0.00027921	0	1.8262e-05	0	Cluster of A_samples_contig_gene39319_5 (10187908)
A_samples_contig_gene39319_5	10187908	0.0033	0.05	ff high, rl low	0.00045966	0.00027917	0.00035929	0	5.4786e-05	0	A_samples_contig_gene39319_5
A_samples_contig_gene125967_4	10035181	0.0016	0	ff high, rl low	0.00050215	0.00042696	0.000314	0	0	0	A_samples_contig_gene125967_4
Cluster of A_samples_contig_gene3657_2 (10068061)	10068061 [7]	0.0081	0	[]	0.00018201	0.0001753	8.7731e-05	0	0	0	Cluster of A_samples_contig_gene3657_2 (10068061)
A_samples_contig_gene3657_2	10068061	0.0065	0	ff high, rl low	0.00033198	0.00044357	0.00022242	0	0	0	A_samples_contig_gene3657_2
A_samples_contig_gene172014_1	10132762	0.00017	0	ff high, rl low	0.00011015	9.3656e-05	8.6098e-05	0	0	0	A_samples_contig_gene172014_1
Cluster of A_samples_contig_gene1539_1 (10218094)	10218094 [13]	0.007	3.9	aff low, arl high	2.5633e-05	3.7613e-05	2.3546e-05	8.3397e-05	0.00013767	0.00011588	Cluster of A_samples_contig_gene1539_1 (10218094)
A_samples_contig_gene14499_1	10050218	0.0018	5.6	ff low, rl high	0.00011575	0.00029525	9.0476e-05	0.00078196	0.0010623	0.00097161	A_samples_contig_gene14499_1
A_samples_contig_gene124058_3	10407994	0.0063	INF	ff low, rl high	0	0	0	2.7784e-05	1.5441e-05	1.7261e-05	A_samples_contig_gene124058_3
Cluster of A_samples_contig_gene13310_1 (10031287)	10031287 [9]	0.47	0.9	[]	0.00026247	0.00023461	0.00021905	0.00027467	0.00014947	0.00019869	Cluster of A_samples_contig_gene13310_1 (10031287)
A_samples_contig_gene13310_1	10031287	0.0017	0	ff high, rl low	0.00062085	0.00096778	0.00072792	0	0	0	A_samples_contig_gene13310_1
A_samples_contig_gene46882_7	10289655	0.0045	0.3	ff high, rl low	0.00031042	0.00026394	0.0004044	7.767e-05	8.6329e-05	9.6507e-05	A_samples_contig_gene46882_7
Cluster of A_samples_contig_gene18991_4 (10096002)	10096002 [6]	0.0025	2	aff low, arl high	4.3591e-05	3.7064e-05	3.7859e-05	7.9662e-05	7.0716e-05	9.0347e-05	Cluster of A_samples_contig_gene18991_4 (10096002)
A_samples_contig_gene23297_1	10124423	< 0.00010	INF	ff low, rl high	0	0	0	5.4534e-05	6.0614e-05	6.776e-05	A_samples_contig_gene23297_1
Cluster of A_samples_contig_gene4393_3 (10112875)	10112875 [16]	0.0066	0	aff high, arl low	4.2362e-05	8.6201e-05	7.2397e-05	0	0	0	Cluster of A_samples_contig_gene4393_3 (10112875)
A_samples_contig_gene4393_3	10112875	0.00014	0	ff high, rl low	0.00027454	0.00035015	0.00032189	0	0	0	A_samples_contig_gene4393_3
A_samples_contig_gene65666_2	10080735	0.0027	0	ff high, rl low	2.2689e-05	3.8583e-05	3.5469e-05	0	0	0	A_samples_contig_gene65666_2
A_samples_contig_gene435_9	10135716	0.0027	0	ff high, rl low	3.8367e-05	6.5244e-05	5.9978e-05	0	0	0	A_samples_contig_gene435_9
Cluster of A_samples_contig_gene9950_1 (10209447)	10209447 [7]	0.026	2.8	[]	0.00032548	0.00035477	0.00023291	0.0010507	0.00054844	0.00099531	Cluster of A_samples_contig_gene9950_1 (10209447)
A_samples_contig_gene108615_6	10073929	0.00017	0	ff high, rl low	0.00011015	9.3656e-05	8.6098e-05	0	0	0	A_samples_contig_gene108615_6
Cluster of A_samples_contig_gene198316_2 (10196936)	10196936	0.0013	0.06	aff high, arl low	0.00055373	0.00077161	0.00082956	4.6182e-05	3.8498e-05	4.3037e-05	Cluster of A_samples_contig_gene198316_2 (10196936)
A_samples_contig_gene198316_2	10196936	0.0013	0.06	ff high, rl low	0.00055373	0.00077161	0.00082956	4.6182e-05	3.8498e-05	4.3037e-05	A_samples_contig_gene198316_2
Cluster of A_samples_contig_gene41116_20 (10118978)	10118978 [7]	0.12	1.3	[]	5.5315e-05	5.3435e-05	5.1398e-05	7.9841e-05	6.8599e-05	5.4687e-05	Cluster of A_samples_contig_gene41116_20 (10118978)
A_samples_contig_gene67864_6	10246645	0.0047	7.8	ff low, rl high	0	3.8583e-05	0	0.00010218	0.00011358	8.4644e-05	A_samples_contig_gene67864_6
Cluster of A_samples_contig_gene62106_1 (10350613)	10350613 [7]	0.00019	0.1	aff high, arl low	0.00055713	0.00053365	0.00054506	6.9744e-05	0.0001238	0	Cluster of A_samples_contig_gene62106_1 (10350613)
A_samples_contig_gene62106_1	10350613	0.0022	0	ff high, rl low	0.00057786	0.00089334	0.00061593	0	0	0	A_samples_contig_gene62106_1
A_samples_contig_gene75098_1	10178668	< 0.00010	0.03	ff high, rl low	0.0020386	0.0019067	0.0017528	0	0.00017008	0	A_samples_contig_gene75098_1
A_samples_contig_gene5991_3	10243413	0.0038	0.1	ff high, rl low	0.00046458	0.00031601	0.00050839	6.9744e-05	7.752e-05	0	A_samples_contig_gene5991_3
A_samples_contig_gene127377_1	10090325	0.0016	0	ff high, rl low	0.00066627	0.00042488	0.00052079	0	0	0	A_samples_contig_gene127377_1
Cluster of A_samples_contig_gene13436_1 (10135127)	10135127 [21]	0.11	0.4	[]	1.4272e-05	2.1238e-05	1.2568e-05	1.365e-05	2.4924e-06	5.4807e-06	Cluster of A_samples_contig_gene13436_1 (10135127)
A_samples_contig_gene10123_53	10318204	0.0047	0	ff high, rl low	0.00010797	6.8854e-05	6.3297e-05	0	0	0	A_samples_contig_gene10123_53
A_samples_contig_gene7136_3	10171317	0.0027	0	ff high, rl low	2.9564e-05	5.0274e-05	4.6217e-05	0	0	0	A_samples_contig_gene7136_3
A_samples_contig_gene204394_3	10394282	0.00017	0	ff high, rl low	3.2366e-05	2.752e-05	2.5299e-05	0	0	0	A_samples_contig_gene204394_3
A_samples_contig_gene69685_14	10412860	0.00017	0	ff high, rl low	2.9564e-05	2.5137e-05	2.3108e-05	0	0	0	A_samples_contig_gene69685_14
Cluster of A_samples_contig_gene18984_1 (10070600)	10070600 [4]	0.041	1.7	[]	0.00018971	9.5508e-05	0.00011117	0.00024889	0.00020176	0.0002347	Cluster of A_samples_contig_gene18984_1 (10070600)
A_samples_contig_gene140027_1	10174542	0.0049	5.4	ff low, rl high	7.941e-05	0	3.1035e-05	0.00020862	0.00016563	0.00022219	A_samples_contig_gene140027_1
Cluster of A_samples_contig_gene3187_4 (10054391)	10054391 [7]	0.055	1.9	[]	0.00016385	8.8802e-05	0.0001662	0.00022897	0.00033957	0.00022086	Cluster of A_samples_contig_gene3187_4 (10054391)
A_samples_contig_gene3187_4	10054391	0.0042	2.4	ff low, rl high	0.00031184	0.00026515	0.00024375	0.00060859	0.00078051	0.00058169	A_samples_contig_gene3187_4
Cluster of A_samples_contig_gene1519_1 (10215548)	10215548 [10]	0.35	1.6	[]	0.00018358	3.7462e-05	6.7648e-05	0.00014801	0.00020745	0.00010273	Cluster of A_samples_contig_gene1519_1 (10215548)
A_samples_contig_gene22744_17	10073598	0.0063	2.2	ff low, rl high	0.00011015	9.3656e-05	8.6098e-05	0.0002067	0.0001838	0.00025683	A_samples_contig_gene22744_17
Cluster of A_samples_contig_gene9228_2 (10220921)	10220921 [6]	0.016	0.5	[]	6.5697e-05	7.0688e-05	4.6329e-05	2.441e-05	3.2558e-05	3.1847e-05	Cluster of A_samples_contig_gene9228_2 (10220921)
A_samples_contig_gene399_9	10132906	< 0.00010	0	ff high, rl low	0.00012195	0.00014517	0.00013345	0	0	0	A_samples_contig_gene399_9
A_samples_contig_gene12421_1	10425853	0.0063	0	ff high, rl low	2.439e-05	2.0738e-05	3.8129e-05	0	0	0	A_samples_contig_gene12421_1
Cluster of A_samples_contig_gene11398_2 (10130928)	10130928 [5]	0.00021	0	aff high, arl low	0.00037379	0.00046923	0.00048335	0	0	0	Cluster of A_samples_contig_gene11398_2 (10130928)
A_samples_contig_gene11398_2	10130928	< 0.00010	0	ff high, rl low	0.0013287	0.0011749	0.0012878	0	0	0	A_samples_contig_gene11398_2
A_samples_contig_gene1476_9	10132292	< 0.00010	0	ff high, rl low	0.00027761	0.00028325	0.00030379	0	0	0	A_samples_contig_gene1476_9
A_samples_contig_gene42246_2	10210968	0.002	0	ff high, rl low	0.00026267	0.000335	0.00020531	0	0	0	A_samples_contig_gene42246_2
Cluster of A_samples_contig_gene4460_16 (10094510)	10094510 [4]	0.0066	0	aff high, arl low	8.7706e-05	0.00017858	0.00014828	0	0	0	Cluster of A_samples_contig_gene4460_16 (10094510)
A_samples_contig_gene664_5	10177301	0.0014	0	ff high, rl low	0.00019512	0.00027651	0.00030503	0	0	0	A_samples_contig_gene664_5
Cluster of A_samples_contig_gene502_5 (10078034)	10078034 [9]	0.2	1.3	[]	0.00021961	0.00015713	0.00024891	0.00027246	0.00021777	0.00031385	Cluster of A_samples_contig_gene502_5 (10078034)
A_samples_contig_gene502_5	10078034	0.0037	3.4	ff low, rl high	6.9687e-05	0.0001185	0.00021788	0.00047077	0.00040698	0.00051996	A_samples_contig_gene502_5
Cluster of A_samples_contig_gene81608_7 (10276630)	10276630 [7]	0.00066	2.7	aff low, arl high	1.6063e-05	2.7316e-05	2.9051e-05	6.6418e-05	6.3285e-05	6.8973e-05	Cluster of A_samples_contig_gene81608_7 (10276630)
A_samples_contig_gene179593_1	10256070	< 0.00010	INF	ff low, rl high	0	0	0	9.0729e-05	0.00010084	0.00011273	A_samples_contig_gene179593_1
A_samples_contig_gene92956_31	10233499	< 0.00010	INF	ff low, rl high	0	0	0	2.3301e-05	2.5899e-05	2.8952e-05	A_samples_contig_gene92956_31
Cluster of A_samples_contig_gene86891_4 (10292639)	10292639 [7]	0.012	2.4	[]	8.1734e-05	0.00011358	0.00012328	0.00025094	0.00031463	0.00020481	Cluster of A_samples_contig_gene86891_4 (10292639)
A_samples_contig_gene126689_1	10225733	0.0012	5.9	ff low, rl high	0	9.3656e-05	0.0001722	0.00049608	0.00055139	0.00051367	A_samples_contig_gene126689_1
Cluster of A_samples_contig_gene166062_1 (10422393)	10422393 [3]	0.0046	2.3	aff low, arl high	0.00023161	0.00029607	0.00019405	0.00054894	0.00047735	0.00063547	Cluster of A_samples_contig_gene166062_1 (10422393)
A_samples_contig_gene166062_1	10422393	0.0025	2.8	ff low, rl high	0.00033314	0.00048153	0.00028643	0.0010002	0.0008894	0.0011496	A_samples_contig_gene166062_1
Cluster of A_samples_contig_gene16822_1 (10045149)	10045149 [6]	0.39	1.6	[]	0.00014442	0.00017829	0.0004238	0.00023861	0.0002992	0.00067279	Cluster of A_samples_contig_gene16822_1 (10045149)
A_samples_contig_gene142336_42	10166515	0.0037	3.7	ff low, rl high	0.00012885	0.00021912	0.00040287	0.00077377	0.00096754	0.0010215	A_samples_contig_gene142336_42
Cluster of A_samples_contig_gene16216_2 (10215137)	10215137 [6]	0.0056	2.2	aff low, arl high	5.856e-05	9.9666e-05	0.00010325	0.00016522	0.00019535	0.00020477	Cluster of A_samples_contig_gene16216_2 (10215137)
A_samples_contig_gene16216_2	10215137	0.0056	2.8	ff low, rl high	0.00026436	0.00014985	0.00027551	0.00072759	0.00051463	0.00065749	A_samples_contig_gene16216_2
A_samples_contig_gene64493_147	10137774	0.0005	1.5	ff low, rl high	0.00033771	0.00036691	0.00032263	0.00052107	0.00051655	0.00048996	A_samples_contig_gene64493_147
A_samples_contig_gene43653_41	10007100	0.0024	2.1	ff low, rl high	0.00017031	0.00016411	0.00022186	0.00039203	0.00035048	0.00043416	A_samples_contig_gene43653_41
A_samples_contig_gene7180_2	10118624	0.0015	2.7	ff low, rl high	0.0013587	0.00072964	0.00095023	0.0024692	0.0027445	0.0028679	A_samples_contig_gene7180_2
A_samples_contig_gene114636_1	10390634	0.00044	3.6	ff low, rl high	0.0010193	0.00095334	0.0011951	0.0041316	0.0039969	0.0033273	A_samples_contig_gene114636_1
A_samples_contig_gene6171_1	10284996	0.0012	0.02	ff high, rl low	0.001856	0.0028325	0.0024923	0	3.9705e-05	8.8773e-05	A_samples_contig_gene6171_1
Cluster of A_samples_contig_gene2574_4 (10393264)	10393264 [4]	0.0008	6.5	aff low, arl high	4.6458e-05	0	6.5969e-05	0.00023528	0.00022766	0.00026373	Cluster of A_samples_contig_gene2574_4 (10393264)
A_samples_contig_gene2574_4	10393264	0.0035	5.4	ff low, rl high	0.00018583	0	0.00014525	0.00055795	0.00069768	0.00051996	A_samples_contig_gene2574_4
A_samples_contig_gene8731_2	10234279	0.0063	INF	ff low, rl high	0	0	0	0.00015534	8.6329e-05	9.6507e-05	A_samples_contig_gene8731_2
Cluster of A_samples_contig_gene6587_4 (10184506)	10184506 [9]	0.023	0.5	[]	0.00027665	0.00029582	0.00019192	8.8751e-05	0.00012158	0.00015401	Cluster of A_samples_contig_gene6587_4 (10184506)
A_samples_contig_gene6587_4	10184506	0.0013	0	ff high, rl low	0.00077049	0.000536	0.00054749	0	0	0	A_samples_contig_gene6587_4
A_samples_contig_gene46670_42	10370520	0.00057	8.2	ff low, rl high	7.077e-05	6.0173e-05	0	0.00031873	0.00035426	0.00039603	A_samples_contig_gene46670_42
A_samples_contig_gene686_1	10219207	0.00037	0	ff high, rl low	0.00059385	0.00063116	0.00046418	0	0	0	A_samples_contig_gene686_1
Cluster of A_samples_contig_gene80697_1 (10412080)	10412080 [11]	0.037	2.2	[]	3.0317e-05	3.9199e-05	4.004e-05	9.0521e-05	9.3076e-05	5.2034e-05	Cluster of A_samples_contig_gene80697_1 (10412080)
A_samples_contig_gene67864_4	10245867	0.0049	INF	ff low, rl high	0	0	0	5.415e-05	8.025e-05	4.4855e-05	A_samples_contig_gene67864_4
A_samples_contig_gene17632_1	10067384	< 0.00010	INF	ff low, rl high	0	0	0	3.8543e-05	4.284e-05	4.7891e-05	A_samples_contig_gene17632_1
Cluster of A_samples_contig_gene155209_1 (10351989)	10351989 [8]	0.0063	3.1	aff low, arl high	2.4744e-05	5.2921e-05	4.3706e-05	0.00011445	0.00015154	0.00010734	Cluster of A_samples_contig_gene155209_1 (10351989)
A_samples_contig_gene3961_2	10027249	0.0026	17	ff low, rl high	0	2.7455e-05	0	0.00012119	0.00018858	0.00015058	A_samples_contig_gene3961_2
A_samples_contig_gene122981_4	10005232	0.0063	INF	ff low, rl high	0	0	0	4.8475e-05	2.694e-05	3.0116e-05	A_samples_contig_gene122981_4
Cluster of A_samples_contig_gene1363_6 (10154906)	10154906 [5]	< 0.00010	0	aff high, arl low	0.00013463	0.00014797	0.00012991	0	0	0	Cluster of A_samples_contig_gene1363_6 (10154906)
A_samples_contig_gene1363_6	10154906	< 0.00010	0	ff high, rl low	9.7911e-05	0.00010406	0.0001148	0	0	0	A_samples_contig_gene1363_6
A_samples_contig_gene36419_1	10230455	0.0002	0	ff high, rl low	0.00013568	0.00015382	0.00017676	0	0	0	A_samples_contig_gene36419_1
A_samples_contig_gene199_6	10339100	0.0027	0	ff high, rl low	0.00015882	0.00027008	0.00024828	0	0	0	A_samples_contig_gene199_6
Cluster of A_samples_contig_gene96515_55 (10328539)	10328539 [16]	0.011	0.6	[]	7.4156e-05	8.127e-05	7.768e-05	3.8918e-05	4.6823e-05	6.0267e-05	Cluster of A_samples_contig_gene96515_55 (10328539)
A_samples_contig_gene77845_2	10165981	< 0.00010	0	ff high, rl low	0.00026522	0.0002255	0.00024185	0	0	0	A_samples_contig_gene77845_2
A_samples_contig_gene48351_13	10371684	0.0063	0	ff high, rl low	0.00013261	0.00011275	0.0002073	0	0	0	A_samples_contig_gene48351_13
A_samples_contig_gene76593_15	10099977	0.00041	0	ff high, rl low	8.8405e-05	7.5167e-05	0.00010365	0	0	0	A_samples_contig_gene76593_15
A_samples_contig_gene112300_1	10206654	0.00017	0	ff high, rl low	4.5529e-05	3.8711e-05	3.5587e-05	0	0	0	A_samples_contig_gene112300_1
A_samples_contig_gene34928_10	10343319	0.00017	0	ff high, rl low	4.4203e-05	3.7584e-05	3.4551e-05	0	0	0	A_samples_contig_gene34928_10
Cluster of A_samples_contig_gene17246_7 (10133183)	10133183 [14]	0.082	2.8	[]	7.6421e-05	3.8386e-05	6.5979e-05	0.00011744	0.00025599	0.00012655	Cluster of A_samples_contig_gene17246_7 (10133183)
A_samples_contig_gene17246_7	10133183	0.0035	4.2	ff low, rl high	0.00018458	0	0.00021641	0.00055418	0.00053897	0.00060252	A_samples_contig_gene17246_7
Cluster of A_samples_contig_gene36269_1 (10178981)	10178981 [12]	0.08	0.8	[]	8.9091e-05	7.2195e-05	6.8397e-05	6.2204e-05	5.8799e-05	6.3276e-05	Cluster of A_samples_contig_gene36269_1 (10178981)
A_samples_contig_gene36269_1	10178981	0.0014	0	ff high, rl low	0.00015278	0.00020785	0.00023884	0	0	0	A_samples_contig_gene36269_1
A_samples_contig_gene33129_29	10263569	< 0.00010	0	ff high, rl low	0.00019673	0.00016727	0.00019771	0	0	0	A_samples_contig_gene33129_29
A_samples_contig_gene7789_3	10314062	< 0.00010	INF	ff low, rl high	0	0	0	2.1139e-05	2.3496e-05	2.6266e-05	A_samples_contig_gene7789_3
Cluster of A_samples_contig_gene4697_1 (10134960)	10134960 [2]	0.0076	2.1	[]	0.00012195	0.00016806	0.0001545	0.00028237	0.00028658	0.00037613	Cluster of A_samples_contig_gene4697_1 (10134960)
A_samples_contig_gene101569_1	10280814	0.0056	5.1	ff low, rl high	0	1.3535e-05	1.2443e-05	3.5848e-05	5.3126e-05	4.4542e-05	A_samples_contig_gene101569_1
Cluster of A_samples_contig_gene61842_13 (10035114)	10035114 [15]	0.84	1	[]	0.00010874	9.9118e-05	9.9559e-05	0.00010688	8.6914e-05	0.00011995	Cluster of A_samples_contig_gene61842_13 (10035114)
A_samples_contig_gene23026_2	10257004	< 0.00010	INF	ff low, rl high	0	0	0	8.6885e-05	9.6572e-05	0.00010796	A_samples_contig_gene23026_2
Cluster of A_samples_contig_gene234437_2 (10094473)	10094473 [6]	0.011	5.2	[]	1.4408e-05	2.4501e-05	2.2523e-05	9.7333e-05	0.00014425	8.0626e-05	Cluster of A_samples_contig_gene234437_2 (10094473)
A_samples_contig_gene234437_2	10094473	0.0024	14	ff low, rl high	0	0	6.757e-05	0.00032444	0.00036062	0.00024188	A_samples_contig_gene234437_2
Cluster of A_samples_contig_gene69511_2 (10376760)	10376760 [19]	0.023	1.4	[]	5.5363e-05	7.2829e-05	5.2428e-05	7.985e-05	8.773e-05	9.3683e-05	Cluster of A_samples_contig_gene69511_2 (10376760)
A_samples_contig_gene69511_2	10376760	0.0035	INF	ff low, rl high	0	0	0	0.00019344	0.00021501	0.00032048	A_samples_contig_gene69511_2
A_samples_contig_gene6791_2	10180737	0.0063	5.4	ff low, rl high	8.5903e-05	7.304e-05	0	0.0003224	0.00021501	0.00032048	A_samples_contig_gene6791_2
A_samples_contig_gene6289_1	10370332	0.00092	INF	ff low, rl high	0	0	0	0.00033287	0.00036998	0.00024816	A_samples_contig_gene6289_1
A_samples_contig_gene97975_6	10312822	0.00069	0	ff high, rl low	0.0002561	0.00029033	0.00020018	0	0	0	A_samples_contig_gene97975_6
Cluster of A_samples_contig_gene140111_3 (10388768)	10388768 [6]	0.037	0.2	[]	0.00054894	0.00063482	0.00023834	9.9538e-05	0.00011985	9.2759e-05	Cluster of A_samples_contig_gene140111_3 (10388768)
A_samples_contig_gene140111_3	10388768	0.00067	0	ff high, rl low	0.0014197	0.0015401	0.0010714	0	0	0	A_samples_contig_gene140111_3
Cluster of A_samples_contig_gene17182_2 (10242420)	10242420 [14]	0.0052	0	aff high, arl low	8.671e-05	4.526e-05	7.7999e-05	0	0	0	Cluster of A_samples_contig_gene17182_2 (10242420)
A_samples_contig_gene17182_2	10242420	0.0028	0	ff high, rl low	0.00013937	9.4803e-05	8.7152e-05	0	0	0	A_samples_contig_gene17182_2
A_samples_contig_gene69055_1	10035316	0.0063	0	ff high, rl low	3.652e-05	3.1052e-05	5.7092e-05	0	0	0	A_samples_contig_gene69055_1
A_samples_contig_gene165069_1	10022407	0.00017	0	ff high, rl low	8.4312e-05	7.1687e-05	6.5902e-05	0	0	0	A_samples_contig_gene165069_1
Cluster of A_samples_contig_gene2845_1 (10385671)	10385671 [21]	0.35	1.6	[]	1.57e-05	1.7878e-05	6.4563e-06	3.6485e-05	1.1915e-05	1.759e-05	Cluster of A_samples_contig_gene2845_1 (10385671)
A_samples_contig_gene3633_1	10289197	< 0.00010	INF	ff low, rl high	0	0	0	3.6485e-05	4.0553e-05	4.5334e-05	A_samples_contig_gene3633_1
Cluster of A_samples_contig_gene12112_2 (10188969)	10188969 [4]	0.04	2.9	[]	0.00022584	5.478e-05	0.00021429	0.00053865	0.00057869	0.00030077	Cluster of A_samples_contig_gene12112_2 (10188969)
A_samples_contig_gene12112_2	10188969	0.005	3	ff low, rl high	0.00025771	0.00016434	0.00035251	0.00091885	0.00075253	0.00066098	A_samples_contig_gene12112_2
Cluster of A_samples_contig_gene189783_1 (10123963)	10123963 [13]	0.0088	0	[]	0.00010166	0.00022029	0.00017079	0	0	0	Cluster of A_samples_contig_gene189783_1 (10123963)
A_samples_contig_gene93831_1	10132599	0.0002	0	ff high, rl low	0.00013937	0.000158	0.00018157	0	0	0	A_samples_contig_gene93831_1
Cluster of A_samples_contig_gene13895_1 (10236432)	10236432 [9]	0.017	11	[]	0	2.1995e-05	2.022e-05	0.0001211	0.00022946	0.00012255	Cluster of A_samples_contig_gene13895_1 (10236432)
A_samples_contig_gene13895_1	10236432	0.0058	INF	ff low, rl high	0	0	0	0.00016716	0.00030966	0.0002077	A_samples_contig_gene13895_1
A_samples_contig_gene176246_5	10037434	0.0045	INF	ff low, rl high	0	0	0	2.805e-05	4.6767e-05	5.228e-05	A_samples_contig_gene176246_5
A_samples_contig_gene14370_2	10021347	< 0.00010	INF	ff low, rl high	0	0	0	1.6974e-05	1.8867e-05	2.1091e-05	A_samples_contig_gene14370_2
Cluster of A_samples_contig_gene5315_2 (10361278)	10361278 [4]	0.01	2.2	[]	0.00015386	0.00018719	0.00024052	0.00044004	0.00034301	0.00049233	Cluster of A_samples_contig_gene5315_2 (10361278)
A_samples_contig_gene130771_1	10200059	0.003	2.4	ff low, rl high	0.00014846	0.00025246	0.00023209	0.00044576	0.00049545	0.00055387	A_samples_contig_gene130771_1
Cluster of A_samples_contig_gene635_1 (10319414)	10319414 [18]	0.0088	0.3	[]	2.8158e-05	4.3388e-05	4.1013e-05	1.3431e-05	5.5279e-06	1.4542e-05	Cluster of A_samples_contig_gene635_1 (10319414)
A_samples_contig_gene635_1	10319414	0.0014	0	ff high, rl low	0.000157	0.00020023	0.00024543	0	0	0	A_samples_contig_gene635_1
A_samples_contig_gene91833_1	10162669	0.0027	0	ff high, rl low	0.00018458	0.00031387	0.00028854	0	0	0	A_samples_contig_gene91833_1
A_samples_contig_gene138294_89	10106059	0.00017	0	ff high, rl low	4.4203e-05	3.7584e-05	3.4551e-05	0	0	0	A_samples_contig_gene138294_89
A_samples_contig_gene43653_40	10006899	0.00065	3	ff low, rl high	8.3993e-05	6.5923e-05	5.5552e-05	0.00022794	0.00019406	0.00019283	A_samples_contig_gene43653_40
Cluster of A_samples_contig_gene10318_2 (10317389)	10317389 [9]	0.28	1.3	[]	3.4843e-05	8.5586e-05	5.3173e-05	7.0439e-05	7.4796e-05	8.6934e-05	Cluster of A_samples_contig_gene10318_2 (10317389)
A_samples_contig_gene18991_11	10272986	0.0035	INF	ff low, rl high	0	0	0	6.6003e-05	7.3361e-05	0.00010935	A_samples_contig_gene18991_11
Cluster of A_samples_contig_gene39717_24 (10261922)	10261922 [14]	0.00046	0	aff high, arl low	6.7797e-05	4.9738e-05	5.4237e-05	0	0	0	Cluster of A_samples_contig_gene39717_24 (10261922)
A_samples_contig_gene39717_24	10261922	0.0026	0	ff high, rl low	0.00032138	0.00020494	0.0003454	0	0	0	A_samples_contig_gene39717_24
A_samples_contig_gene45188_12	10374891	0.00011	0	ff high, rl low	0.00020086	0.0002391	0.0002512	0	0	0	A_samples_contig_gene45188_12
Cluster of A_samples_contig_gene2328_4 (10057771)	10057771 [18]	0.035	0.6	[]	2.0706e-05	1.887e-05	1.5179e-05	8.7446e-06	1.0515e-05	1.4105e-05	Cluster of A_samples_contig_gene2328_4 (10057771)
A_samples_contig_gene176234_65	10381392	< 0.00010	INF	ff low, rl high	0	0	0	2.84e-05	3.1566e-05	3.5288e-05	A_samples_contig_gene176234_65
A_samples_contig_gene61397_1	10241782	0.00017	0	ff high, rl low	0.0001027	8.7319e-05	8.0272e-05	0	0	0	A_samples_contig_gene61397_1
Cluster of A_samples_contig_gene12378_1 (10263795)	10263795 [19]	0.77	1	[]	3.1042e-05	2.0398e-05	2.5177e-05	2.5092e-05	2.817e-05	1.9622e-05	Cluster of A_samples_contig_gene12378_1 (10263795)
A_samples_contig_gene12378_1	10263795	0.0013	13	ff low, rl high	0	0	2.5602e-05	0.00012293	0.00010931	9.1647e-05	A_samples_contig_gene12378_1
A_samples_contig_gene48584_4	10122355	0.0026	INF	ff low, rl high	0	0	0	5.2712e-05	8.7883e-05	6.5496e-05	A_samples_contig_gene48584_4
Cluster of A_samples_contig_gene14980_1 (10290282)	10290282 [19]	0.011	3.2	[]	8.5634e-06	2.2352e-05	1.3248e-05	5.8409e-05	3.7759e-05	4.4788e-05	Cluster of A_samples_contig_gene14980_1 (10290282)
A_samples_contig_gene14980_1	10290282	0.0042	2.3	ff low, rl high	9.4197e-05	0.00016018	0.00011044	0.00024747	0.00027506	0.00030749	A_samples_contig_gene14980_1
Cluster of A_samples_contig_gene76338_1 (10200371)	10200371 [14]	0.25	0.7	[]	0.00010824	6.5766e-05	0.00014341	5.4884e-05	9.6398e-05	6.3327e-05	Cluster of A_samples_contig_gene76338_1 (10200371)
A_samples_contig_gene76338_1	10200371	0.0011	0.2	ff high, rl low	0.00073335	0.00054559	0.00071652	0.00013762	0.00015296	0.00017099	A_samples_contig_gene76338_1
Cluster of A_samples_contig_gene128090_6 (10334115)	10334115 [6]	0.0041	0	aff high, arl low	0.00015673	0.00013357	8.4837e-05	0	0	0	Cluster of A_samples_contig_gene128090_6 (10334115)
A_samples_contig_gene128090_6	10334115	0.0017	0	ff high, rl low	0.00016309	0.000104	0.00015934	0	0	0	A_samples_contig_gene128090_6
Cluster of A_samples_contig_gene174855_1 (10221507)	10221507 [2]	0.11	2.2	[]	0.00028949	0.00031327	0.00028799	0.00032594	0.00087826	0.00071181	Cluster of A_samples_contig_gene174855_1 (10221507)
A_samples_contig_gene174855_1	10221507	0.0027	2.5	ff low, rl high	0.00028949	0.00031327	0.00028799	0.00065189	0.00087826	0.00071181	A_samples_contig_gene174855_1
A_samples_contig_gene6885_35	10241799	0.0024	4.6	ff low, rl high	0.00011288	0.00017276	0.00014117	0.00054228	0.00079109	0.00063168	A_samples_contig_gene6885_35
Cluster of A_samples_contig_gene235720_6 (10169195)	10169195 [7]	0.0011	2.6	aff low, arl high	0.00020695	0.00019796	0.00016176	0.00054369	0.00043165	0.00048254	Cluster of A_samples_contig_gene235720_6 (10169195)
A_samples_contig_gene235720_6	10169195	< 0.00010	4.6	ff low, rl high	0.00031042	0.0004399	0.0004044	0.0017864	0.0018992	0.0016406	A_samples_contig_gene235720_6
A_samples_contig_gene132617_16	10100065	0.0063	INF	ff low, rl high	0	0	0	0.00031068	0.00017266	0.00019301	A_samples_contig_gene132617_16
A_samples_contig_gene48240_7	10295320 (+1)	0.0063	INF	ff low, rl high	0	0	0	0.00015534	8.6329e-05	9.6507e-05	A_samples_contig_gene48240_7
Cluster of description (NM_002769)	NM_002769	0.00091	1.6	aff low, arl high	0.00082947	0.00075228	0.00082124	0.0013282	0.0013379	0.0011862	Cluster of description (NM_002769)
description	NM_002769	0.00091	1.6	aff low, arl high	0.00082947	0.00075228	0.00082124	0.0013282	0.0013379	0.0011862	description
A_samples_contig_gene512_1	10301949	0.00015	0.06	ff high, rl low	0.0026168	0.0026591	0.0021452	0.00014373	0.00015975	0.00017858	A_samples_contig_gene512_1
Cluster of A_samples_contig_gene10283_2 (10233519)	10233519 [23]	0.057	3.7	[]	2.3043e-05	1.8915e-05	1.7712e-05	0.00010392	8.4852e-05	3.4952e-05	Cluster of A_samples_contig_gene10283_2 (10233519)
A_samples_contig_gene8805_2	10184976	0.00041	0	ff high, rl low	0.00010387	8.8315e-05	0.00012178	0	0	0	A_samples_contig_gene8805_2
Cluster of A_samples_contig_gene33738_27 (10257840)	10257840 [17]	0.4	1.2	[]	3.9942e-05	4.3393e-05	6.9084e-05	5.9681e-05	6.1597e-05	5.7383e-05	Cluster of A_samples_contig_gene33738_27 (10257840)
A_samples_contig_gene74911_1	10070698	0.0063	0	ff high, rl low	8.9272e-05	7.5904e-05	0.00013956	0	0	0	A_samples_contig_gene74911_1
A_samples_contig_gene25821_6	10295676	< 0.00010	INF	ff low, rl high	0	0	0	5.5418e-05	6.1597e-05	6.8859e-05	A_samples_contig_gene25821_6
Cluster of A_samples_contig_gene89431_16 (10207033)	10207033	0.00091	6.4	aff low, arl high	4.6557e-05	4.4534e-05	0	0.00019657	0.00017479	0.00021168	Cluster of A_samples_contig_gene89431_16 (10207033)
A_samples_contig_gene89431_16	10207033	0.00091	6.4	ff low, rl high	4.6557e-05	4.4534e-05	0	0.00019657	0.00017479	0.00021168	A_samples_contig_gene89431_16
Cluster of A_samples_contig_gene88138_45 (10053581)	10053581 [22]	0.5	0.6	[]	6.4944e-06	1.5802e-05	1.8598e-06	1.9196e-06	3.7423e-06	8.3671e-06	Cluster of A_samples_contig_gene88138_45 (10053581)
A_samples_contig_gene18566_3	10020129	0.00017	0	ff high, rl low	1.7925e-05	1.5241e-05	1.4011e-05	0	0	0	A_samples_contig_gene18566_3
Cluster of A_samples_contig_gene186599_15 (10057944)	10057944 [24]	0.15	0.2	[]	7.6371e-06	2.4098e-05	5.583e-06	1.5928e-06	1.285e-06	3.1389e-06	Cluster of A_samples_contig_gene186599_15 (10057944)
A_samples_contig_gene22860_1	10319309	0.0027	0	ff high, rl low	2.1408e-05	3.6406e-05	3.3467e-05	0	0	0	A_samples_contig_gene22860_1
Cluster of A_samples_contig_gene82705_2 (10090052)	10090052 [19]	0.017	0	[]	1.4966e-05	6.5053e-06	8.5553e-06	0	0	0	Cluster of A_samples_contig_gene82705_2 (10090052)
A_samples_contig_gene37086_5	10271829	0.00017	0	ff high, rl low	1.2934e-05	1.0998e-05	1.011e-05	0	0	0	A_samples_contig_gene37086_5
A_samples_contig_gene91904_58	10202910	0.00017	0	ff high, rl low	1.2789e-05	1.0874e-05	9.9964e-06	0	0	0	A_samples_contig_gene91904_58
Cluster of A_samples_contig_gene64493_14 (10245029)	10245029 [13]	0.37	1.3	[]	0.00017616	0.00015694	0.00011073	0.00027825	0.00017905	0.00013128	Cluster of A_samples_contig_gene64493_14 (10245029)
A_samples_contig_gene87139_1	10361086	0.0046	0	ff high, rl low	0.00061158	0.00086667	0.00047804	0	0	0	A_samples_contig_gene87139_1
A_samples_contig_gene26635_2	10229621	0.00017	0	ff high, rl low	0.00013797	0.00011731	0.00010784	0	0	0	A_samples_contig_gene26635_2
Cluster of A_samples_contig_gene125155_1 (10145843)	10145843 [17]	0.0028	0.3	aff high, arl low	5.2534e-05	4.7228e-05	5.621e-05	5.684e-06	1.7501e-05	2.2332e-05	Cluster of A_samples_contig_gene125155_1 (10145843)
A_samples_contig_gene125155_1	10145843	0.00038	0.1	ff high, rl low	0.00016862	0.00017922	0.00016475	0	3.5171e-05	3.9318e-05	A_samples_contig_gene125155_1
A_samples_contig_gene16078_1	10166550	0.0026	0	ff high, rl low	0.00020853	0.0001773	0.00012225	0	0	0	A_samples_contig_gene16078_1
A_samples_contig_gene52541_7	10334245	0.0063	0	ff high, rl low	3.9476e-05	3.3565e-05	6.1712e-05	0	0	0	A_samples_contig_gene52541_7
A_samples_contig_gene125973_34	10300526	< 0.00010	INF	ff low, rl high	0	0	0	3.0881e-05	3.4324e-05	3.837e-05	A_samples_contig_gene125973_34
A_samples_contig_gene162308_1	10063864 (+1)	0.00017	0	ff high, rl low	0.00015176	0.00012904	0.00011862	0	0	0	A_samples_contig_gene162308_1
Cluster of A_samples_contig_gene12360_1 (10382853)	10382853 [8]	0.012	4.2	[]	2.9551e-05	5.6527e-05	1.3859e-05	0.00017092	0.00014578	9.9964e-05	Cluster of A_samples_contig_gene12360_1 (10382853)
A_samples_contig_gene12360_1	10382853	0.0017	7.3	ff low, rl high	5.6441e-05	4.7989e-05	4.4116e-05	0.00038129	0.00028253	0.00042112	A_samples_contig_gene12360_1
Cluster of A_samples_contig_gene19185_1 (10274297)	10274297 [2]	< 0.00010	0	aff high, arl low	0.00059438	0.00048379	0.00050795	0	0	0	Cluster of A_samples_contig_gene19185_1 (10274297)
A_samples_contig_gene19185_1	10274297	0.00041	0	ff high, rl low	0.00057946	0.00049269	0.00042057	0	0	0	A_samples_contig_gene19185_1
A_samples_contig_gene96093_2	10370198	0.00019	0	ff high, rl low	0.00060931	0.0004749	0.00059532	0	0	0	A_samples_contig_gene96093_2
Cluster of A_samples_contig_gene232626_6 (10367281)	10367281 [7]	0.78	0.9	[]	0.00019353	0.00026943	0.00016929	0.00017418	0.00024244	0.00018221	Cluster of A_samples_contig_gene232626_6 (10367281)
A_samples_contig_gene48351_82	10312695	0.0021	0.2	ff high, rl low	0.00026522	0.00039463	0.00031095	4.9769e-05	5.5318e-05	6.1839e-05	A_samples_contig_gene48351_82
Cluster of A_samples_contig_gene79085_1 (10073442)	10073442 [5]	0.0021	0	aff high, arl low	0.00014012	8.4702e-05	0.00011579	0	0	0	Cluster of A_samples_contig_gene79085_1 (10073442)
A_samples_contig_gene79085_1	10073442	0.00054	0	ff high, rl low	0.00037421	0.00026515	0.00034125	0	0	0	A_samples_contig_gene79085_1
A_samples_contig_gene231372_2	10360406	< 0.00010	0	ff high, rl low	0.00018625	0.00015836	0.00019411	0	0	0	A_samples_contig_gene231372_2
Cluster of A_samples_contig_gene3187_3 (10053326)	10053326 [7]	0.046	1.4	[]	6.7555e-05	8.9832e-05	6.597e-05	0.00011392	9.0442e-05	0.00011019	Cluster of A_samples_contig_gene3187_3 (10053326)
A_samples_contig_gene204854_18	10379720	< 0.00010	INF	ff low, rl high	0	0	0	6.2898e-05	6.9911e-05	7.8153e-05	A_samples_contig_gene204854_18
Cluster of A_samples_contig_gene35499_5 (10186614)	10186614 [10]	0.4	1.3	[]	1.7881e-05	5.2925e-05	6.0533e-05	5.8309e-05	4.5926e-05	6.8614e-05	Cluster of A_samples_contig_gene35499_5 (10186614)
A_samples_contig_gene21424_3	10009827	0.0027	0	ff high, rl low	9.3981e-05	0.00015982	0.00014692	0	0	0	A_samples_contig_gene21424_3
A_samples_contig_gene53372_4	10212718	0.00029	INF	ff low, rl high	0	0	0	6.5441e-05	7.2737e-05	5.4208e-05	A_samples_contig_gene53372_4
Cluster of A_samples_contig_gene7053_9 (10394563)	10394563 [3]	0.6	1.1	[]	0.00036039	0.00032948	0.0003662	0.00029895	0.00039846	0.00042864	Cluster of A_samples_contig_gene7053_9 (10394563)
A_samples_contig_gene7053_9	10394563	0.0067	1.5	ff low, rl high	0.00036039	0.00042899	0.0003662	0.00051397	0.00057128	0.00060502	A_samples_contig_gene7053_9
Cluster of A_samples_contig_gene12748_2 (10170241)	10170241 [19]	0.16	0.4	[]	4.7209e-05	1.3056e-05	3.4344e-05	1.099e-05	1.8293e-05	1.1628e-05	Cluster of A_samples_contig_gene12748_2 (10170241)
A_samples_contig_gene13797_1	10088117	0.00017	0	ff high, rl low	7.8049e-05	6.6362e-05	6.1006e-05	0	0	0	A_samples_contig_gene13797_1
A_samples_contig_gene41919_1	10208921	< 0.00010	0	ff high, rl low	0.0038065	0.0040932	0.0037629	0	0	0	A_samples_contig_gene41919_1
A_samples_contig_gene1196_4	10005231	0.004	5	ff low, rl high	0.0001466	0.00014543	0.00013369	0.00056856	0.00089696	0.00068366	A_samples_contig_gene1196_4
Cluster of A_samples_contig_gene83537_3 (10177351)	10177351 [13]	0.0084	0.4	[]	9.6094e-05	0.00014941	0.00012756	5.4804e-05	4.0644e-05	4.5062e-05	Cluster of A_samples_contig_gene83537_3 (10177351)
A_samples_contig_gene83537_3	10177351	0.0013	0.2	ff high, rl low	0.00028654	0.00032485	0.00029863	0	7.9688e-05	8.9083e-05	A_samples_contig_gene83537_3
A_samples_contig_gene78269_23	10017295	0.0049	0.1	ff high, rl low	0.00019653	0.00025065	0.00030723	7.3758e-05	0	0	A_samples_contig_gene78269_23
A_samples_contig_gene91290_14	10127933	0.00017	0	ff high, rl low	0.00019103	0.00016242	0.00014932	0	0	0	A_samples_contig_gene91290_14
A_samples_contig_gene134001_2	10128012	< 0.00010	INF	ff low, rl high	0	0	0	7.3758e-05	8.1982e-05	9.1647e-05	A_samples_contig_gene134001_2
A_samples_contig_gene132415_2	10008554	0.00085	7.3	ff low, rl high	0	0.00022964	0.00021111	0.00098469	0.0010301	0.0012235	A_samples_contig_gene132415_2
Cluster of A_samples_contig_gene18542_1 (10359745)	10359745 [8]	0.0063	13	aff low, arl high	0	5.5144e-06	5.0694e-06	4.009e-05	6.0445e-05	3.5174e-05	Cluster of A_samples_contig_gene18542_1 (10359745)
A_samples_contig_gene18542_1	10359745	0.0012	6.2	ff low, rl high	0	3.3087e-05	3.0416e-05	0.00011684	0.00012986	0.00014517	A_samples_contig_gene18542_1
Cluster of A_samples_contig_gene1471_3 (10252422)	10252422 [2]	0.19	1.2	[]	0.00075881	0.00046923	0.000674	0.00080259	0.00083451	0.00070772	Cluster of A_samples_contig_gene1471_3 (10252422)
A_samples_contig_gene1471_3	10252422	0.0032	1.7	ff low, rl high	0.00075881	0.00058653	0.00086272	0.0012945	0.0013237	0.0012224	A_samples_contig_gene1471_3
Cluster of A_samples_contig_gene14570_5 (10085091)	10085091 [12]	0.1	2.1	[]	0	4.4683e-05	3.7285e-05	5.6489e-05	5.4595e-05	6.0091e-05	Cluster of A_samples_contig_gene14570_5 (10085091)
A_samples_contig_gene37012_2	10063113	0.0036	INF	ff low, rl high	0	0	0	6.745e-05	7.497e-05	4.1904e-05	A_samples_contig_gene37012_2
A_samples_contig_gene236118_2	10379554	< 0.00010	INF	ff low, rl high	0	0	0	5.152e-05	5.7264e-05	6.4015e-05	A_samples_contig_gene236118_2
Cluster of A_samples_contig_gene1537_22 (10011035)	10011035 [2]	0.022	2.5	[]	6.7617e-05	0.00022997	0.00021141	0.00051182	0.00033931	0.00043894	Cluster of A_samples_contig_gene1537_22 (10011035)
A_samples_contig_gene1537_22	10011035	0.0018	INF	ff low, rl high	0	0	0	0.00051182	0.00062222	0.00081481	A_samples_contig_gene1537_22
A_samples_contig_gene12997_2	10080809	0.00013	0.009	ff high, rl low	0.0013955	0.001582	0.001256	0	0	3.9439e-05	A_samples_contig_gene12997_2
Cluster of A_samples_contig_gene235919_2 (10094910)	10094910	0.0018	2.3	aff low, arl high	0.00063528	0.00074272	0.0010552	0.0017286	0.0019213	0.0019257	Cluster of A_samples_contig_gene235919_2 (10094910)
A_samples_contig_gene235919_2	10094910	0.0018	2.3	ff low, rl high	0.00063528	0.00074272	0.0010552	0.0017286	0.0019213	0.0019257	A_samples_contig_gene235919_2
Cluster of A_samples_contig_gene20216_7 (10133643)	10133643 [16]	0.2	2.2	[]	2.0513e-05	3.2488e-05	2.7922e-05	4.0364e-05	3.5891e-05	0.00010031	Cluster of A_samples_contig_gene20216_7 (10133643)
A_samples_contig_gene32119_14	10191688	0.00017	0	ff high, rl low	2.4655e-05	2.0963e-05	1.9271e-05	0	0	0	A_samples_contig_gene32119_14
A_samples_contig_gene4484_1	10334029	0.00017	0	ff high, rl low	5.9906e-05	5.0936e-05	4.6825e-05	0	0	0	A_samples_contig_gene4484_1
Cluster of A_samples_contig_gene8861_2 (10177360)	10177360 [8]	0.00081	14	aff low, arl high	0	5.1341e-06	1.1074e-05	8.141e-05	8.5497e-05	6.2368e-05	Cluster of A_samples_contig_gene8861_2 (10177360)
A_samples_contig_gene47493_1	10109646	0.0026	INF	ff low, rl high	0	0	0	0.00023039	0.00038412	0.00028627	A_samples_contig_gene47493_1
A_samples_contig_gene107262_9	10390024	0.00035	INF	ff low, rl high	0	0	0	7.254e-05	5.3752e-05	6.0089e-05	A_samples_contig_gene107262_9
A_samples_contig_gene105643_6	10358820	< 0.00010	INF	ff low, rl high	0	0	0	2.418e-05	2.6876e-05	3.0045e-05	A_samples_contig_gene105643_6
Cluster of A_samples_contig_gene14051_1 (10153652)	10153652 [18]	0.57	1.5	[]	3.2325e-05	4.6136e-05	4.0969e-05	0	0.00011748	6.5665e-05	Cluster of A_samples_contig_gene14051_1 (10153652)
A_samples_contig_gene11398_1	10131375	0.00017	0	ff high, rl low	5.0775e-05	4.3172e-05	3.9688e-05	0	0	0	A_samples_contig_gene11398_1
Cluster of A_samples_contig_gene42954_6 (10274887)	10274887 [6]	0.0028	0	aff high, arl low	0.00017858	0.00010952	0.0001242	0	0	0	Cluster of A_samples_contig_gene42954_6 (10274887)
A_samples_contig_gene42954_6	10274887	0.00027	0	ff high, rl low	0.00055023	0.0004128	0.00050598	0	0	0	A_samples_contig_gene42954_6
Cluster of A_samples_contig_gene18651_2 (10126435)	10126435 [19]	0.29	1.6	[]	5.1068e-05	3.088e-05	2.7344e-05	4.0546e-05	4.3457e-05	8.6366e-05	Cluster of A_samples_contig_gene18651_2 (10126435)
A_samples_contig_gene75295_2	10077200	0.00017	0	ff high, rl low	8.3284e-05	7.0813e-05	6.5098e-05	0	0	0	A_samples_contig_gene75295_2
Cluster of A_samples_contig_gene16249_2 (10157068)	10157068 [5]	0.11	2	[]	7.9227e-05	8.0789e-05	4.9513e-05	9.5027e-05	0.00019822	0.00011807	Cluster of A_samples_contig_gene16249_2 (10157068)
A_samples_contig_gene25138_2	10025141	0.0067	2.1	ff low, rl high	0.0001579	0.00013426	0.00012342	0.00023705	0.00032935	0.00029454	A_samples_contig_gene25138_2
Cluster of A_samples_contig_gene235720_11 (10190858)	10190858 [7]	0.06	0.6	[]	0.00018506	0.00021687	0.00027102	0.00010533	0.00017561	0.0001396	Cluster of A_samples_contig_gene235720_11 (10190858)
A_samples_contig_gene81076_18	10260385	0.0063	0	ff high, rl low	0.00036667	0.00031177	0.00057321	0	0	0	A_samples_contig_gene81076_18
A_samples_contig_gene175498_23	10411074	0.0027	0	ff high, rl low	9.2916e-05	0.000158	0.00014525	0	0	0	A_samples_contig_gene175498_23
Cluster of A_samples_contig_gene107810_1 (10117425)	10117425 [2]	0.0013	0	aff high, arl low	0.00024854	0.00037352	0.00037363	0	0	0	Cluster of A_samples_contig_gene107810_1 (10117425)
A_samples_contig_gene107810_1	10117425	0.0016	0	ff high, rl low	0.00045783	0.00071367	0.0006859	0	0	0	A_samples_contig_gene107810_1
A_samples_contig_gene122174_3	10005029	0.0063	0	ff high, rl low	3.9249e-05	3.3372e-05	6.1357e-05	0	0	0	A_samples_contig_gene122174_3
Cluster of A_samples_contig_gene1432_3 (10216363)	10216363 [4]	0.0062	0.07	aff high, arl low	0.00011153	0.00019762	0.00016094	3.5111e-05	0	0	Cluster of A_samples_contig_gene1432_3 (10216363)
A_samples_contig_gene25573_3	10107527	0.0011	0.05	ff high, rl low	0.0001871	0.00019886	0.00025593	3.5111e-05	0	0	A_samples_contig_gene25573_3
A_samples_contig_gene139386_1	10153221	0.00017	0	ff high, rl low	0.00011674	9.926e-05	9.1249e-05	0	0	0	A_samples_contig_gene139386_1
Cluster of A_samples_contig_gene59982_10 (10100724)	10100724 [3]	0.00042	0	aff high, arl low	0.00037082	0.00035892	0.0002724	0	0	0	Cluster of A_samples_contig_gene59982_10 (10100724)
A_samples_contig_gene59982_10	10100724	0.0034	0	ff high, rl low	0.00036816	0.00050085	0.00028777	0	0	0	A_samples_contig_gene59982_10
A_samples_contig_gene40582_5	10083901	0.00028	0	ff high, rl low	0.00037348	0.00049901	0.00045874	0	0	0	A_samples_contig_gene40582_5
Cluster of A_samples_contig_gene46946_2 (10054408)	10054408 [6]	0.0005	0	aff high, arl low	7.4842e-05	0.00010347	8.3744e-05	0	0	0	Cluster of A_samples_contig_gene46946_2 (10054408)
A_samples_contig_gene46946_2	10054408	0.00038	0	ff high, rl low	0.00029937	0.00022272	0.0002925	0	0	0	A_samples_contig_gene46946_2
Cluster of A_samples_contig_gene171355_2 (10142570)	10142570 [15]	0.065	0.4	[]	2.9848e-05	3.4031e-05	1.5766e-05	1.578e-05	7.8481e-06	1.0528e-05	Cluster of A_samples_contig_gene171355_2 (10142570)
A_samples_contig_gene34120_1	10011358	0.00017	0	ff high, rl low	5.9128e-05	5.0274e-05	4.6217e-05	0	0	0	A_samples_contig_gene34120_1
A_samples_contig_gene13164_6	10305115	0.00017	0	ff high, rl low	5.6441e-05	4.7989e-05	4.4116e-05	0	0	0	A_samples_contig_gene13164_6
A_samples_contig_gene82458_1	10013355	0.00017	0	ff high, rl low	0.00012647	0.00010753	9.8853e-05	0	0	0	A_samples_contig_gene82458_1
Cluster of A_samples_contig_gene10516_2 (10385355)	10385355 [16]	0.6	0.8	[]	0.00012617	6.4148e-05	8.871e-05	8.9044e-05	0.00010538	3.8936e-05	Cluster of A_samples_contig_gene10516_2 (10385355)
A_samples_contig_gene1223_24	10379243	0.00014	0	ff high, rl low	0.00014154	0.00018052	0.00016595	0	0	0	A_samples_contig_gene1223_24
A_samples_contig_gene109663_10	10054951	0.00041	0	ff high, rl low	0.00014081	0.00011973	0.00016509	0	0	0	A_samples_contig_gene109663_10
A_samples_contig_gene202507_1	10194938	< 0.00010	INF	ff low, rl high	0	0	0	5.3121e-05	5.9044e-05	6.6005e-05	A_samples_contig_gene202507_1
Cluster of A_samples_contig_gene25573_5 (10106670)	10106670 [6]	0.024	0	[]	2.0604e-05	2.7599e-05	5.1406e-05	0	0	0	Cluster of A_samples_contig_gene25573_5 (10106670)
A_samples_contig_gene25573_5	10106670	0.00041	0	ff high, rl low	4.1769e-05	3.5515e-05	4.8973e-05	0	0	0	A_samples_contig_gene25573_5
Cluster of A_samples_contig_gene9701_2 (10404508)	10404508	0.0058	2.7	aff low, arl high	0.00016952	0.0002265	0.00015143	0.00043627	0.00060614	0.00045174	Cluster of A_samples_contig_gene9701_2 (10404508)
A_samples_contig_gene9701_2	10404508	0.0058	2.7	ff low, rl high	0.00016952	0.0002265	0.00015143	0.00043627	0.00060614	0.00045174	A_samples_contig_gene9701_2
Cluster of A_samples_contig_gene31589_8 (10280652)	10280652 [2]	0.0079	0.2	[]	0.00078001	0.0005637	0.00048589	0.00012257	0.00018301	0	Cluster of A_samples_contig_gene31589_8 (10280652)
A_samples_contig_gene27526_4	10125248	0.0045	0.1	ff high, rl low	0.00079269	0.00051845	0.00057193	9.1539e-05	0.00015262	0	A_samples_contig_gene27526_4
Cluster of A_samples_contig_gene2648_2 (10225516)	10225516 [9]	< 0.00010	0	aff high, arl low	0.00014004	0.00014474	0.00012094	0	0	0	Cluster of A_samples_contig_gene2648_2 (10225516)
A_samples_contig_gene2648_2	10225516	0.0004	0	ff high, rl low	0.00039782	0.00030067	0.00031095	0	0	0	A_samples_contig_gene2648_2
A_samples_contig_gene1180_1	10260894	0.0035	0	ff high, rl low	0.00025482	0.00039	0.00023902	0	0	0	A_samples_contig_gene1180_1
A_samples_contig_gene95972_2	10207044	0.00017	0	ff high, rl low	0.0002168	0.00018434	0.00016946	0	0	0	A_samples_contig_gene95972_2
A_samples_contig_gene27552_10	10242950	0.00017	0	ff high, rl low	0.00011843	0.00010069	9.2567e-05	0	0	0	A_samples_contig_gene27552_10
Cluster of A_samples_contig_gene43653_42 (10006489)	10006489 [2]	0.59	1.1	[]	9.3799e-05	9.2023e-05	9.6174e-05	8.7748e-05	9.1512e-05	0.00012149	Cluster of A_samples_contig_gene43653_42 (10006489)
A_samples_contig_gene43653_42	10006489	0.0064	1.3	ff low, rl high	9.3799e-05	9.2023e-05	9.5876e-05	0.00011373	0.00011438	0.00012786	A_samples_contig_gene43653_42
A_samples_contig_gene234871_1	10048965	0.0015	0	ff high, rl low	0.002443	0.0036823	0.0037323	0	0	0	A_samples_contig_gene234871_1
Cluster of A_samples_contig_gene34972_6 (10016846)	10016846 [7]	0.011	0.2	[]	0.00010555	0.00013649	0.00016128	5.509e-05	3.8857e-05	0	Cluster of A_samples_contig_gene34972_6 (10016846)
A_samples_contig_gene34972_6	10016846	0.0027	0	ff high, rl low	0.00035655	0.00027984	0.00047164	0	0	0	A_samples_contig_gene34972_6
A_samples_contig_gene12782_2	10005033	0.0046	3	ff low, rl high	9.2288e-05	0.00036619	0.00028854	0.00069273	0.00079563	0.00074597	A_samples_contig_gene12782_2
Cluster of A_samples_contig_gene205258_4 (10017423)	10017423 [14]	0.92	1	[]	6.0774e-05	4.3521e-05	4.0801e-05	4.4746e-05	5.6043e-05	4.1767e-05	Cluster of A_samples_contig_gene205258_4 (10017423)
A_samples_contig_gene109614_1	10077440	0.00017	0	ff high, rl low	6.1804e-05	5.2549e-05	4.8308e-05	0	0	0	A_samples_contig_gene109614_1
A_samples_contig_gene140798_1	10332900	0.00017	0	ff high, rl low	0.00015176	0.00012904	0.00011862	0	0	0	A_samples_contig_gene140798_1
Cluster of A_samples_contig_gene63306_1 (10266217)	10266217 [2]	0.73	0.9	[]	0.00024536	0.00052156	0.00035161	0.00030696	0.00040942	0.00030512	Cluster of A_samples_contig_gene63306_1 (10266217)
A_samples_contig_gene9000_2	10247438	0.0065	1.5	ff low, rl high	0.00024536	0.00020862	0.00019179	0.00030696	0.00034118	0.00030512	A_samples_contig_gene9000_2
Cluster of A_samples_contig_gene119994_2 (10100827)	10100827 [5]	0.73	1.1	[]	7.0297e-05	7.4894e-05	6.885e-05	0.00013731	5.0873e-05	5.687e-05	Cluster of A_samples_contig_gene119994_2 (10100827)
A_samples_contig_gene119994_2	10100827	0.0027	0	ff high, rl low	5.3354e-05	9.0729e-05	8.3407e-05	0	0	0	A_samples_contig_gene119994_2
A_samples_contig_gene2257_4	10021641	0.0027	0	ff high, rl low	0.00010588	0.00018005	0.00016552	0	0	0	A_samples_contig_gene2257_4
Cluster of A_samples_contig_gene169743_1 (10108202)	10108202 [9]	0.12	3.1	[]	5.3851e-05	1.0406e-05	9.5664e-06	5.5018e-05	5.3922e-05	0.00011857	Cluster of A_samples_contig_gene169743_1 (10108202)
A_samples_contig_gene123606_3	10193095	< 0.00010	INF	ff low, rl high	0	0	0	5.6643e-05	6.2958e-05	7.0381e-05	A_samples_contig_gene123606_3
Cluster of A_samples_contig_gene176246_1 (10036613)	10036613 [6]	0.00015	4	aff low, arl high	1.5521e-05	2.2357e-05	1.57e-05	6.6455e-05	7.0618e-05	7.7072e-05	Cluster of A_samples_contig_gene176246_1 (10036613)
A_samples_contig_gene73859_10	10285452	< 0.00010	INF	ff low, rl high	0	0	0	4.6078e-05	5.1215e-05	5.7254e-05	A_samples_contig_gene73859_10
Cluster of A_samples_contig_gene13930_31 (10128431)	10128431 [2]	0.0001	6.2	aff low, arl high	3.2598e-05	8.9391e-05	6.37e-05	0.00035909	0.000393	0.00040209	Cluster of A_samples_contig_gene13930_31 (10128431)
A_samples_contig_gene13930_31	10128431	0.00094	7.1	ff low, rl high	3.2598e-05	0.00011087	0.0001274	0.00053831	0.00065272	0.00072968	A_samples_contig_gene13930_31
Cluster of A_samples_contig_gene167452_1 (10381830)	10381830 [3]	0.3	1.3	[]	6.481e-05	3.9098e-05	6.0588e-05	7.5761e-05	5.1079e-05	8.1743e-05	Cluster of A_samples_contig_gene167452_1 (10381830)
A_samples_contig_gene26918_41	10425951	< 0.00010	INF	ff low, rl high	0	0	0	2.4123e-05	2.6813e-05	2.9974e-05	A_samples_contig_gene26918_41
Cluster of A_samples_contig_gene191090_2 (10120957)	10120957	0.005	0	aff high, arl low	0.00051759	0.00061123	0.00092152	0	0	0	Cluster of A_samples_contig_gene191090_2 (10120957)
A_samples_contig_gene191090_2	10120957	0.005	0	ff high, rl low	0.00051759	0.00061123	0.00092152	0	0	0	A_samples_contig_gene191090_2
Cluster of A_samples_contig_gene118140_1 (10226981)	10226981 [3]	0.0087	0.2	[]	0.00023675	0.00042807	0.00040133	6.5469e-05	6.5491e-05	7.3212e-05	Cluster of A_samples_contig_gene118140_1 (10226981)
A_samples_contig_gene118140_1	10226981	0.0023	0.2	ff high, rl low	0.00062798	0.00093441	0.00081809	0.00019641	0.00013098	0.00014642	A_samples_contig_gene118140_1
Cluster of A_samples_contig_gene51147_3 (10190090)	10190090 [15]	0.00037	0	aff high, arl low	7.7765e-05	5.832e-05	7.7206e-05	0	0	0	Cluster of A_samples_contig_gene51147_3 (10190090)
A_samples_contig_gene43305_14	10106285	0.00017	0	ff high, rl low	5.4854e-05	4.664e-05	4.2876e-05	0	0	0	A_samples_contig_gene43305_14
Cluster of A_samples_contig_gene58206_6 (10211435)	10211435	0.00063	6.8	aff low, arl high	6.5509e-05	0.0002228	7.6807e-05	0.00073758	0.00081982	0.00091647	Cluster of A_samples_contig_gene58206_6 (10211435)
A_samples_contig_gene58206_6	10211435	0.00063	6.8	ff low, rl high	6.5509e-05	0.0002228	7.6807e-05	0.00073758	0.00081982	0.00091647	A_samples_contig_gene58206_6
Cluster of A_samples_contig_gene2062_2 (10295624)	10295624 [3]	0.0012	0	aff high, arl low	0.00019332	0.00028103	0.00020544	0	0	0	Cluster of A_samples_contig_gene2062_2 (10295624)
A_samples_contig_gene2062_2	10295624	0.0017	0	ff high, rl low	0.00031279	0.00050236	0.00040749	0	0	0	A_samples_contig_gene2062_2
A_samples_contig_gene40611_16	10090680	0.0023	0	ff high, rl low	0.00013358	0.00019876	0.00013051	0	0	0	A_samples_contig_gene40611_16
A_samples_contig_gene3759_3	10151724	0.0041	0	ff high, rl low	0.00013358	0.00014197	7.8309e-05	0	0	0	A_samples_contig_gene3759_3
Cluster of A_samples_contig_gene59259_1 (10119877)	10119877 [11]	0.023	1.7	[]	1.9481e-05	1.0591e-05	1.8335e-05	3.0881e-05	2.4585e-05	2.8778e-05	Cluster of A_samples_contig_gene59259_1 (10119877)
A_samples_contig_gene16308_3	10151555	0.0039	INF	ff low, rl high	0	0	0	6.1761e-05	3.4324e-05	5.7555e-05	A_samples_contig_gene16308_3
A_samples_contig_gene190871_5	10021821	0.0027	0	ff high, rl low	2.2651e-05	3.8519e-05	3.541e-05	0	0	0	A_samples_contig_gene190871_5
A_samples_contig_gene228210_1	10385263	0.00017	0	ff high, rl low	4.4491e-05	3.7829e-05	3.4776e-05	0	0	0	A_samples_contig_gene228210_1
A_samples_contig_gene135554_4	10205453	0.00017	0	ff high, rl low	2.2318e-05	1.8976e-05	1.7445e-05	0	0	0	A_samples_contig_gene135554_4
A_samples_contig_gene7644_5	10160579	< 0.00010	0.01	ff high, rl low	0.0016485	0.0016519	0.0016566	0	4.9118e-05	0	A_samples_contig_gene7644_5
Cluster of A_samples_contig_gene9674_1 (10234300)	10234300 [2]	0.0037	4.5	aff low, arl high	7.695e-05	5.0117e-05	0.00012222	0.00030786	0.00035823	0.00045429	Cluster of A_samples_contig_gene9674_1 (10234300)
A_samples_contig_gene44919_1	10253367	0.0029	5.2	ff low, rl high	0	6.752e-05	0.00012414	0.00029803	0.00033126	0.00037032	A_samples_contig_gene44919_1
Cluster of A_samples_contig_gene3307_2 (10374475)	10374475 [2]	0.00084	0	aff high, arl low	0.00079457	0.00060955	0.00055468	0	0	0	Cluster of A_samples_contig_gene3307_2 (10374475)
A_samples_contig_gene3307_2	10374475	0.00015	0	ff high, rl low	0.00093874	0.00075826	0.00077044	0	0	0	A_samples_contig_gene3307_2
A_samples_contig_gene71101_2	10396587	0.0059	0	ff high, rl low	0.00065041	0.00046085	0.00033892	0	0	0	A_samples_contig_gene71101_2
A_samples_contig_gene12162_3	10348937	0.0022	2.3	ff low, rl high	0.00064276	0.00081977	0.00069081	0.0017489	0.0014077	0.0017984	A_samples_contig_gene12162_3
A_samples_contig_gene4745_10	10126582	0.00047	0	ff high, rl low	0.0013366	0.0013141	0.00097946	0	0	0	A_samples_contig_gene4745_10
Cluster of A_samples_contig_gene234709_2 (10344864)	10344864 [4]	0.026	0.2	[]	0.0001411	0.00021835	0.0002669	2.1183e-05	2.3544e-05	0.00010528	Cluster of A_samples_contig_gene234709_2 (10344864)
A_samples_contig_gene234709_2	10344864	0.0023	0.1	ff high, rl low	0.00056441	0.00076783	0.00088232	8.473e-05	9.4177e-05	0.00010528	A_samples_contig_gene234709_2
Cluster of A_samples_contig_gene193404_1 (10046738)	10046738 [2]	0.004	2.2	aff low, arl high	0.00024885	0.00018003	0.000331	0.00059478	0.00059188	0.00050694	Cluster of A_samples_contig_gene193404_1 (10046738)
A_samples_contig_gene193404_1	10046738	0.0032	2.4	ff low, rl high	0.00022269	0.00012623	0.00023209	0.00050148	0.00049545	0.0004154	A_samples_contig_gene193404_1
A_samples_contig_gene39613_1	10174748	0.0066	2.1	ff low, rl high	0.00027501	0.00023383	0.00042991	0.00068808	0.00068832	0.00059847	A_samples_contig_gene39613_1
Cluster of A_samples_contig_gene5204_1 (10425422)	10425422 [7]	0.083	2.1	[]	3.373e-05	1.0241e-05	1.1297e-05	4.5284e-05	4.1719e-05	2.9928e-05	Cluster of A_samples_contig_gene5204_1 (10425422)
A_samples_contig_gene177010_14	10209594	0.0036	INF	ff low, rl high	0	0	0	3.997e-05	4.4427e-05	2.4832e-05	A_samples_contig_gene177010_14
A_samples_contig_gene234056_1	10227621	< 0.00010	INF	ff low, rl high	0	0	0	0.00010151	0.00011283	0.00012613	A_samples_contig_gene234056_1
A_samples_contig_gene2386_21	10214380	< 0.00010	INF	ff low, rl high	0	0	0	1.9985e-05	2.2213e-05	2.4832e-05	A_samples_contig_gene2386_21
Cluster of A_samples_contig_gene232453_1 (10319749)	10319749 [5]	0.014	4.1	[]	0	9.926e-06	1.825e-05	4.5862e-05	4.0487e-05	3.0184e-05	Cluster of A_samples_contig_gene232453_1 (10319749)
A_samples_contig_gene11847_1	10280414	< 0.00010	INF	ff low, rl high	0	0	0	3.3836e-05	3.7609e-05	4.2043e-05	A_samples_contig_gene11847_1
Cluster of A_samples_contig_gene10230_7 (10357548)	10357548 [4]	0.012	0	[]	1.5026e-05	3.0459e-05	1.7617e-05	0	0	0	Cluster of A_samples_contig_gene10230_7 (10357548)
A_samples_contig_gene10230_7	10357548	0.0063	0	ff high, rl low	4.5078e-05	3.8328e-05	7.0469e-05	0	0	0	A_samples_contig_gene10230_7
Cluster of A_samples_contig_gene231720_2 (10011346)	10011346 [7]	0.0011	0	aff high, arl low	0.00014498	9.5604e-05	0.0001322	0	0	0	Cluster of A_samples_contig_gene231720_2 (10011346)
A_samples_contig_gene5371_32	10310314	0.0026	0	ff high, rl low	0.00023549	0.00020023	0.00013805	0	0	0	A_samples_contig_gene5371_32
A_samples_contig_gene1704_1	10152438	0.00017	0	ff high, rl low	9.8975e-05	8.4155e-05	7.7363e-05	0	0	0	A_samples_contig_gene1704_1
Cluster of A_samples_contig_gene8319_1 (10095677)	10095677 [3]	0.15	1.2	[]	0.00015646	0.00011116	0.00017339	0.0001681	0.00018684	0.00019589	Cluster of A_samples_contig_gene8319_1 (10095677)
A_samples_contig_gene81782_1	10046642	0.0014	1.9	ff low, rl high	8.3539e-05	7.103e-05	9.7946e-05	0.00015676	0.00017424	0.00015583	A_samples_contig_gene81782_1
A_samples_contig_gene143071_2	10164402	< 0.00010	0	ff high, rl low	0.0012277	0.0011309	0.0010796	0	0	0	A_samples_contig_gene143071_2
Cluster of A_samples_contig_gene110352_11 (10149260)	10149260 [14]	0.74	0.8	[]	4.3903e-05	3.1491e-05	1.1567e-05	0	3.3418e-05	3.7358e-05	Cluster of A_samples_contig_gene110352_11 (10149260)
A_samples_contig_gene190533_1	10162860	0.00017	0	ff high, rl low	6.4125e-05	5.4523e-05	5.0123e-05	0	0	0	A_samples_contig_gene190533_1
A_samples_contig_gene1815_3	10105291	0.00017	0	ff high, rl low	6.2943e-05	5.3518e-05	4.9199e-05	0	0	0	A_samples_contig_gene1815_3
Cluster of A_samples_contig_gene51887_2 (10045842)	10045842 [2]	0.00021	0.07	aff high, arl low	0.00035581	0.00028477	0.00032734	3.1449e-05	3.4955e-05	0	Cluster of A_samples_contig_gene51887_2 (10045842)
A_samples_contig_gene51887_2	10045842	0.00027	0.04	ff high, rl low	0.00050277	0.00042749	0.00055673	3.1449e-05	3.4955e-05	0	A_samples_contig_gene51887_2
Cluster of A_samples_contig_gene233283_3 (10178506)	10178506 [4]	0.0008	0.03	aff high, arl low	0.00031002	0.00033676	0.00023515	0	2.3351e-05	0	Cluster of A_samples_contig_gene233283_3 (10178506)
A_samples_contig_gene233283_3	10178506	0.0014	0	ff high, rl low	0.00051007	0.00067464	0.00044299	0	0	0	A_samples_contig_gene233283_3
A_samples_contig_gene46882_4	10289216	0.00024	0.06	ff high, rl low	0.00027989	0.00023798	0.00026253	0	4.6703e-05	0	A_samples_contig_gene46882_4
Cluster of A_samples_contig_gene1092_1 (10396253)	10396253 [2]	0.00022	0	aff high, arl low	0.00023621	0.00030514	0.00025255	0	0	0	Cluster of A_samples_contig_gene1092_1 (10396253)
A_samples_contig_gene1092_1	10396253	0.00015	0	ff high, rl low	0.00036816	0.00034433	0.00028777	0	0	0	A_samples_contig_gene1092_1
A_samples_contig_gene18864_1	10027795	0.00054	2	ff low, rl high	0.00088836	0.001133	0.00095477	0.0020005	0.0018529	0.0020714	A_samples_contig_gene18864_1
Cluster of A_samples_contig_gene5321_14 (10202831)	10202831 [7]	0.093	0.2	[]	0.00043528	0.00012624	0.0002224	3.3179e-05	4.4254e-05	9.2759e-05	Cluster of A_samples_contig_gene5321_14 (10202831)
A_samples_contig_gene48428_15	10180253	0.004	0.6	ff high, rl low	0.00019891	0.00016913	0.0002073	9.9538e-05	0.00011064	0.00012368	A_samples_contig_gene48428_15
A_samples_contig_gene92842_1	10287657	0.005	0	ff high, rl low	0.00019891	0.00016913	0.00010365	0	0	0	A_samples_contig_gene92842_1
Cluster of A_samples_contig_gene201125_1 (10019500)	10019500 [6]	0.022	0.08	[]	0.00017049	0.0001296	6.9366e-05	0	2.9909e-05	0	Cluster of A_samples_contig_gene201125_1 (10019500)
A_samples_contig_gene201125_1	10019500 (+1)	0.0026	0	ff high, rl low	0.00019237	0.00016357	0.00011278	0	0	0	A_samples_contig_gene201125_1
A_samples_contig_gene66780_1	10333028	0.00017	0	ff high, rl low	4.8094e-05	4.0892e-05	3.7592e-05	0	0	0	A_samples_contig_gene66780_1
Cluster of A_samples_contig_gene10921_1 (10196779)	10196779 [3]	< 0.00010	0	aff high, arl low	0.00020874	0.00024275	0.00020605	0	0	0	Cluster of A_samples_contig_gene10921_1 (10196779)
A_samples_contig_gene10921_1	10196779	< 0.00010	0	ff high, rl low	0.00049488	0.00050493	0.00046418	0	0	0	A_samples_contig_gene10921_1
A_samples_contig_gene81665_1	10230143	0.0036	0	ff high, rl low	0.00013133	0.00022333	0.00015398	0	0	0	A_samples_contig_gene81665_1
Cluster of A_samples_contig_gene175831_4 (10067585)	10067585 [12]	0.035	0.2	[]	1.9159e-05	1.7439e-05	1.2486e-05	1.0635e-05	0	0	Cluster of A_samples_contig_gene175831_4 (10067585)
A_samples_contig_gene16546_5	10207172	0.00017	0	ff high, rl low	4.8435e-05	4.1182e-05	3.7859e-05	0	0	0	A_samples_contig_gene16546_5
Cluster of A_samples_contig_gene6104_3 (10289247)	10289247 [11]	0.88	1	[]	8.9092e-06	2.5254e-05	3.0825e-05	1.8473e-05	2.2831e-05	2.0439e-05	Cluster of A_samples_contig_gene6104_3 (10289247)
A_samples_contig_gene12632_1	10109796	0.0059	7.4	ff low, rl high	0	0	3.206e-05	9.2364e-05	6.8441e-05	7.651e-05	A_samples_contig_gene12632_1
A_samples_contig_gene103828_1	10022988	0.00017	0	ff high, rl low	2.7538e-05	2.3414e-05	2.1524e-05	0	0	0	A_samples_contig_gene103828_1
A_samples_contig_gene10516_3	10385548	< 0.00010	INF	ff low, rl high	0	0	0	0.0026515	0.0027506	0.0031847	A_samples_contig_gene10516_3
Cluster of A_samples_contig_gene107448_2 (10340955)	10340955 [3]	0.0052	8.4	aff low, arl high	0	5.7492e-05	7.0469e-05	0.00040604	0.0004137	0.00025226	Cluster of A_samples_contig_gene107448_2 (10340955)
A_samples_contig_gene107448_2	10340955	0.005	5.5	ff low, rl high	0	0.00011498	0.00021141	0.00071056	0.00056413	0.00050451	A_samples_contig_gene107448_2
A_samples_contig_gene36093_4	10410697	0.00021	0.05	ff high, rl low	0.0013708	0.0014569	0.001148	3.6747e-05	4.0844e-05	0.00013698	A_samples_contig_gene36093_4
Cluster of A_samples_contig_gene13368_1 (10194414)	10194414 [5]	0.046	0	[]	0.00011255	0.00019902	5.2913e-05	0	0	0	Cluster of A_samples_contig_gene13368_1 (10194414)
A_samples_contig_gene13368_1	10194414	0.0027	0	ff high, rl low	0.00011335	0.00019275	0.0001772	0	0	0	A_samples_contig_gene13368_1
A_samples_contig_gene87028_1	10160594	0.00044	0	ff high, rl low	0.0093903	0.0070164	0.0073398	0	0	0	A_samples_contig_gene87028_1
A_samples_contig_gene512_2	10303175	0.0014	0.09	ff high, rl low	0.0016619	0.0011039	0.0014208	0.00011695	0.00012999	0.00014531	A_samples_contig_gene512_2
Cluster of A_samples_contig_gene128090_7 (10333915)	10333915 [7]	0.076	0.2	[]	2.2994e-05	6.8429e-05	8.1197e-05	0	2.8776e-05	0	Cluster of A_samples_contig_gene128090_7 (10333915)
A_samples_contig_gene128090_7	10333915	0.0054	0.05	ff high, rl low	0.00013797	0.00017596	0.00024264	0	2.8776e-05	0	A_samples_contig_gene128090_7
Cluster of A_samples_contig_gene6384_45 (10147892)	10147892 [8]	0.0026	0	aff high, arl low	6.2112e-05	0.00010628	8.7143e-05	0	0	0	Cluster of A_samples_contig_gene6384_45 (10147892)
A_samples_contig_gene6384_45	10147892	0.0012	0	ff high, rl low	8.3284e-05	7.0813e-05	5.4249e-05	0	0	0	A_samples_contig_gene6384_45
A_samples_contig_gene9958_3	10113764	0.00017	0	ff high, rl low	0.00017624	0.00014985	0.00013776	0	0	0	A_samples_contig_gene9958_3
A_samples_contig_gene34163_3	10106269	0.0036	0	ff high, rl low	4.5529e-05	7.7422e-05	5.3381e-05	0	0	0	A_samples_contig_gene34163_3
Cluster of A_samples_contig_gene5379_1 (10305398)	10305398 [2]	0.004	INF	aff low, arl high	0	0	0	0.00088679	0.00087225	0.00049998	Cluster of A_samples_contig_gene5379_1 (10305398)
A_samples_contig_gene5379_1	10305398	0.0028	INF	ff low, rl high	0	0	0	0.0010413	0.0012019	0.00069666	A_samples_contig_gene5379_1
A_samples_contig_gene190922_1	10082982	0.0048	3.1	ff low, rl high	0.00042418	0.00057706	0.00013262	0.0010826	0.001274	0.0011869	A_samples_contig_gene190922_1
Cluster of A_samples_contig_gene17027_22 (10102537)	10102537 [4]	< 0.00010	0	aff high, arl low	0.00010972	0.00010174	9.4118e-05	0	0	0	Cluster of A_samples_contig_gene17027_22 (10102537)
A_samples_contig_gene17027_22	10102537	0.00017	0	ff high, rl low	0.00020386	0.00021667	0.00025894	0	0	0	A_samples_contig_gene17027_22
A_samples_contig_gene32373_12	10306147	< 0.00010	0	ff high, rl low	0.00012531	0.00012785	0.00011754	0	0	0	A_samples_contig_gene32373_12
Cluster of A_samples_contig_gene65358_5 (10401919)	10401919 [3]	< 0.00010	0	aff high, arl low	8.5366e-05	8.4681e-05	0.00010009	0	0	0	Cluster of A_samples_contig_gene65358_5 (10401919)
A_samples_contig_gene65358_5	10401919	0.0019	0	ff high, rl low	0.00012805	0.00014517	0.00020018	0	0	0	A_samples_contig_gene65358_5
A_samples_contig_gene560_2	10253819	0.002	0	ff high, rl low	8.5366e-05	0.00010888	6.6726e-05	0	0	0	A_samples_contig_gene560_2
Cluster of A_samples_contig_gene77020_1 (10016467)	10016467	0.0022	0	aff high, arl low	0.00056222	0.00089982	0.00090476	0	0	0	Cluster of A_samples_contig_gene77020_1 (10016467)
A_samples_contig_gene77020_1	10016467	0.0022	0	ff high, rl low	0.00056222	0.00089982	0.00090476	0	0	0	A_samples_contig_gene77020_1
Cluster of A_samples_contig_gene132617_11 (10101232)	10101232 [11]	0.063	3	[]	4.0172e-05	3.9037e-05	8.4237e-05	0.00023975	0.00010315	0.00014922	Cluster of A_samples_contig_gene132617_11 (10101232)
A_samples_contig_gene64493_7	10135764	0.0063	INF	ff low, rl high	0	0	0	0.0002441	0.00013566	0.00015165	A_samples_contig_gene64493_7
A_samples_contig_gene31589_7	10276118	< 0.00010	0.2	ff high, rl low	0.0010783	0.0009605	0.0010837	0.00023126	0.0002142	0.00019156	A_samples_contig_gene31589_7
Cluster of A_samples_contig_gene231342_2 (10258623)	10258623 [2]	0.0048	INF	aff low, arl high	0	0	0	0.0014113	0.0014966	0.0023885	Cluster of A_samples_contig_gene231342_2 (10258623)
A_samples_contig_gene231342_2	10258623	< 0.00010	INF	ff low, rl high	0	0	0	0.0025631	0.0028489	0.0023885	A_samples_contig_gene231342_2
Cluster of A_samples_contig_gene21333_2 (10338897)	10338897 [15]	0.57	1.2	[]	2.8133e-05	2.7351e-05	5.84e-05	3.9808e-05	4.4246e-05	4.9463e-05	Cluster of A_samples_contig_gene21333_2 (10338897)
A_samples_contig_gene21333_2	10338897	0.00069	0	ff high, rl low	0.00016423	0.00018619	0.00012837	0	0	0	A_samples_contig_gene21333_2
A_samples_contig_gene30703_6	10117244	< 0.00010	INF	ff low, rl high	0	0	0	1.9308e-05	2.146e-05	2.399e-05	A_samples_contig_gene30703_6
Cluster of A_samples_contig_gene69886_4 (10294536)	10294536 [3]	0.0022	2.8	aff low, arl high	3.0972e-05	7.9002e-05	6.4557e-05	0.00015492	0.00016354	0.00017328	Cluster of A_samples_contig_gene69886_4 (10294536)
A_samples_contig_gene69886_4	10294536	0.0068	3	ff low, rl high	3.0972e-05	0.00013167	0.00014525	0.00030222	0.00028424	0.00034664	A_samples_contig_gene69886_4
A_samples_contig_gene121964_54	10042711	0.0029	5.2	ff low, rl high	0	2.6334e-05	4.8418e-05	0.00011624	0.0001292	0.00014443	A_samples_contig_gene121964_54
Cluster of A_samples_contig_gene36373_9 (10276960)	10276960 [7]	0.018	0	[]	0.00016373	6.5718e-05	0.00010373	0	0	0	Cluster of A_samples_contig_gene36373_9 (10276960)
A_samples_contig_gene91496_1	10298410	0.00041	0	ff high, rl low	0.00014009	0.00011911	0.00016425	0	0	0	A_samples_contig_gene91496_1
A_samples_contig_gene66746_5	10221286	0.0063	0	ff high, rl low	6.4733e-05	5.504e-05	0.0001012	0	0	0	A_samples_contig_gene66746_5
Cluster of A_samples_contig_gene235049_1 (10188706)	10188706 [3]	0.0012	0	aff high, arl low	6.6229e-05	4.4143e-05	5.1172e-05	0	0	0	Cluster of A_samples_contig_gene235049_1 (10188706)
A_samples_contig_gene235049_1	10188706	0.00014	0	ff high, rl low	7.6734e-05	9.7865e-05	8.9967e-05	0	0	0	A_samples_contig_gene235049_1
A_samples_contig_gene25537_15	10346256	0.0025	0.05	ff high, rl low	0.00074053	0.0011194	0.00077177	6.1761e-05	6.8647e-05	0	A_samples_contig_gene25537_15
A_samples_contig_gene7291_4	10381736	0.004	4.5	ff low, rl high	6.341e-05	5.3915e-05	5.9477e-05	0.00025702	0.00021161	0.00033119	A_samples_contig_gene7291_4
A_samples_contig_gene4228_10	10344884	0.003	0	ff high, rl low	0.00057051	0.00094162	0.00097056	0	0	0	A_samples_contig_gene4228_10
Cluster of A_samples_contig_gene7600_1 (10238818)	10238818 [4]	0.0005	INF	aff low, arl high	0	0	0	0.00071997	0.00051215	0.0006441	Cluster of A_samples_contig_gene7600_1 (10238818)
A_samples_contig_gene7600_1	10238818	0.00031	INF	ff low, rl high	0	0	0	0.0017279	0.0012804	0.0015745	A_samples_contig_gene7600_1
A_samples_contig_gene18952_2	10404399	0.00035	INF	ff low, rl high	0	0	0	0.00069117	0.00051215	0.00057254	A_samples_contig_gene18952_2
A_samples_contig_gene125903_4	10362828	< 0.00010	INF	ff low, rl high	0	0	0	0.00023039	0.00025608	0.00028627	A_samples_contig_gene125903_4
Cluster of A_samples_contig_gene17246_6 (10133583)	10133583 [10]	0.74	1.1	[]	0.00021713	0.00013568	0.00015035	0.00026068	0.00016224	0.00012955	Cluster of A_samples_contig_gene17246_6 (10133583)
A_samples_contig_gene17246_6	10133583	0.0068	2.4	ff low, rl high	0.00014228	0.00024195	0.00011121	0.00042718	0.00035611	0.00039809	A_samples_contig_gene17246_6
Cluster of A_samples_contig_gene169267_6 (10109876)	10109876 [10]	0.97	1	[]	1.959e-05	3.3141e-05	3.3617e-05	3.3179e-05	5.5318e-05	0	Cluster of A_samples_contig_gene169267_6 (10109876)
A_samples_contig_gene8972_1	10003859	0.00017	0	ff high, rl low	6.2085e-05	5.2788e-05	4.8528e-05	0	0	0	A_samples_contig_gene8972_1
A_samples_contig_gene2415_5	10065541	0.00017	0	ff high, rl low	4.7925e-05	4.0749e-05	3.746e-05	0	0	0	A_samples_contig_gene2415_5
Cluster of A_samples_contig_gene232930_1 (10271390)	10271390 [2]	0.016	0	[]	0.00076571	0.00183	0.0019411	0	0	0	Cluster of A_samples_contig_gene232930_1 (10271390)
A_samples_contig_gene232930_1	10271390	0.00086	0	ff high, rl low	0.0013245	0.00183	0.0019411	0	0	0	A_samples_contig_gene232930_1
A_samples_contig_gene105713_13	10104777	< 0.00010	0	ff high, rl low	0.002561	0.0023849	0.0023831	0	0	0	A_samples_contig_gene105713_13
Cluster of A_samples_contig_gene1019_1 (10322066)	10322066 [8]	0.56	1.3	[]	5.6911e-05	9.6778e-05	6.6726e-05	0.00012297	0.00011772	3.7544e-05	Cluster of A_samples_contig_gene1019_1 (10322066)
A_samples_contig_gene148746_2	10174162	< 0.00010	INF	ff low, rl high	0	0	0	8.3353e-05	9.2646e-05	0.00010357	A_samples_contig_gene148746_2
Cluster of A_samples_contig_gene2243_25 (10348394)	10348394 [5]	0.071	2.7	[]	9.9558e-05	8.7917e-05	9.2836e-05	0.00034859	0.00012865	0.00027805	Cluster of A_samples_contig_gene2243_25 (10348394)
A_samples_contig_gene107481_1	10206640	< 0.00010	INF	ff low, rl high	0	0	0	0.00010151	0.00011283	0.00012613	A_samples_contig_gene107481_1
A_samples_contig_gene25418_6	10401871	< 0.00010	0.07	ff high, rl low	0.0010437	0.0011189	0.00092219	6.8122e-05	7.5717e-05	8.4644e-05	A_samples_contig_gene25418_6
Cluster of A_samples_contig_gene41459_20 (10316033)	10316033 [14]	0.53	1.8	[]	1.2667e-05	1.9133e-05	1.3542e-05	0	5.9454e-05	2.2155e-05	Cluster of A_samples_contig_gene41459_20 (10316033)
A_samples_contig_gene41459_20	10316033	0.00017	0	ff high, rl low	5.0494e-05	4.2933e-05	3.9468e-05	0	0	0	A_samples_contig_gene41459_20
Cluster of A_samples_contig_gene37864_2 (10185296)	10185296 [6]	0.036	3.6	[]	0	6.2843e-06	5.7724e-06	1.0041e-05	1.9196e-05	1.3809e-05	Cluster of A_samples_contig_gene37864_2 (10185296)
A_samples_contig_gene20994_4	10343484	0.0063	INF	ff low, rl high	0	0	0	3.3559e-05	1.865e-05	2.0849e-05	A_samples_contig_gene20994_4
Cluster of A_samples_contig_gene13051_1 (10305955)	10305955 [2]	0.00012	0	aff high, arl low	0.00067263	0.00084472	0.00080991	0	0	0	Cluster of A_samples_contig_gene13051_1 (10305955)
A_samples_contig_gene13051_1	10305955	< 0.00010	0	ff high, rl low	0.0011098	0.0010888	0.0010676	0	0	0	A_samples_contig_gene13051_1
Cluster of A_samples_contig_gene15105_5 (10197998)	10197998 [3]	0.0031	0	aff high, arl low	0.0001361	0.00020271	0.00023967	0	0	0	Cluster of A_samples_contig_gene15105_5 (10197998)
A_samples_contig_gene15105_5	10197998	0.0042	0	ff high, rl low	0.00030693	0.00052195	0.0005598	0	0	0	A_samples_contig_gene15105_5
A_samples_contig_gene58633_4	10212301	0.00017	0	ff high, rl low	5.0215e-05	4.2696e-05	3.925e-05	0	0	0	A_samples_contig_gene58633_4
A_samples_contig_gene46260_1	10040084	0.005	2	ff low, rl high	0.00060038	0.00051048	0.0005866	0.0011266	0.00093918	0.0012599	A_samples_contig_gene46260_1
A_samples_contig_gene6885_39	10236689	0.00013	6.4	ff low, rl high	6.0303e-05	0.00010255	0.00011784	0.00054317	0.00060373	0.00064679	A_samples_contig_gene6885_39
Cluster of A_samples_contig_gene5206_1 (10141891)	10141891 [5]	0.52	1.6	[]	0	1.0966e-05	7.2638e-05	3.0721e-05	5.5875e-05	4.6847e-05	Cluster of A_samples_contig_gene5206_1 (10141891)
A_samples_contig_gene5206_1	10141891	0.0059	7.4	ff low, rl high	0	0	3.3156e-05	9.5519e-05	7.0779e-05	7.9124e-05	A_samples_contig_gene5206_1
Cluster of A_samples_contig_gene10281_1 (10389606)	10389606 [2]	0.026	3.6	[]	0	0.00015252	4.006e-05	0.00022421	0.00020812	0.00026477	Cluster of A_samples_contig_gene10281_1 (10389606)
A_samples_contig_gene10281_1	10389606	0.0057	6.5	ff low, rl high	0	0.00015252	4.006e-05	0.00040394	0.00034208	0.00050191	A_samples_contig_gene10281_1
Cluster of A_samples_contig_gene11298_1 (10223498)	10223498 [2]	0.059	2.8	[]	0.0013239	0.00092966	0.00090105	0.0030154	0.0016758	0.0041214	Cluster of A_samples_contig_gene11298_1 (10223498)
A_samples_contig_gene212628_7	10105358	0.0017	0	ff high, rl low	0.00023754	0.00015148	0.00023209	0	0	0	A_samples_contig_gene212628_7
Cluster of A_samples_contig_gene2424_1 (10215680)	10215680 [4]	0.21	1.6	[]	6.7151e-05	4.4921e-05	5.5061e-05	5.2925e-05	0.000126	8.6852e-05	Cluster of A_samples_contig_gene2424_1 (10215680)
A_samples_contig_gene41116_19	10199019	0.0046	2.2	ff low, rl high	4.0291e-05	3.4258e-05	3.1493e-05	9.0729e-05	6.723e-05	7.5156e-05	A_samples_contig_gene41116_19
Cluster of A_samples_contig_gene1803_5 (10286943)	10286943	0.00094	0.2	aff high, arl low	0.00049615	0.00052111	0.00066155	0.00010953	7.3048e-05	0.00010888	Cluster of A_samples_contig_gene1803_5 (10286943)
A_samples_contig_gene1803_5	10286943	0.00094	0.2	ff high, rl low	0.00049615	0.00052111	0.00066155	0.00010953	7.3048e-05	0.00010888	A_samples_contig_gene1803_5
Cluster of A_samples_contig_gene18666_1 (10190383)	10190383 [3]	0.0066	INF	aff low, arl high	0	0	0	0.00051072	0.00037844	0.00073603	Cluster of A_samples_contig_gene18666_1 (10190383)
A_samples_contig_gene18666_1	10190383	0.00059	INF	ff low, rl high	0	0	0	0.00054679	0.00060776	0.00076434	A_samples_contig_gene18666_1
A_samples_contig_gene218949_1	10192033	0.0013	INF	ff low, rl high	0	0	0	0.00047465	0.00052757	0.00070772	A_samples_contig_gene218949_1
Cluster of A_samples_contig_gene16718_3 (10409176)	10409176 [6]	0.024	0	[]	3.8942e-05	8.9364e-05	4.3147e-05	0	0	0	Cluster of A_samples_contig_gene16718_3 (10409176)
A_samples_contig_gene9794_2	10018985	0.0063	0	ff high, rl low	4.63e-05	3.9367e-05	7.238e-05	0	0	0	A_samples_contig_gene9794_2
A_samples_contig_gene232578_1	10271389	0.00017	0	ff high, rl low	3.9362e-05	3.3468e-05	3.0767e-05	0	0	0	A_samples_contig_gene232578_1
A_samples_contig_gene161306_12	10007010	0.00017	0	ff high, rl low	6.1249e-05	5.2078e-05	4.7875e-05	0	0	0	A_samples_contig_gene161306_12
Cluster of A_samples_contig_gene93760_2 (10113374)	10113374 [16]	0.18	0.5	[]	3.781e-05	1.9727e-05	1.9826e-05	2.0587e-05	1.4725e-05	0	Cluster of A_samples_contig_gene93760_2 (10113374)
A_samples_contig_gene93760_2	10113374	0.00041	0	ff high, rl low	0.00016506	0.00014034	0.00019352	0	0	0	A_samples_contig_gene93760_2
Cluster of A_samples_contig_gene866_1 (10342605)	10342605 [8]	0.0042	2.9	aff low, arl high	2.0508e-05	4.2844e-05	4.2747e-05	0.00010092	8.8408e-05	0.00011842	Cluster of A_samples_contig_gene866_1 (10342605)
A_samples_contig_gene66712_1	10098709	0.0023	8.9	ff low, rl high	0	0.00018731	0	0.00049608	0.00055139	0.0006164	A_samples_contig_gene66712_1
A_samples_contig_gene3771_1	10345308	< 0.00010	INF	ff low, rl high	0	0	0	1.7087e-05	1.8992e-05	2.1232e-05	A_samples_contig_gene3771_1
Cluster of A_samples_contig_gene8366_1 (10351492)	10351492 [6]	0.013	5.6	[]	0	0	1.3546e-05	2.6609e-05	2.1462e-05	2.7112e-05	Cluster of A_samples_contig_gene8366_1 (10351492)
A_samples_contig_gene8366_1	10351492	0.0017	INF	ff low, rl high	0	0	0	9.2992e-05	7.752e-05	5.7773e-05	A_samples_contig_gene8366_1
A_samples_contig_gene9143_3	10384949	0.00097	1.9	ff low, rl high	5.0802e-05	5.5537e-05	5.6727e-05	9.2609e-05	0.00010899	0.0001083	A_samples_contig_gene9143_3
A_samples_contig_gene6118_1	10129144	0.0022	1.9	ff low, rl high	0.00064025	0.00099802	0.00083407	0.0015218	0.0016025	0.0015924	A_samples_contig_gene6118_1
Cluster of A_samples_contig_gene37038_1 (10210119)	10210119 [9]	0.23	2.5	[]	0	5.9252e-05	0	3.4925e-05	5.4138e-05	6.1297e-05	Cluster of A_samples_contig_gene37038_1 (10210119)
A_samples_contig_gene37038_1	10210119	0.0036	INF	ff low, rl high	0	0	0	5.2308e-05	5.814e-05	3.2497e-05	A_samples_contig_gene37038_1
A_samples_contig_gene13133_1	10205019	0.0063	INF	ff low, rl high	0	0	0	8.3015e-05	4.6135e-05	5.1575e-05	A_samples_contig_gene13133_1
Cluster of A_samples_contig_gene4892_1 (10404281)	10404281 [4]	< 0.00010	0	aff high, arl low	0.00010087	0.00010281	0.00010072	0	0	0	Cluster of A_samples_contig_gene4892_1 (10404281)
A_samples_contig_gene4892_1	10404281	0.00026	0	ff high, rl low	0.00015486	0.000158	0.00012104	0	0	0	A_samples_contig_gene4892_1
A_samples_contig_gene231392_2	10383166	0.00041	0	ff high, rl low	0.00022391	0.00019038	0.00026253	0	0	0	A_samples_contig_gene231392_2
A_samples_contig_gene202350_5	10078174	0.00017	0	ff high, rl low	2.4699e-05	2.1001e-05	1.9306e-05	0	0	0	A_samples_contig_gene202350_5
A_samples_contig_gene1390_1	10118336	< 0.00010	4.1	ff low, rl high	2.54e-05	2.6995e-05	2.4817e-05	0.00010486	0.00010595	0.0001066	A_samples_contig_gene1390_1
A_samples_contig_gene723_12	10230945	0.0029	0	ff high, rl low	0.00049894	0.00084846	0.00063374	0	0	0	A_samples_contig_gene723_12
Cluster of A_samples_contig_gene92738_2 (10356490)	10356490 [3]	0.02	INF	[]	0	0	0	3.3836e-05	1.8804e-05	1.4014e-05	Cluster of A_samples_contig_gene92738_2 (10356490)
A_samples_contig_gene18361_1	10162841	< 0.00010	INF	ff low, rl high	0	0	0	3.3836e-05	3.7609e-05	4.2043e-05	A_samples_contig_gene18361_1
Cluster of A_samples_contig_gene62106_2 (10349966)	10349966 [3]	< 0.00010	0	aff high, arl low	0.00024132	0.00021886	0.00023892	0	0	0	Cluster of A_samples_contig_gene62106_2 (10349966)
A_samples_contig_gene62106_2	10349966	< 0.00010	0	ff high, rl low	0.00057916	0.00053348	0.00052815	0	0	0	A_samples_contig_gene62106_2
A_samples_contig_gene73673_9	10208168	0.0014	0	ff high, rl low	0.00014479	0.00012311	0.00018862	0	0	0	A_samples_contig_gene73673_9
Cluster of A_samples_contig_gene9676_1 (10186756)	10186756 [2]	< 0.00010	0	aff high, arl low	0.00025502	0.00031052	0.0002883	0	0	0	Cluster of A_samples_contig_gene9676_1 (10186756)
A_samples_contig_gene8859_2	10312379	0.00026	0	ff high, rl low	0.00041898	0.00042749	0.00032749	0	0	0	A_samples_contig_gene8859_2
A_samples_contig_gene2652_3	10332985	< 0.00010	0.07	ff high, rl low	0.0019512	0.0022121	0.0019488	0.0002441	0	0.00020221	A_samples_contig_gene2652_3
Cluster of A_samples_contig_gene519_2 (10227690)	10227690 [5]	0.023	5.8	[]	0	1.6782e-05	0	3.3154e-05	2.3677e-05	4.1195e-05	Cluster of A_samples_contig_gene519_2 (10227690)
A_samples_contig_gene519_3	10228096	< 0.00010	INF	ff low, rl high	0	0	0	4.7246e-05	5.2514e-05	5.8705e-05	A_samples_contig_gene519_3
Cluster of A_samples_contig_gene14414_3 (10080622)	10080622 [8]	0.001	20	aff low, arl high	0	0	2.2222e-05	0.00017454	0.00014675	0.00012339	Cluster of A_samples_contig_gene14414_3 (10080622)
A_samples_contig_gene14414_3	10080622	0.0015	INF	ff low, rl high	0	0	0	0.00058585	0.00040698	0.00063695	A_samples_contig_gene14414_3
Cluster of A_samples_contig_gene188978_1 (10086411)	10086411 [2]	0.21	1.6	[]	0.00047805	8.71e-05	0.0002669	0.00041709	0.00045668	0.00046227	Cluster of A_samples_contig_gene188978_1 (10086411)
A_samples_contig_gene42935_4	10119836	0.0049	INF	ff low, rl high	0	0	0	0.0001165	0.00017266	9.6507e-05	A_samples_contig_gene42935_4
Cluster of A_samples_contig_gene1830_1 (10109893)	10109893 [2]	0.0069	2.8	aff low, arl high	5.9379e-05	5.0488e-05	5.7397e-05	0.00013371	0.00013778	0.00019334	Cluster of A_samples_contig_gene1830_1 (10109893)
A_samples_contig_gene1830_1	10109893	0.0021	3.1	ff low, rl high	9.0654e-05	7.708e-05	7.0859e-05	0.00020414	0.00025211	0.00028183	A_samples_contig_gene1830_1
Cluster of A_samples_contig_gene64370_6 (10120316)	10120316	0.0053	2	aff low, arl high	0.00014977	0.00022921	0.00025754	0.0004047	0.00044982	0.00039111	Cluster of A_samples_contig_gene64370_6 (10120316)
A_samples_contig_gene64370_6	10120316	0.0053	2	ff low, rl high	0.00014977	0.00022921	0.00025754	0.0004047	0.00044982	0.00039111	A_samples_contig_gene64370_6
A_samples_contig_gene26025_6	10003405	0.0028	0.03	ff high, rl low	0.0011129	0.00077422	0.00071174	0	8.4411e-05	0	A_samples_contig_gene26025_6
Cluster of A_samples_contig_gene119994_1 (10102023)	10102023 [18]	0.32	2	[]	2.0751e-05	1.582e-05	2.1877e-05	6.8349e-05	7.597e-06	4.2463e-05	Cluster of A_samples_contig_gene119994_1 (10102023)
A_samples_contig_gene12959_7	10171418	0.00017	0	ff high, rl low	4.5227e-05	3.8455e-05	3.5351e-05	0	0	0	A_samples_contig_gene12959_7
A_samples_contig_gene80159_1	10288513	0.0063	4.4	ff low, rl high	0.00084053	0.0014293	0	0.0036278	0.002805	0.0035277	A_samples_contig_gene80159_1
A_samples_contig_gene6464_3	10030222	0.0033	4.8	ff low, rl high	0	0.00018434	0.00012104	0.00053471	0.00049096	0.0004333	A_samples_contig_gene6464_3
Cluster of A_samples_contig_gene7304_7 (10404879)	10404879 [7]	0.042	0.2	[]	0.00010631	0.00011316	7.2908e-05	6.7009e-05	0	0	Cluster of A_samples_contig_gene7304_7 (10404879)
A_samples_contig_gene7304_7	10404879	0.0064	0	ff high, rl low	0.00017854	0.00026567	0.00013956	0	0	0	A_samples_contig_gene7304_7
A_samples_contig_gene14470_1	10306805	0.00017	0	ff high, rl low	0.0002315	0.00019684	0.00018095	0	0	0	A_samples_contig_gene14470_1
A_samples_contig_gene54571_4	10074288	0.0063	0	ff high, rl low	7.6734e-05	6.5244e-05	0.00011996	0	0	0	A_samples_contig_gene54571_4
Cluster of A_samples_contig_gene33016_1 (10253334)	10253334	0.0056	0.07	aff high, arl low	0.00077538	0.0013185	0.00097903	0	0	0.00022251	Cluster of A_samples_contig_gene33016_1 (10253334)
A_samples_contig_gene33016_1	10253334	0.0056	0.07	ff high, rl low	0.00077538	0.0013185	0.00097903	0	0	0.00022251	A_samples_contig_gene33016_1
Cluster of A_samples_contig_gene71906_1 (10341595)	10341595 [4]	< 0.00010	0	aff high, arl low	0.00014825	0.00015142	0.00013815	0	0	0	Cluster of A_samples_contig_gene71906_1 (10341595)
A_samples_contig_gene71906_1	10341595	< 0.00010	0	ff high, rl low	0.00035631	0.00035345	0.00032493	0	0	0	A_samples_contig_gene71906_1
A_samples_contig_gene31687_2	10346900	0.0017	0	ff high, rl low	0.0001143	7.2887e-05	0.00011167	0	0	0	A_samples_contig_gene31687_2
Cluster of A_samples_contig_gene7577_1 (10406127)	10406127 [3]	0.00049	0	aff high, arl low	0.00025083	0.00027347	0.00019563	0	0	0	Cluster of A_samples_contig_gene7577_1 (10406127)
A_samples_contig_gene7577_1	10406127	0.0021	0	ff high, rl low	0.00025294	0.00035844	0.00023066	0	0	0	A_samples_contig_gene7577_1
A_samples_contig_gene75411_1	10348675	0.0024	0	ff high, rl low	0.00021889	0.00022333	0.00013687	0	0	0	A_samples_contig_gene75411_1
A_samples_contig_gene6491_2	10213622	0.00017	0	ff high, rl low	0.00028066	0.00023863	0.00021937	0	0	0	A_samples_contig_gene6491_2
Cluster of A_samples_contig_gene12781_1 (10087676)	10087676 [3]	0.0084	2.6	[]	2.5674e-05	4.3659e-05	6.429e-05	9.9065e-05	0.00013428	0.00011984	Cluster of A_samples_contig_gene12781_1 (10087676)
A_samples_contig_gene182017_1	10358695	0.00026	15	ff low, rl high	0	0	4.8308e-05	0.00023195	0.00025782	0.00023057	A_samples_contig_gene182017_1
Cluster of A_samples_contig_gene162643_1 (10319201)	10319201 [5]	0.018	9.1	[]	0	3.7462e-05	1.148e-05	0.00020377	0.00014641	9.3149e-05	Cluster of A_samples_contig_gene162643_1 (10319201)
A_samples_contig_gene46710_2	10038145	0.0017	INF	ff low, rl high	0	0	0	0.00042278	0.00035244	0.00026266	A_samples_contig_gene46710_2
Cluster of A_samples_contig_gene17027_24 (10104892)	10104892 [5]	0.052	0.2	[]	0.00011006	6.224e-05	0.00013758	0	6.1932e-05	0	Cluster of A_samples_contig_gene17027_24 (10104892)
A_samples_contig_gene17027_24	10104892	0.0063	0	ff high, rl low	0.00021912	0.00018631	0.00034255	0	0	0	A_samples_contig_gene17027_24
A_samples_contig_gene139248_1	10409154	0.00017	0	ff high, rl low	7.2652e-05	6.1773e-05	5.6788e-05	0	0	0	A_samples_contig_gene139248_1
Cluster of A_samples_contig_gene2384_4 (10062264)	10062264 [4]	0.018	0	[]	7.8015e-05	0.0002073	0.00019519	0	0	0	Cluster of A_samples_contig_gene2384_4 (10062264)
A_samples_contig_gene2384_4	10062264	0.0016	0	ff high, rl low	0.00015882	0.00023632	0.00024828	0	0	0	A_samples_contig_gene2384_4
A_samples_contig_gene58932_1	10259928	0.0027	2.2	ff low, rl high	0.00010869	0.00010782	7.0797e-05	0.00020396	0.00019647	0.00023653	A_samples_contig_gene58932_1
Cluster of A_samples_contig_gene115845_1 (10414823)	10414823 [2]	0.029	0.2	[]	0.00139	0.0010277	0.00055808	0.00018146	0.00020169	0.0001691	Cluster of A_samples_contig_gene115845_1 (10414823)
A_samples_contig_gene115845_1	10414823	0.0017	0.2	ff high, rl low	0.00139	0.0010277	0.00099203	0.00018146	0.00020169	0.0001691	A_samples_contig_gene115845_1
Cluster of A_samples_contig_gene12147_2 (10075177)	10075177 [6]	0.16	1.6	[]	0.00010128	4.9209e-05	3.3928e-05	0.00011947	9.6572e-05	8.6366e-05	Cluster of A_samples_contig_gene12147_2 (10075177)
A_samples_contig_gene308_17	10395547	< 0.00010	INF	ff low, rl high	0	0	0	4.3442e-05	4.8286e-05	5.3979e-05	A_samples_contig_gene308_17
A_samples_contig_gene75296_18	10320770	0.0016	INF	ff low, rl high	0	0	0	0.00071863	0.00045262	0.00059528	A_samples_contig_gene75296_18
Cluster of A_samples_contig_gene159353_1 (10287802)	10287802 [7]	0.65	0.9	[]	6.0976e-05	5.1845e-05	3.5746e-05	5.5916e-05	3.8593e-05	4.0397e-05	Cluster of A_samples_contig_gene159353_1 (10287802)
A_samples_contig_gene52313_6	10157250	< 0.00010	INF	ff low, rl high	0	0	0	2.5252e-05	2.8068e-05	3.1377e-05	A_samples_contig_gene52313_6
Cluster of A_samples_contig_gene55026_4 (10093471)	10093471 [4]	0.057	0.3	[]	0.00013298	0.00012794	7.2521e-05	4.1761e-05	6.9626e-05	0	Cluster of A_samples_contig_gene55026_4 (10093471)
A_samples_contig_gene55026_4	10093471	0.006	0.2	ff high, rl low	0.00022254	0.00021287	0.00015221	4.1761e-05	6.9626e-05	0	A_samples_contig_gene55026_4
A_samples_contig_gene232529_1	10151247	0.00017	0	ff high, rl low	0.00011257	9.5715e-05	8.799e-05	0	0	0	A_samples_contig_gene232529_1
A_samples_contig_gene91152_1	10274522	0.00017	0	ff high, rl low	6.3825e-05	5.4268e-05	4.9888e-05	0	0	0	A_samples_contig_gene91152_1
Cluster of A_samples_contig_gene25827_2 (10371453)	10371453 [2]	0.00034	0	aff high, arl low	0.00036679	0.00042353	0.00049755	0	0	0	Cluster of A_samples_contig_gene25827_2 (10371453)
A_samples_contig_gene25827_2	10371453	0.00021	0	ff high, rl low	0.00064602	0.00054928	0.00072136	0	0	0	A_samples_contig_gene25827_2
Cluster of A_samples_contig_gene30331_1 (10315265)	10315265 [6]	0.02	0.6	[]	0.00027038	0.00026717	0.0002142	0.00018398	0.00013261	0.00010393	Cluster of A_samples_contig_gene30331_1 (10315265)
A_samples_contig_gene126765_3	10344973	0.0017	0.3	ff high, rl low	0.00059385	0.00060591	0.00046418	0.0001783	0.00019818	0.00011077	A_samples_contig_gene126765_3
Cluster of A_samples_contig_gene59035_8 (10411407)	10411407 [9]	0.048	0.7	[]	0.00017853	0.00014246	0.0001262	9.2119e-05	9.1937e-05	0.00011587	Cluster of A_samples_contig_gene59035_8 (10411407)
A_samples_contig_gene59035_8	10411407	0.00038	INF	ff low, rl high	0	0	0	0.00032547	0.00030147	0.00040441	A_samples_contig_gene59035_8
A_samples_contig_gene69069_1	10279483	0.0063	INF	ff low, rl high	0	0	0	0.0001152	6.4019e-05	7.1567e-05	A_samples_contig_gene69069_1
Cluster of A_samples_contig_gene3426_6 (10241730)	10241730 [4]	0.00038	0	aff high, arl low	0.00012964	0.00011959	9.4707e-05	0	0	0	Cluster of A_samples_contig_gene3426_6 (10241730)
A_samples_contig_gene3426_6	10241730	< 0.00010	0	ff high, rl low	0.00026436	0.00026224	0.00030995	0	0	0	A_samples_contig_gene3426_6
A_samples_contig_gene105995_3	10066492	0.0063	0	ff high, rl low	4.406e-05	3.7462e-05	6.8878e-05	0	0	0	A_samples_contig_gene105995_3
Cluster of A_samples_contig_gene8661_3 (10348066)	10348066 [5]	0.009	3	[]	1.5278e-05	2.9014e-05	6.8338e-05	0.0001182	0.00011296	0.00011004	Cluster of A_samples_contig_gene8661_3 (10348066)
A_samples_contig_gene8661_3	10348066	0.0053	3.5	ff low, rl high	4.5834e-05	7.7942e-05	0.0001433	0.00034404	0.00034416	0.00025649	A_samples_contig_gene8661_3
Cluster of A_samples_contig_gene10516_1 (10385157)	10385157 [17]	0.17	1.9	[]	2.9061e-05	1.1443e-05	3.9571e-06	3.6616e-05	2.7132e-05	2.2748e-05	Cluster of A_samples_contig_gene10516_1 (10385157)
A_samples_contig_gene10516_1	10385157	0.0036	INF	ff low, rl high	0	0	0	7.3231e-05	8.1396e-05	4.5496e-05	A_samples_contig_gene10516_1
A_samples_contig_gene176394_26	10204292	0.00017	0	ff high, rl low	2.9061e-05	2.4709e-05	2.2715e-05	0	0	0	A_samples_contig_gene176394_26
Cluster of A_samples_contig_gene17243_1 (10209188)	10209188 [6]	0.0031	15	aff low, arl high	0	9.3505e-06	0	3.5766e-05	5.2654e-05	5.6437e-05	Cluster of A_samples_contig_gene17243_1 (10209188)
A_samples_contig_gene17243_1	10209188	0.0017	19	ff low, rl high	0	2.8052e-05	0	0.00014859	0.00016515	0.00021539	A_samples_contig_gene17243_1
Cluster of A_samples_contig_gene5957_4 (10167217)	10167217 [5]	0.19	0.6	[]	9.8923e-05	0.00011203	5.497e-05	2.4804e-05	4.5949e-05	8.2187e-05	Cluster of A_samples_contig_gene5957_4 (10167217)
A_samples_contig_gene111085_1	10301672	0.00017	0	ff high, rl low	4.406e-05	3.7462e-05	3.4439e-05	0	0	0	A_samples_contig_gene111085_1
Cluster of A_samples_contig_gene9444_1 (10167298)	10167298 [6]	0.0031	0	aff high, arl low	2.4837e-05	4.2725e-05	3.2086e-05	0	0	0	Cluster of A_samples_contig_gene9444_1 (10167298)
A_samples_contig_gene9444_1	10167298	0.0002	0	ff high, rl low	0.00010453	0.0001185	0.00013617	0	0	0	A_samples_contig_gene9444_1
description	NM_001647	0.0065	0.6	aff high, arl low	0.00093948	0.0007988	0.0009038	0.00054245	0.00042205	0.00060662	description
Cluster of A_samples_contig_gene17027_23 (10102920)	10102920 [5]	0.0068	0	aff high, arl low	0.0001491	8.53e-05	8.7561e-05	0	0	0	Cluster of A_samples_contig_gene17027_23 (10102920)
A_samples_contig_gene69823_1	10421883	0.00096	0	ff high, rl low	0.00015463	0.00021912	0.00016115	0	0	0	A_samples_contig_gene69823_1
Cluster of A_samples_contig_gene47135_4 (10232984)	10232984	0.00018	0	aff high, arl low	0.0010584	0.00081422	0.00094549	0	0	0	Cluster of A_samples_contig_gene47135_4 (10232984)
A_samples_contig_gene47135_4	10232984	0.00018	0	ff high, rl low	0.0010584	0.00081422	0.00094549	0	0	0	A_samples_contig_gene47135_4
A_samples_contig_gene97804_1	10285502	0.0053	4.1	ff low, rl high	4.4346e-05	0.00018853	0.00020798	0.00063245	0.00048098	0.00070312	A_samples_contig_gene97804_1
Cluster of A_samples_contig_gene11083_3 (10411239)	10411239 [4]	0.013	3.4	[]	0.00010903	7.4836e-05	7.7745e-05	0.00020244	0.00035426	0.00033002	Cluster of A_samples_contig_gene11083_3 (10411239)
A_samples_contig_gene11083_3	10411239	0.0013	1.6	ff low, rl high	0.00021231	0.00018052	0.00022127	0.00031873	0.00035426	0.00033002	A_samples_contig_gene11083_3
Cluster of A_samples_contig_gene11232_2 (10423350)	10423350 [6]	0.0073	1.8	[]	3.9379e-05	4.2971e-05	5.6947e-05	9.1274e-05	7.8352e-05	7.6623e-05	Cluster of A_samples_contig_gene11232_2 (10423350)
A_samples_contig_gene96512_1	10303258	0.0026	INF	ff low, rl high	0	0	0	5.9781e-05	9.9669e-05	7.4279e-05	A_samples_contig_gene96512_1
A_samples_contig_gene16899_11	10194890	0.0063	INF	ff low, rl high	0	0	0	5.9607e-05	3.3126e-05	3.7032e-05	A_samples_contig_gene16899_11
Cluster of ENO1_YEAST_contamination (P00924)	P00924 [2]	0.063	2.6	[]	9.3766e-05	1.3288e-05	2.443e-05	0.000104	0.00010256	0.00012922	Cluster of ENO1_YEAST_contamination (P00924)
A_samples_contig_gene120493_1	10351739	< 0.00010	INF	ff low, rl high	0	0	0	0.00013762	0.00015296	0.00017099	A_samples_contig_gene120493_1
Cluster of A_samples_contig_gene806_3 (10008127)	10008127 [7]	0.014	5.1	[]	5.3083e-05	4.5882e-05	4.1341e-05	0.00033072	0.0001838	0.00020547	Cluster of A_samples_contig_gene806_3 (10008127)
A_samples_contig_gene806_3	10008127	0.0027	0	ff high, rl low	5.1737e-05	8.798e-05	8.088e-05	0	0	0	A_samples_contig_gene806_3
Cluster of A_samples_contig_gene11034_1 (10082049)	10082049 [6]	0.00019	0	aff high, arl low	0.00032214	0.00025793	0.00025873	0	0	0	Cluster of A_samples_contig_gene11034_1 (10082049)
A_samples_contig_gene11034_1	10082049	0.00017	0	ff high, rl low	0.0010193	0.00086667	0.00079672	0	0	0	A_samples_contig_gene11034_1
A_samples_contig_gene122576_1	10374963	0.0027	0	ff high, rl low	9.1057e-05	0.00015484	0.00014235	0	0	0	A_samples_contig_gene122576_1
A_samples_contig_gene216606_1	10380143	0.0063	0	ff high, rl low	0.00025294	0.00021506	0.00039541	0	0	0	A_samples_contig_gene216606_1
A_samples_contig_gene70680_2	10289708	0.00017	0	ff high, rl low	7.5047e-05	6.381e-05	5.866e-05	0	0	0	A_samples_contig_gene70680_2
Cluster of A_samples_contig_gene2667_1 (10014150)	10014150 [3]	0.0013	0.07	aff high, arl low	0.00049554	0.00045838	0.00035931	0	8.9728e-05	0	Cluster of A_samples_contig_gene2667_1 (10014150)
A_samples_contig_gene46150_14	10276984	0.0013	0.1	ff high, rl low	0.00032264	0.00027433	0.00033626	0	8.9728e-05	0	A_samples_contig_gene46150_14
A_samples_contig_gene9788_2	10305047	0.0046	0	ff high, rl low	0.00051868	0.00073502	0.00040542	0	0	0	A_samples_contig_gene9788_2
A_samples_contig_gene136533_22	10223973	0.00056	4	ff low, rl high	0.00011707	0.00019909	9.151e-05	0.00049797	0.00055349	0.00058235	A_samples_contig_gene136533_22
A_samples_contig_gene69205_2	10262424	0.0004	0.05	ff high, rl low	0.00064699	0.00051955	0.00070238	2.698e-05	2.9988e-05	3.3523e-05	A_samples_contig_gene69205_2
Cluster of A_samples_contig_gene3021_14 (10121452)	10121452 [3]	0.00073	0	aff high, arl low	0.00034173	0.00024215	0.00026358	0	0	0	Cluster of A_samples_contig_gene3021_14 (10121452)
A_samples_contig_gene3021_14	10121452	0.0068	0	ff high, rl low	0.00019795	0.00016831	9.6704e-05	0	0	0	A_samples_contig_gene3021_14
A_samples_contig_gene17384_1	10344608	< 0.00010	0	ff high, rl low	0.00036423	0.0003613	0.00033215	0	0	0	A_samples_contig_gene17384_1
Cluster of A_samples_contig_gene3759_12 (10121473)	10121473 [6]	0.0061	0	aff high, arl low	0.00011819	8.1729e-05	0.00016017	0	0	0	Cluster of A_samples_contig_gene3759_12 (10121473)
A_samples_contig_gene3759_12	10121473	0.0014	0	ff high, rl low	0.00010588	0.00013504	0.00016552	0	0	0	A_samples_contig_gene3759_12
A_samples_contig_gene2137_4	10202334	0.0063	0	ff high, rl low	5.3774e-05	4.5722e-05	8.4064e-05	0	0	0	A_samples_contig_gene2137_4
A_samples_contig_gene12118_1	10025688	0.0063	0	ff high, rl low	9.5515e-05	8.1212e-05	0.00014932	0	0	0	A_samples_contig_gene12118_1
A_samples_contig_gene93344_1	10341617	0.00017	0	ff high, rl low	8.3284e-05	7.0813e-05	6.5098e-05	0	0	0	A_samples_contig_gene93344_1
Cluster of A_samples_contig_gene64643_19 (10382563)	10382563	< 0.00010	INF	aff low, arl high	0	0	0	0.0005749	0.00055912	0.00059528	Cluster of A_samples_contig_gene64643_19 (10382563)
A_samples_contig_gene64643_19	10382563	< 0.00010	INF	ff low, rl high	0	0	0	0.0005749	0.00055912	0.00059528	A_samples_contig_gene64643_19
A_samples_contig_gene1016_1	10066688	0.00047	0	ff high, rl low	0.002461	0.0017786	0.0020198	0	0	0	A_samples_contig_gene1016_1
Cluster of A_samples_contig_gene1466_2 (10192311)	10192311	0.00066	2.5	aff low, arl high	0.00012168	0.00020692	0.00016644	0.00041101	0.00040607	0.0003972	Cluster of A_samples_contig_gene1466_2 (10192311)
A_samples_contig_gene1466_2	10192311	0.00066	2.5	ff low, rl high	0.00012168	0.00020692	0.00016644	0.00041101	0.00040607	0.0003972	A_samples_contig_gene1466_2
Cluster of A_samples_contig_gene65494_4 (10067072)	10067072 [11]	0.29	0.6	[]	1.2971e-05	1.0348e-05	5.5302e-06	5.2175e-06	3.4795e-06	9.7244e-06	Cluster of A_samples_contig_gene65494_4 (10067072)
A_samples_contig_gene135781_2	10338614	0.0063	0	ff high, rl low	3.8913e-05	3.3087e-05	6.0833e-05	0	0	0	A_samples_contig_gene135781_2
Cluster of A_samples_contig_gene1471_2 (10252062)	10252062 [4]	0.89	1.1	[]	0.00047669	0	0.00013884	0.00021745	0.00028912	0.00017214	Cluster of A_samples_contig_gene1471_2 (10252062)
A_samples_contig_gene66548_1	10124524	0.0036	INF	ff low, rl high	0	0	0	0.00015417	0.00017136	9.5781e-05	A_samples_contig_gene66548_1
Cluster of A_samples_contig_gene11432_2 (10386138)	10386138 [3]	0.0012	0	aff high, arl low	0.00044627	0.00031209	0.00031786	0	0	0	Cluster of A_samples_contig_gene11432_2 (10386138)
A_samples_contig_gene11432_2	10386138	0.0036	0	ff high, rl low	0.00015261	0.00025952	0.00017893	0	0	0	A_samples_contig_gene11432_2
A_samples_contig_gene2477_2	10248421	0.00017	0	ff high, rl low	0.0004057	0.00034495	0.00031711	0	0	0	A_samples_contig_gene2477_2
Cluster of A_samples_contig_gene129718_13 (10260479)	10260479 [4]	0.017	0	[]	7.4668e-05	2.9128e-05	5.1669e-05	0	0	0	Cluster of A_samples_contig_gene129718_13 (10260479)
A_samples_contig_gene134481_1	10013189	0.00017	0	ff high, rl low	7.4842e-05	6.3635e-05	5.8499e-05	0	0	0	A_samples_contig_gene134481_1
A_samples_contig_gene12335_1	10012089	0.00017	0	ff high, rl low	2.7932e-05	2.3749e-05	2.1833e-05	0	0	0	A_samples_contig_gene12335_1
Cluster of A_samples_contig_gene3729_7 (10348005)	10348005 [2]	0.00047	0	aff high, arl low	0.00023741	0.00018938	0.00017404	0	0	0	Cluster of A_samples_contig_gene3729_7 (10348005)
A_samples_contig_gene3729_7	10348005	0.0047	0	ff high, rl low	0.00029628	0.00017634	0.00018527	0	0	0	A_samples_contig_gene3729_7
A_samples_contig_gene20084_4	10086427	< 0.00010	0	ff high, rl low	0.00017854	0.00020241	0.00016282	0	0	0	A_samples_contig_gene20084_4
Cluster of A_samples_contig_gene36128_24 (10425762)	10425762 [4]	0.0039	9.8	aff low, arl high	0	2.8651e-05	0	0.00010117	0.00010617	7.3264e-05	Cluster of A_samples_contig_gene36128_24 (10425762)
A_samples_contig_gene36128_24	10425762	0.002	11	ff low, rl high	0	3.8202e-05	0	0.0001349	0.00016868	0.00012571	A_samples_contig_gene36128_24
A_samples_contig_gene562_23	10091370	0.0051	14	ff low, rl high	0	1.9101e-05	0	6.745e-05	0.00011245	8.3809e-05	A_samples_contig_gene562_23
A_samples_contig_gene27526_3	10122308	0.00011	0.03	ff high, rl low	0.00067242	0.0006432	0.00055844	6.3092e-05	0	0	A_samples_contig_gene27526_3
A_samples_contig_gene116498_18	10212426	0.0012	3.3	ff low, rl high	9.7794e-05	0.00013858	0.00015288	0.0003915	0.00048954	0.00039524	A_samples_contig_gene116498_18
Cluster of A_samples_contig_gene72380_1 (10357312)	10357312 [10]	0.99	1	[]	9.5606e-05	0	6.3791e-05	4.6571e-05	4.9022e-05	6.3227e-05	Cluster of A_samples_contig_gene72380_1 (10357312)
A_samples_contig_gene168751_1	10403257	< 0.00010	INF	ff low, rl high	0	0	0	0.00010569	0.00011748	0.00013133	A_samples_contig_gene168751_1
A_samples_contig_gene98696_7	10408188	< 0.00010	INF	ff low, rl high	0	0	0	1.7496e-05	1.9446e-05	2.1739e-05	A_samples_contig_gene98696_7
Cluster of A_samples_contig_gene141152_1 (10379043)	10379043 [3]	0.0015	0.3	aff high, arl low	0.00028755	0.00024449	0.00028803	5.396e-05	0.00011995	8.9396e-05	Cluster of A_samples_contig_gene141152_1 (10379043)
A_samples_contig_gene141152_1	10379043	0.00069	0.3	ff high, rl low	0.00086265	0.00073348	0.00078666	0.00010792	0.0002399	0.00026819	A_samples_contig_gene141152_1
Cluster of A_samples_contig_gene15283_3 (10074176)	10074176	0.004	6	aff low, arl high	3.7116e-05	0.00012623	8.7034e-05	0.00047362	0.00040256	0.0006231	Cluster of A_samples_contig_gene15283_3 (10074176)
A_samples_contig_gene15283_3	10074176	0.004	6	ff low, rl high	3.7116e-05	0.00012623	8.7034e-05	0.00047362	0.00040256	0.0006231	A_samples_contig_gene15283_3
Cluster of A_samples_contig_gene14440_18 (10016098)	10016098 [6]	0.045	5.8	[]	0	0	2.7445e-05	7.5985e-05	3.519e-05	4.7207e-05	Cluster of A_samples_contig_gene14440_18 (10016098)
A_samples_contig_gene121014_1	10380915	0.0063	INF	ff low, rl high	0	0	0	0.0002734	0.00015194	0.00016985	A_samples_contig_gene121014_1
A_samples_contig_gene2475_7	10370884	0.0063	INF	ff low, rl high	0	0	0	5.3818e-05	2.9909e-05	3.3436e-05	A_samples_contig_gene2475_7
Cluster of A_samples_contig_gene12140_1 (10182948)	10182948	0.0051	2.2	aff low, arl high	0.00047099	0.00053395	0.00030678	0.00094275	0.0011133	0.00087855	Cluster of A_samples_contig_gene12140_1 (10182948)
A_samples_contig_gene12140_1	10182948	0.0051	2.2	ff low, rl high	0.00047099	0.00053395	0.00030678	0.00094275	0.0011133	0.00087855	A_samples_contig_gene12140_1
Cluster of A_samples_contig_gene28340_1 (10419485)	10419485 [3]	0.0035	3.5	aff low, arl high	5.0032e-05	4.254e-05	5.866e-05	0.00018777	0.00020871	0.00013999	Cluster of A_samples_contig_gene28340_1 (10419485)
A_samples_contig_gene28340_1	10419485	0.0029	1.9	ff low, rl high	0.00015009	0.00012762	0.00011732	0.00022533	0.00025045	0.00027998	A_samples_contig_gene28340_1
Cluster of A_samples_contig_gene12871_1 (10045915)	10045915 [2]	0.75	1.1	[]	0.00098975	0.00050493	0.00054154	0.00062562	0.00059541	0.0010349	Cluster of A_samples_contig_gene12871_1 (10045915)
A_samples_contig_gene94163_1	10007522	0.0063	INF	ff low, rl high	0	0	0	0.00035973	0.00019992	0.00022349	A_samples_contig_gene94163_1
Cluster of A_samples_contig_gene7578_7 (10354095)	10354095 [6]	0.87	1.1	[]	6.7155e-05	7.243e-05	8.782e-05	6.7673e-05	0.00018804	0	Cluster of A_samples_contig_gene7578_7 (10354095)
A_samples_contig_gene6647_1	10036933	0.00017	0	ff high, rl low	0.00010797	9.1805e-05	8.4396e-05	0	0	0	A_samples_contig_gene6647_1
A_samples_contig_gene140674_2	10051881	0.0063	0	ff high, rl low	4.5681e-05	3.8841e-05	7.1412e-05	0	0	0	A_samples_contig_gene140674_2
A_samples_contig_gene231550_2	10094271	0.00066	0	ff high, rl low	0.0010347	0.0014077	0.0010514	0	0	0	A_samples_contig_gene231550_2
Cluster of A_samples_contig_gene64493_2 (10137775)	10137775 [2]	0.048	2.4	[]	0.00020539	0.00017464	0.00016054	0.0005396	0.00025704	0.00047891	Cluster of A_samples_contig_gene64493_2 (10137775)
A_samples_contig_gene64493_2	10137775	0.00011	2.8	ff low, rl high	0.00020539	0.00017464	0.00016054	0.0005396	0.00051408	0.00047891	A_samples_contig_gene64493_2
A_samples_contig_gene239_84	10187864	0.0002	0	ff high, rl low	0.00086038	0.00068583	0.00088267	0	0	0	A_samples_contig_gene239_84
A_samples_contig_gene5961_10	10321583	0.0005	0.02	ff high, rl low	0.00087183	0.0011366	0.00086318	0	4.8491e-05	0	A_samples_contig_gene5961_10
A_samples_contig_gene123992_1	10352404	0.0008	0.05	ff high, rl low	0.00042243	0.00050883	0.00057783	7.9271e-05	0	0	A_samples_contig_gene123992_1
Cluster of A_samples_contig_gene3094_1 (10089783)	10089783 [6]	0.11	2.2	[]	0	5.2946e-05	3.1855e-05	5.6753e-05	7.1106e-05	5.6414e-05	Cluster of A_samples_contig_gene3094_1 (10089783)
A_samples_contig_gene5924_6	10007116	< 0.00010	INF	ff low, rl high	0	0	0	4.0048e-05	4.4513e-05	4.9761e-05	A_samples_contig_gene5924_6
Cluster of A_samples_contig_gene89881_1 (10054461)	10054461 [2]	0.023	1.8	[]	0.00047099	0.00040046	0.00036814	0.00088383	0.00058942	0.00073212	Cluster of A_samples_contig_gene89881_1 (10054461)
A_samples_contig_gene89881_1	10054461	0.005	3.4	ff low, rl high	0.00047099	0.00040046	0.00036814	0.0017677	0.0011788	0.0013178	A_samples_contig_gene89881_1
Cluster of A_samples_contig_gene232394_5 (10082161)	10082161 [4]	0.0035	0	aff high, arl low	0.00018879	0.0002051	0.00011563	0	0	0	Cluster of A_samples_contig_gene232394_5 (10082161)
A_samples_contig_gene232394_5	10082161	0.0015	0	ff high, rl low	0.00043708	0.00046453	0.00029893	0	0	0	A_samples_contig_gene232394_5
A_samples_contig_gene2189_2	10055044	0.0064	2.7	ff low, rl high	0.00026522	0.00011275	0.0001382	0.00046451	0.0005163	0.00041226	A_samples_contig_gene2189_2
A_samples_contig_gene6500_6	10224264	0.006	2.9	ff low, rl high	0.00035477	0.00030165	0.00048528	0.00086546	0.0012579	0.0012408	A_samples_contig_gene6500_6
Cluster of A_samples_contig_gene39319_6 (10188328)	10188328 [2]	< 0.00010	0	aff high, arl low	0.0001639	0.00017033	0.00017082	0	0	0	Cluster of A_samples_contig_gene39319_6 (10188328)
A_samples_contig_gene39319_6	10188328	0.00016	0	ff high, rl low	0.00018211	0.00021678	0.00017082	0	0	0	A_samples_contig_gene39319_6
A_samples_contig_gene125967_3	10035376	0.00041	0	ff high, rl low	0.00014569	0.00012388	0.00017082	0	0	0	A_samples_contig_gene125967_3
Cluster of A_samples_contig_gene13612_2 (10027139)	10027139 [2]	0.11	2.4	[]	8.2281e-05	9.328e-05	0.00021438	0.00018528	0.00029227	0.00046044	Cluster of A_samples_contig_gene13612_2 (10027139)
A_samples_contig_gene13612_2	10027139	0.0016	2.2	ff low, rl high	0.00016456	0.00018656	0.00021438	0.00037057	0.00041188	0.00046044	A_samples_contig_gene13612_2
A_samples_contig_gene153569_24	10198000	0.0067	2.9	ff low, rl high	0.00010713	9.1085e-05	0.00014653	0.00032164	0.00026813	0.00039965	A_samples_contig_gene153569_24
Cluster of A_samples_contig_gene83233_2 (10267904)	10267904 [2]	0.00021	0.3	aff high, arl low	0.00018263	0.00015523	0.00015859	4.5679e-05	5.0772e-05	3.7857e-05	Cluster of A_samples_contig_gene83233_2 (10267904)
A_samples_contig_gene83233_2	10267904	0.00015	0.3	ff high, rl low	0.00020265	0.00020677	0.00019008	6.0845e-05	6.7629e-05	3.7801e-05	A_samples_contig_gene83233_2
A_samples_contig_gene83203_2	10022124	0.0049	0.3	ff high, rl low	0.0001626	0.00010369	0.0001271	3.0513e-05	3.3915e-05	3.7913e-05	A_samples_contig_gene83203_2
Cluster of A_samples_contig_gene13618_2 (10315848)	10315848 [4]	0.23	2.5	[]	0.00013507	0	0	9.5854e-05	0.00013717	0.00010217	Cluster of A_samples_contig_gene13618_2 (10315848)
A_samples_contig_gene104203_1	10176103	< 0.00010	INF	ff low, rl high	0	0	0	4.3442e-05	4.8286e-05	5.3979e-05	A_samples_contig_gene104203_1
Cluster of A_samples_contig_gene1196_23 (10336240)	10336240 [4]	0.15	1.4	[]	0.00018458	0.00015694	0.00021641	0.00032341	0.00019344	0.00026228	Cluster of A_samples_contig_gene1196_23 (10336240)
A_samples_contig_gene176234_10	10373817	0.0063	INF	ff low, rl high	0	0	0	0.00039687	0.00022056	0.00024656	A_samples_contig_gene176234_10
A_samples_contig_gene1238_2	10087231	< 0.00010	INF	ff low, rl high	0	0	0	0.00015773	0.00017531	0.00019598	A_samples_contig_gene1238_2
Cluster of A_samples_contig_gene37038_4 (10211384)	10211384 [2]	0.007	5.6	aff low, arl high	0.00015176	0	0.00011862	0.0003987	0.00063308	0.0004954	Cluster of A_samples_contig_gene37038_4 (10211384)
A_samples_contig_gene2138_6	10192829	0.0045	INF	ff low, rl high	0	0	0	0.00022783	0.00037985	0.00042463	A_samples_contig_gene2138_6
Cluster of A_samples_contig_gene14619_2 (10387037)	10387037 [3]	0.0069	4.3	aff low, arl high	0	1.749e-05	3.2157e-05	6.9746e-05	8.0746e-05	6.2884e-05	Cluster of A_samples_contig_gene14619_2 (10387037)
A_samples_contig_gene151870_10	10283454	< 0.00010	INF	ff low, rl high	0	0	0	2.3954e-05	2.6625e-05	2.9764e-05	A_samples_contig_gene151870_10
Cluster of A_samples_contig_gene68623_8 (10263671)	10263671	0.0018	9.2	aff low, arl high	0	1.1948e-05	1.6475e-05	6.856e-05	9.379e-05	9.8294e-05	Cluster of A_samples_contig_gene68623_8 (10263671)
A_samples_contig_gene68623_8	10263671	0.0018	9.2	ff low, rl high	0	1.1948e-05	1.6475e-05	6.856e-05	9.379e-05	9.8294e-05	A_samples_contig_gene68623_8
Cluster of A_samples_contig_gene4017_20 (10095616)	10095616 [5]	0.0015	0	aff high, arl low	6.8525e-05	7.0216e-05	4.5621e-05	0	0	0	Cluster of A_samples_contig_gene4017_20 (10095616)
A_samples_contig_gene170114_1	10078580	0.002	0	ff high, rl low	0.00015009	0.00019143	0.00011732	0	0	0	A_samples_contig_gene170114_1
Cluster of A_samples_contig_gene7027_1 (10386751)	10386751 [3]	0.0038	0	aff high, arl low	0.00011034	0.0001979	0.00018492	0	0	0	Cluster of A_samples_contig_gene7027_1 (10386751)
A_samples_contig_gene11657_3	10322512	0.00014	0	ff high, rl low	0.0002168	0.00027651	0.00025419	0	0	0	A_samples_contig_gene11657_3
Cluster of A_samples_contig_gene11338_1 (10060519)	10060519 [6]	0.12	2.4	[]	5.1963e-05	4.6298e-05	3.657e-05	0.00014044	0.00013659	4.3626e-05	Cluster of A_samples_contig_gene11338_1 (10060519)
A_samples_contig_gene224834_3	10125234	0.0027	0	ff high, rl low	5.7149e-05	9.7183e-05	8.934e-05	0	0	0	A_samples_contig_gene224834_3
Cluster of A_samples_contig_gene81181_2 (10184114)	10184114 [10]	0.74	1.1	[]	2.4139e-05	1.279e-05	2.3516e-05	1.9271e-05	2.142e-05	2.3945e-05	Cluster of A_samples_contig_gene81181_2 (10184114)
A_samples_contig_gene81181_2	10184114	0.0014	0	ff high, rl low	6.017e-05	7.674e-05	9.4063e-05	0	0	0	A_samples_contig_gene81181_2
Cluster of A_samples_contig_gene31150_2 (10107914)	10107914 [3]	0.0016	8.4	aff low, arl high	0	1.6794e-05	1.5439e-05	8.4752e-05	7.7722e-05	0.0001073	Cluster of A_samples_contig_gene31150_2 (10107914)
A_samples_contig_gene141406_2	10381810	0.0017	INF	ff low, rl high	0	0	0	8.8958e-05	7.4157e-05	5.5267e-05	A_samples_contig_gene141406_2
Cluster of A_samples_contig_gene70790_4 (10040107)	10040107 [6]	< 0.00010	0	aff high, arl low	0.00010198	8.9707e-05	8.2564e-05	0	0	0	Cluster of A_samples_contig_gene70790_4 (10040107)
A_samples_contig_gene13858_2	10135520	0.00041	0	ff high, rl low	0.00017073	0.00014517	0.00020018	0	0	0	A_samples_contig_gene13858_2
A_samples_contig_gene4149_10	10336588	< 0.00010	0	ff high, rl low	0.0015366	0.0013065	0.001468	0	0	0	A_samples_contig_gene4149_10
Cluster of A_samples_contig_gene9765_2 (10237613)	10237613 [2]	0.0028	12	aff low, arl high	0	6.4519e-05	0	0.0002658	0.00031654	0.00021232	Cluster of A_samples_contig_gene9765_2 (10237613)
A_samples_contig_gene9765_2	10237613	0.0037	16	ff low, rl high	0	6.4519e-05	0	0.0002658	0.00031654	0.00042463	A_samples_contig_gene9765_2
Cluster of A_samples_contig_gene232388_1 (10050498)	10050498 [4]	0.0014	0	aff high, arl low	3.734e-05	5.2443e-05	5.8374e-05	0	0	0	Cluster of A_samples_contig_gene232388_1 (10050498)
A_samples_contig_gene232388_1	10050498	0.0014	0	ff high, rl low	4.406e-05	5.6194e-05	6.8878e-05	0	0	0	A_samples_contig_gene232388_1
A_samples_contig_gene3128_1	10230033	0.0063	0	ff high, rl low	7.383e-05	6.2775e-05	0.00011542	0	0	0	A_samples_contig_gene3128_1
A_samples_contig_gene44922_1	10393714	0.0063	0	ff high, rl low	3.1471e-05	2.6759e-05	4.9199e-05	0	0	0	A_samples_contig_gene44922_1
Cluster of A_samples_contig_gene232454_1 (10142248)	10142248 [3]	0.0052	0	aff high, arl low	0.00021436	0.00021809	0.00011695	0	0	0	Cluster of A_samples_contig_gene232454_1 (10142248)
A_samples_contig_gene232454_1	10142248	0.00017	0	ff high, rl low	0.00032062	0.00027261	0.00025061	0	0	0	A_samples_contig_gene232454_1
A_samples_contig_gene10451_3	10202544	0.005	0	ff high, rl low	0.00019237	0.00016357	0.00010025	0	0	0	A_samples_contig_gene10451_3
A_samples_contig_gene6136_2	10013771	0.0067	1.8	ff low, rl high	0.00041642	0.00042488	0.00058588	0.00093772	0.00083381	0.00077676	A_samples_contig_gene6136_2
A_samples_contig_gene4014_4	10080311	0.0015	0	ff high, rl low	0.0011196	0.0011423	0.00074383	0	0	0	A_samples_contig_gene4014_4
Cluster of A_samples_contig_gene3307_3 (10374674)	10374674 [5]	0.0067	0	aff high, arl low	0.00010129	6.7242e-05	5.3135e-05	0	0	0	Cluster of A_samples_contig_gene3307_3 (10374674)
A_samples_contig_gene3307_3	10374674	0.00017	0	ff high, rl low	0.00010971	9.328e-05	8.5752e-05	0	0	0	A_samples_contig_gene3307_3
A_samples_contig_gene111056_3	10418726	0.00017	0	ff high, rl low	5.4854e-05	4.664e-05	4.2876e-05	0	0	0	A_samples_contig_gene111056_3
A_samples_contig_gene73673_7	10202478	0.00017	0	ff high, rl low	0.00011981	0.00010187	9.365e-05	0	0	0	A_samples_contig_gene73673_7
Cluster of A_samples_contig_gene120844_1 (10175720)	10175720 [2]	0.0019	0.04	aff high, arl low	0.0010347	0.0014077	0.0016176	0.00015534	0	0	Cluster of A_samples_contig_gene120844_1 (10175720)
A_samples_contig_gene120844_1	10175720	0.00086	0.03	ff high, rl low	0.0012417	0.0015836	0.0017794	0.00015534	0	0	A_samples_contig_gene120844_1
A_samples_contig_gene120847_1	10342838	0.0042	0.04	ff high, rl low	0.00082779	0.0012317	0.0014558	0.00015534	0	0	A_samples_contig_gene120847_1
Cluster of A_samples_contig_gene234564_1 (10254501)	10254501 [2]	0.013	0	[]	9.8263e-05	0.00023833	0.00018447	0	0	0	Cluster of A_samples_contig_gene234564_1 (10254501)
A_samples_contig_gene234564_1	10254501	0.005	0	ff high, rl low	0.00019653	0.00037597	0.00030723	0	0	0	A_samples_contig_gene234564_1
Cluster of A_samples_contig_gene109547_42 (10388079)	10388079 [9]	0.3	0.8	[]	8.2786e-05	6.9752e-05	4.2706e-05	5.2416e-05	5.4268e-05	4.5318e-05	Cluster of A_samples_contig_gene109547_42 (10388079)
A_samples_contig_gene39418_2	10341764	< 0.00010	INF	ff low, rl high	0	0	0	6.0308e-05	6.7032e-05	7.4935e-05	A_samples_contig_gene39418_2
A_samples_contig_gene20625_11	10355090	0.00017	0	ff high, rl low	8.2281e-05	6.996e-05	6.4314e-05	0	0	0	A_samples_contig_gene20625_11
Cluster of A_samples_contig_gene157314_1 (10039366)	10039366 [4]	0.017	0	[]	5.8005e-05	0.00014197	9.0679e-05	0	0	0	Cluster of A_samples_contig_gene157314_1 (10039366)
A_samples_contig_gene59052_4	10055314	0.0027	0	ff high, rl low	2.8162e-05	4.789e-05	4.4025e-05	0	0	0	A_samples_contig_gene59052_4
Cluster of A_samples_contig_gene136324_52 (10148491)	10148491 [7]	0.024	3.5	[]	0	4.2756e-05	1.4273e-05	7.743e-05	6.2554e-05	6.1301e-05	Cluster of A_samples_contig_gene136324_52 (10148491)
A_samples_contig_gene136324_52	10148491	0.00021	22	ff low, rl high	0	3.2081e-05	0	0.00025489	0.00025183	0.00021114	A_samples_contig_gene136324_52
Cluster of A_samples_contig_gene10480_2 (10336011)	10336011 [2]	0.0029	0	aff high, arl low	0.00038828	0.00065676	0.00063928	0	0	0	Cluster of A_samples_contig_gene10480_2 (10336011)
A_samples_contig_gene232964_2	10227200	0.0014	0	ff high, rl low	0.00026436	0.00022477	0.00034439	0	0	0	A_samples_contig_gene232964_2
A_samples_contig_gene67042_12	10095654	0.0023	0	ff high, rl low	0.00030522	0.00045415	0.00029822	0	0	0	A_samples_contig_gene67042_12
A_samples_contig_gene130508_2	10124656	< 0.00010	0.06	ff high, rl low	0.0025496	0.0026324	0.0024199	0.0001367	0.00030388	0	A_samples_contig_gene130508_2
A_samples_contig_gene10840_1	10367781	0.00014	0	ff high, rl low	0.001324	0.001185	0.0010349	0	0	0	A_samples_contig_gene10840_1
A_samples_contig_gene7504_46	10410970	0.0071	15	ff low, rl high	0	2.5083e-05	4.6117e-05	0.00024358	0.00036918	0.00046774	A_samples_contig_gene7504_46
Cluster of A_samples_contig_gene1047_3 (10423811)	10423811 [2]	0.16	2	[]	0.00014154	9.0259e-05	0.00027658	0.00042497	0.00017713	0.00039603	Cluster of A_samples_contig_gene1047_3 (10423811)
A_samples_contig_gene483_4	10017687	0.0063	0	ff high, rl low	7.077e-05	6.0173e-05	0.00011063	0	0	0	A_samples_contig_gene483_4
Cluster of A_samples_contig_gene2408_40 (10061669)	10061669 [3]	0.047	6.7	[]	0	2.5772e-05	8.0151e-06	6.4077e-05	4.5932e-05	0.00011703	Cluster of A_samples_contig_gene2408_40 (10061669)
A_samples_contig_gene2408_41	10061471	< 0.00010	INF	ff low, rl high	0	0	0	5.572e-05	6.1932e-05	6.9233e-05	A_samples_contig_gene2408_41
Cluster of A_samples_contig_gene109544_8 (10253517)	10253517 [2]	0.032	0	[]	1.0316e-05	3.5086e-05	2.4191e-05	0	0	0	Cluster of A_samples_contig_gene109544_8 (10253517)
A_samples_contig_gene28583_1	10114017	0.0063	0	ff high, rl low	2.0632e-05	1.7543e-05	3.2254e-05	0	0	0	A_samples_contig_gene28583_1
Cluster of A_samples_contig_gene613_1 (10141516)	10141516 [4]	0.0083	0	[]	3.326e-05	7.1407e-05	5.9867e-05	0	0	0	Cluster of A_samples_contig_gene613_1 (10141516)
A_samples_contig_gene287_1	10217792	0.0063	0	ff high, rl low	5.1737e-05	4.399e-05	8.088e-05	0	0	0	A_samples_contig_gene287_1
Cluster of A_samples_contig_gene99458_1 (10038213)	10038213	< 0.00010	3.6	aff low, arl high	7.8049e-05	8.8483e-05	6.1006e-05	0.0002734	0.00028217	0.00026691	Cluster of A_samples_contig_gene99458_1 (10038213)
A_samples_contig_gene99458_1	10038213	< 0.00010	3.6	ff low, rl high	7.8049e-05	8.8483e-05	6.1006e-05	0.0002734	0.00028217	0.00026691	A_samples_contig_gene99458_1
Cluster of A_samples_contig_gene144945_11 (10223991)	10223991 [4]	0.064	3.6	[]	2.359e-05	4.5091e-05	5.5281e-05	0.0001328	8.8566e-05	0.00023102	Cluster of A_samples_contig_gene144945_11 (10223991)
A_samples_contig_gene105379_1	10083753	0.0027	0	ff high, rl low	3.5385e-05	6.0173e-05	5.5317e-05	0	0	0	A_samples_contig_gene105379_1
A_samples_contig_gene138024_2	10244339	0.0031	4.5	ff low, rl high	0.00027317	0.00023227	0.0002847	0.0014353	0.0012155	0.00093419	A_samples_contig_gene138024_2
A_samples_contig_gene99309_2	10261667	0.0022	0	ff high, rl low	0.0005093	0.00078735	0.00083238	0	0	0	A_samples_contig_gene99309_2
A_samples_contig_gene65098_8	10371498	0.00023	8.5	ff low, rl high	7.2395e-05	4.1037e-05	0	0.00030793	0.00032213	0.0003376	A_samples_contig_gene65098_8
Cluster of A_samples_contig_gene88999_1 (10313245)	10313245 [5]	0.0045	3.3	aff low, arl high	2.0949e-05	1.7812e-05	3.4484e-05	7.9912e-05	6.6456e-05	9.5071e-05	Cluster of A_samples_contig_gene88999_1 (10313245)
A_samples_contig_gene115424_1	10076162	< 0.00010	INF	ff low, rl high	0	0	0	6.8808e-05	7.6479e-05	8.5496e-05	A_samples_contig_gene115424_1
A_samples_contig_gene82258_3	10352770	< 0.00010	INF	ff low, rl high	0	0	0	1.57e-05	1.7451e-05	1.9508e-05	A_samples_contig_gene82258_3
Cluster of A_samples_contig_gene75900_1 (10166399)	10166399 [9]	0.0099	0	[]	5.7512e-05	2.5623e-05	4.9741e-05	0	0	0	Cluster of A_samples_contig_gene75900_1 (10166399)
A_samples_contig_gene53146_2	10339999	0.0027	0	ff high, rl low	2.439e-05	4.1476e-05	3.8129e-05	0	0	0	A_samples_contig_gene53146_2
A_samples_contig_gene55707_1	10031844	0.00017	0	ff high, rl low	0.00013133	0.00011167	0.00010265	0	0	0	A_samples_contig_gene55707_1
Cluster of A_samples_contig_gene231600_1 (10057349)	10057349 [5]	0.0031	0	aff high, arl low	3.8413e-05	2.2143e-05	2.9198e-05	0	0	0	Cluster of A_samples_contig_gene231600_1 (10057349)
A_samples_contig_gene231600_1	10057349	0.0017	0	ff high, rl low	0.00011311	7.2133e-05	0.00011052	0	0	0	A_samples_contig_gene231600_1
Cluster of A_samples_contig_gene12151_2 (10103616)	10103616 [3]	0.0072	0	[]	0.00024723	0.00032527	0.00048345	0	0	0	Cluster of A_samples_contig_gene12151_2 (10103616)
A_samples_contig_gene12151_2	10103616	0.00021	0	ff high, rl low	0.00051403	0.00043706	0.00057398	0	0	0	A_samples_contig_gene12151_2
Cluster of A_samples_contig_gene233986_2 (10101009)	10101009 [6]	0.0021	0	aff high, arl low	7.3286e-05	5.9099e-05	4.4564e-05	0	0	0	Cluster of A_samples_contig_gene233986_2 (10101009)
A_samples_contig_gene233986_2	10101009	< 0.00010	0	ff high, rl low	0.00011459	0.00011691	0.00010748	0	0	0	A_samples_contig_gene233986_2
A_samples_contig_gene15105_10	10257675	0.0032	0	ff high, rl low	0.0019223	0.0014624	0.0011072	0	0	0	A_samples_contig_gene15105_10
Cluster of A_samples_contig_gene95925_1 (10334084)	10334084 [2]	0.00017	0	aff high, arl low	8.51e-05	7.2357e-05	6.6518e-05	0	0	0	Cluster of A_samples_contig_gene95925_1 (10334084)
A_samples_contig_gene95925_1	10334084	0.00017	0	ff high, rl low	0.0001702	0.00014471	0.00013304	0	0	0	A_samples_contig_gene95925_1
A_samples_contig_gene84841_1	10333476	< 0.00010	4.9	ff low, rl high	0.00056911	0.00048389	0.00044484	0.0024207	0.002374	0.002477	A_samples_contig_gene84841_1
Cluster of A_samples_contig_gene111711_3 (10294224)	10294224	0.007	0	aff high, arl low	0.00067617	0.0013223	0.00089848	0	0	0	Cluster of A_samples_contig_gene111711_3 (10294224)
A_samples_contig_gene111711_3	10294224	0.007	0	ff high, rl low	0.00067617	0.0013223	0.00089848	0	0	0	A_samples_contig_gene111711_3
Cluster of A_samples_contig_gene128999_1 (10065881)	10065881 [4]	0.042	3.6	[]	3.0196e-05	1.7593e-05	1.6173e-05	5.5484e-05	6.167e-05	0.00011323	Cluster of A_samples_contig_gene128999_1 (10065881)
A_samples_contig_gene128999_1	10065881	0.0025	2.5	ff low, rl high	3.3559e-05	2.8534e-05	2.6231e-05	7.557e-05	8.3996e-05	6.2599e-05	A_samples_contig_gene128999_1
Cluster of A_samples_contig_gene80966_7 (10138636)	10138636 [3]	0.35	1.3	[]	2.8938e-05	7.0715e-05	5.8418e-05	8.3238e-05	7.6423e-05	4.9447e-05	Cluster of A_samples_contig_gene80966_7 (10138636)
A_samples_contig_gene129292_10	10211578	< 0.00010	INF	ff low, rl high	0	0	0	3.7972e-05	4.2205e-05	4.7181e-05	A_samples_contig_gene129292_10
A_samples_contig_gene47602_2	10244995	0.0055	0.2	ff high, rl low	0.00027938	0.00047509	0.00041249	6.9903e-05	5.1797e-05	8.6856e-05	A_samples_contig_gene47602_2
Cluster of A_samples_contig_gene9877_2 (10284640)	10284640 [2]	0.0092	3	[]	3.5756e-05	6.0803e-05	5.5896e-05	0.00013419	0.00019548	0.00013339	Cluster of A_samples_contig_gene9877_2 (10284640)
A_samples_contig_gene9877_2	10284640	0.00045	3.4	ff low, rl high	7.1511e-05	6.0803e-05	0.00011179	0.00026839	0.00029831	0.00026678	A_samples_contig_gene9877_2
Cluster of A_samples_contig_gene44078_1 (10410928)	10410928 [9]	0.34	1.4	[]	7.5298e-05	3.5195e-05	4.3423e-05	7.9785e-05	8.868e-05	4.4565e-05	Cluster of A_samples_contig_gene44078_1 (10410928)
A_samples_contig_gene101318_19	10245933	0.0036	INF	ff low, rl high	0	0	0	7.9785e-05	8.868e-05	4.9568e-05	A_samples_contig_gene101318_19
Cluster of A_samples_contig_gene104945_29 (10222653)	10222653	0.0016	0	aff high, arl low	0.00020021	0.00030263	0.00031298	0	0	0	Cluster of A_samples_contig_gene104945_29 (10222653)
A_samples_contig_gene104945_29	10222653	0.0016	0	ff high, rl low	0.00020021	0.00030263	0.00031298	0	0	0	A_samples_contig_gene104945_29
Cluster of A_samples_contig_gene191595_1 (10368847)	10368847 [7]	0.17	0.4	[]	4.9847e-05	6.1973e-05	5.9496e-05	6.3679e-05	0	0	Cluster of A_samples_contig_gene191595_1 (10368847)
A_samples_contig_gene191595_1	10368847	0.0063	0	ff high, rl low	7.1511e-05	6.0803e-05	0.00011179	0	0	0	A_samples_contig_gene191595_1
A_samples_contig_gene136179_3	10147619	0.00017	0	ff high, rl low	6.5352e-05	5.5566e-05	5.1082e-05	0	0	0	A_samples_contig_gene136179_3
A_samples_contig_gene122008_1	10364902	0.0063	0	ff high, rl low	9.687e-05	8.2364e-05	0.00015143	0	0	0	A_samples_contig_gene122008_1
Cluster of A_samples_contig_gene7481_2 (10133797)	10133797 [3]	< 0.00010	0	aff high, arl low	6.3053e-05	5.6147e-05	5.338e-05	0	0	0	Cluster of A_samples_contig_gene7481_2 (10133797)
A_samples_contig_gene7481_2	10133797	< 0.00010	0	ff high, rl low	6.287e-05	5.3456e-05	6.1428e-05	0	0	0	A_samples_contig_gene7481_2
A_samples_contig_gene236410_1	10323619	0.002	0	ff high, rl low	9.0156e-05	0.00011498	7.0469e-05	0	0	0	A_samples_contig_gene236410_1
Cluster of A_samples_contig_gene161306_13 (10006820)	10006820 [4]	0.0014	0	aff high, arl low	8.114e-05	8.8726e-05	5.6737e-05	0	0	0	Cluster of A_samples_contig_gene161306_13 (10006820)
A_samples_contig_gene161306_13	10006820	0.0047	0	ff high, rl low	0.00010819	6.899e-05	6.3422e-05	0	0	0	A_samples_contig_gene161306_13
A_samples_contig_gene1050_1	10065412	0.002	0	ff high, rl low	5.4093e-05	6.899e-05	4.2282e-05	0	0	0	A_samples_contig_gene1050_1
Cluster of A_samples_contig_gene15826_2 (10052327)	10052327 [5]	0.076	0	[]	5.0438e-06	4.1604e-05	3.0965e-05	0	0	0	Cluster of A_samples_contig_gene15826_2 (10052327)
A_samples_contig_gene13052_5	10029908	0.0027	0	ff high, rl low	2.0175e-05	3.4308e-05	3.1539e-05	0	0	0	A_samples_contig_gene13052_5
Cluster of A_samples_contig_gene34956_1 (10393278)	10393278 [2]	0.00017	0	aff high, arl low	0.00016422	0.00020945	0.00017645	0	0	0	Cluster of A_samples_contig_gene34956_1 (10393278)
A_samples_contig_gene34956_1	10393278	0.0014	0	ff high, rl low	0.00012305	0.00015694	0.00019236	0	0	0	A_samples_contig_gene34956_1
A_samples_contig_gene125165_1	10285148	0.002	0	ff high, rl low	0.00020539	0.00026196	0.00016054	0	0	0	A_samples_contig_gene125165_1
A_samples_contig_gene172685_1	10272103 (+1)	0.0031	0	ff high, rl low	0.0019827	0.0022477	0.0032717	0	0	0	A_samples_contig_gene172685_1
A_samples_contig_gene1125_39	10381549	0.0036	8.7	ff low, rl high	0	5.7587e-05	3.5293e-05	0.0002203	0.00033904	0.00025267	A_samples_contig_gene1125_39
Cluster of A_samples_contig_gene63723_1 (10398526)	10398526 [2]	0.0067	0	aff high, arl low	0.00013091	7.5904e-05	0.00015466	0	0	0	Cluster of A_samples_contig_gene63723_1 (10398526)
A_samples_contig_gene63723_1	10398526	0.0022	0	ff high, rl low	0.00017854	0.00015181	0.00024422	0	0	0	A_samples_contig_gene63723_1
Cluster of A_samples_contig_gene18931_2 (10348790)	10348790 [5]	0.00051	0	aff high, arl low	0.00011875	0.00013481	9.5714e-05	0	0	0	Cluster of A_samples_contig_gene18931_2 (10348790)
A_samples_contig_gene18931_2	10348790	< 0.00010	0	ff high, rl low	0.00033864	0.00028793	0.00035293	0	0	0	A_samples_contig_gene18931_2
A_samples_contig_gene232989_5	10178504	0.002	0	ff high, rl low	0.00011196	0.00014279	8.7509e-05	0	0	0	A_samples_contig_gene232989_5
A_samples_contig_gene78267_2	10006324	0.0021	2.4	ff low, rl high	2.0175e-05	2.2872e-05	2.6283e-05	5.048e-05	5.0497e-05	6.2722e-05	A_samples_contig_gene78267_2
A_samples_contig_gene143071_1	10164822	0.0049	0	ff high, rl low	0.00085366	0.00046966	0.00058876	0	0	0	A_samples_contig_gene143071_1
Cluster of A_samples_contig_gene87418_15 (10227357)	10227357 [5]	0.0043	7.2	aff low, arl high	4.3778e-05	4.9524e-05	5.1218e-05	0.00039306	0.00040048	0.0002442	Cluster of A_samples_contig_gene87418_15 (10227357)
A_samples_contig_gene55770_2	10384914	0.0063	0	ff high, rl low	4.3778e-05	3.7222e-05	6.8437e-05	0	0	0	A_samples_contig_gene55770_2
Cluster of A_samples_contig_gene40256_7 (10400250)	10400250 [11]	0.016	0.2	[]	1.7448e-05	2.5117e-05	2.3705e-05	0	1.1652e-05	0	Cluster of A_samples_contig_gene40256_7 (10400250)
A_samples_contig_gene40256_7	10400250	0.0014	0	ff high, rl low	7.3236e-05	9.3405e-05	0.00011449	0	0	0	A_samples_contig_gene40256_7
Cluster of A_samples_contig_gene7259_2 (10286294)	10286294	0.00082	0	aff high, arl low	0.00072233	0.00078167	0.0010265	0	0	0	Cluster of A_samples_contig_gene7259_2 (10286294)
A_samples_contig_gene7259_2	10286294	0.00082	0	ff high, rl low	0.00072233	0.00078167	0.0010265	0	0	0	A_samples_contig_gene7259_2
Cluster of A_samples_contig_gene239_93 (10392807)	10392807 [2]	0.0005	0	aff high, arl low	0.00034822	0.00033877	0.00025277	0	0	0	Cluster of A_samples_contig_gene239_93 (10392807)
A_samples_contig_gene239_93	10392807	0.00047	0	ff high, rl low	0.00059601	0.00050676	0.00042704	0	0	0	A_samples_contig_gene239_93
Cluster of A_samples_contig_gene231919_2 (10418848)	10418848 [5]	0.013	0	[]	2.3446e-05	5.0281e-05	3.0123e-05	0	0	0	Cluster of A_samples_contig_gene231919_2 (10418848)
A_samples_contig_gene231919_2	10418848	0.0019	0	ff high, rl low	7.5462e-05	8.555e-05	0.00011797	0	0	0	A_samples_contig_gene231919_2
A_samples_contig_gene7585_8	10277062	0.00017	0	ff high, rl low	4.1769e-05	3.5515e-05	3.2649e-05	0	0	0	A_samples_contig_gene7585_8
Cluster of A_samples_contig_gene8415_4 (10092686)	10092686 [2]	0.00039	0	aff high, arl low	8.1666e-05	0.00010416	0.00011171	0	0	0	Cluster of A_samples_contig_gene8415_4 (10092686)
A_samples_contig_gene8415_4	10092686	0.0002	0	ff high, rl low	0.00016333	0.00020831	0.00020746	0	0	0	A_samples_contig_gene8415_4
Cluster of A_samples_contig_gene3307_4 (10373289)	10373289 [2]	0.00059	0	aff high, arl low	0.00033308	0.00047173	0.00038769	0	0	0	Cluster of A_samples_contig_gene3307_4 (10373289)
A_samples_contig_gene3307_4	10373289	0.0045	0	ff high, rl low	0.00044346	0.00075411	0.00048528	0	0	0	A_samples_contig_gene3307_4
A_samples_contig_gene111056_2	10418942	0.0014	0	ff high, rl low	0.00022269	0.00018935	0.00029011	0	0	0	A_samples_contig_gene111056_2
A_samples_contig_gene224811_1	10009225	0.0021	5.8	ff low, rl high	0	0.00013703	0.00012597	0.00057462	0.00043699	0.00052609	A_samples_contig_gene224811_1
A_samples_contig_gene107262_43	10055623	0.005	1.6	ff low, rl high	0.00022245	0.00030263	0.00024343	0.00040074	0.00040831	0.00045644	A_samples_contig_gene107262_43
A_samples_contig_gene17651_2	10312959	< 0.00010	0	ff high, rl low	0.00045227	0.00043582	0.00040065	0	0	0	A_samples_contig_gene17651_2
Cluster of A_samples_contig_gene4460_11 (10094299)	10094299 [2]	0.00083	0	aff high, arl low	0.00031426	0.00021536	0.00029697	0	0	0	Cluster of A_samples_contig_gene4460_11 (10094299)
A_samples_contig_gene4460_11	10094299	0.00041	0	ff high, rl low	0.00026267	0.00022333	0.00030796	0	0	0	A_samples_contig_gene4460_11
A_samples_contig_gene664_1	10175615	0.0033	0	ff high, rl low	0.00036586	0.00020738	0.00028597	0	0	0	A_samples_contig_gene664_1
Cluster of A_samples_contig_gene17150_2 (10246046)	10246046 [3]	0.0066	0	aff high, arl low	0.00023129	0.00030296	0.00015054	0	0	0	Cluster of A_samples_contig_gene17150_2 (10246046)
A_samples_contig_gene17150_2	10246046	0.0047	0	ff high, rl low	0.00047508	0.00030296	0.00027851	0	0	0	A_samples_contig_gene17150_2
A_samples_contig_gene3695_1	10172824	< 0.00010	0	ff high, rl low	0.00062085	0.00061586	0.0006066	0	0	0	A_samples_contig_gene3695_1
A_samples_contig_gene6761_2	10204486	0.0066	2.6	ff low, rl high	0.00011257	0.00019143	8.799e-05	0.00030982	0.00031306	0.00038497	A_samples_contig_gene6761_2
Cluster of A_samples_contig_gene24516_8 (10352282)	10352282	0.0019	2.5	aff low, arl high	0.00013304	0.00011312	0.00013865	0.00029958	0.00036998	0.00028952	Cluster of A_samples_contig_gene24516_8 (10352282)
A_samples_contig_gene24516_8	10352282	0.0019	2.5	ff low, rl high	0.00013304	0.00011312	0.00013865	0.00029958	0.00036998	0.00028952	A_samples_contig_gene24516_8
Cluster of A_samples_contig_gene234495_4 (10225052)	10225052 [6]	0.38	0.5	[]	1.8021e-05	6.4682e-05	4.8019e-05	0	0	5.9807e-05	Cluster of A_samples_contig_gene234495_4 (10225052)
A_samples_contig_gene13015_1	10142921	0.0063	0	ff high, rl low	3.2833e-05	2.7917e-05	5.1327e-05	0	0	0	A_samples_contig_gene13015_1
Cluster of A_samples_contig_gene54776_1 (10008300)	10008300 [8]	0.022	3	[]	0	1.6311e-05	1.9993e-05	3.4487e-05	4.0478e-05	3.2912e-05	Cluster of A_samples_contig_gene54776_1 (10008300)
A_samples_contig_gene2058_1	10207639	< 0.00010	INF	ff low, rl high	0	0	0	5.7598e-05	6.4019e-05	7.1567e-05	A_samples_contig_gene2058_1
A_samples_contig_gene97029_1	10261661	0.0052	0	ff high, rl low	0.0020235	0.0038711	0.0029656	0	0	0	A_samples_contig_gene97029_1
A_samples_contig_gene149734_1	10363075	0.00029	0	ff high, rl low	0.0024661	0.0020969	0.0028173	0	0	0	A_samples_contig_gene149734_1
Cluster of A_samples_contig_gene6312_26 (10326342)	10326342 [9]	0.14	0.1	[]	5.604e-05	1.4964e-05	1.8128e-05	1.2472e-05	0	0	Cluster of A_samples_contig_gene6312_26 (10326342)
A_samples_contig_gene67998_10	10352344 (+1)	0.00017	0	ff high, rl low	3.8475e-05	3.2714e-05	3.0074e-05	0	0	0	A_samples_contig_gene67998_10
Cluster of A_samples_contig_gene10321_17 (10064611)	10064611 [11]	0.42	0.5	[]	8.4902e-06	1.4934e-05	2.9066e-05	0	6.5042e-06	2.1813e-05	Cluster of A_samples_contig_gene10321_17 (10064611)
A_samples_contig_gene124355_17	10271202	0.00017	0	ff high, rl low	2.1275e-05	1.8089e-05	1.6629e-05	0	0	0	A_samples_contig_gene124355_17
Cluster of A_samples_contig_gene15659_2 (10290723)	10290723 [3]	0.0082	0	[]	8.0791e-05	0.00015398	9.4366e-05	0	0	0	Cluster of A_samples_contig_gene15659_2 (10290723)
A_samples_contig_gene15659_2	10290723	0.00057	0	ff high, rl low	0.00017972	0.00025468	0.00023413	0	0	0	A_samples_contig_gene15659_2
A_samples_contig_gene161054_1	10030701	0.00017	0	ff high, rl low	6.2654e-05	5.3272e-05	4.8973e-05	0	0	0	A_samples_contig_gene161054_1
Cluster of A_samples_contig_gene3607_6 (10361662)	10361662 [4]	< 0.00010	0	aff high, arl low	0.00013245	0.00011261	0.00011667	0	0	0	Cluster of A_samples_contig_gene3607_6 (10361662)
A_samples_contig_gene92376_2	10062335	0.0046	0	ff high, rl low	0.00019891	0.00011275	0.0002073	0	0	0	A_samples_contig_gene92376_2
A_samples_contig_gene20084_7	10085768	0.00017	0	ff high, rl low	0.00013197	0.00011221	0.00010315	0	0	0	A_samples_contig_gene20084_7
A_samples_contig_gene5484_11	10115700	< 0.00010	0	ff high, rl low	0.00091566	0.00090831	0.0010139	0	0	0	A_samples_contig_gene5484_11
A_samples_contig_gene67042_6	10221708	0.00035	0	ff high, rl low	0.00044636	0.00060723	0.00052334	0	0	0	A_samples_contig_gene67042_6
Cluster of A_samples_contig_gene163949_9 (10365162)	10365162 [2]	0.65	0.9	[]	0.00011591	0.0001183	0.00010876	6.9744e-05	0.00011628	0.00012999	Cluster of A_samples_contig_gene163949_9 (10365162)
A_samples_contig_gene103535_10	10367778	0.00017	0	ff high, rl low	0.0001389	0.0001181	0.00010857	0	0	0	A_samples_contig_gene103535_10
Cluster of A_samples_contig_gene15597_1 (10026112)	10026112	0.0023	4.2	aff low, arl high	0.00026267	0.00022333	0.00061593	0.0013801	0.0017531	0.0014699	Cluster of A_samples_contig_gene15597_1 (10026112)
A_samples_contig_gene15597_1	10026112	0.0023	4.2	ff low, rl high	0.00026267	0.00022333	0.00061593	0.0013801	0.0017531	0.0014699	A_samples_contig_gene15597_1
Cluster of A_samples_contig_gene99309_1 (10260428)	10260428	0.0022	0	aff high, arl low	0.00040321	0.0005571	0.00066972	0	0	0	Cluster of A_samples_contig_gene99309_1 (10260428)
A_samples_contig_gene99309_1	10260428	0.0022	0	ff high, rl low	0.00040321	0.0005571	0.00066972	0	0	0	A_samples_contig_gene99309_1
Cluster of A_samples_contig_gene54700_22 (10262380)	10262380 [3]	0.002	0	aff high, arl low	0.00012425	0.00018408	0.00012403	0	0	0	Cluster of A_samples_contig_gene54700_22 (10262380)
A_samples_contig_gene54700_22	10262380	0.0048	0	ff high, rl low	0.00012508	0.00023397	0.00017598	0	0	0	A_samples_contig_gene54700_22
Cluster of A_samples_contig_gene28907_1 (10140588)	10140588 [2]	0.1	0.6	[]	0.0003559	0.0004142	0.00027542	0.00018641	0.00013813	0.00030882	Cluster of A_samples_contig_gene28907_1 (10140588)
A_samples_contig_gene28907_1	10140588	0.002	0	ff high, rl low	0.00062901	0.00068763	0.00042143	0	0	0	A_samples_contig_gene28907_1
A_samples_contig_gene14295_2	10106500	0.0038	2.7	ff low, rl high	8.2779e-05	0.00014077	0.00012941	0.00037281	0.00027625	0.00030882	A_samples_contig_gene14295_2
A_samples_contig_gene167694_4	10162407	< 0.00010	40	ff low, rl high	0	3.2259e-05	0	0.0003987	0.00044316	0.00046002	A_samples_contig_gene167694_4
A_samples_contig_gene156227_1	10180059	0.00026	0.2	ff high, rl low	0.0014309	0.0015484	0.0012201	0.00019528	0.00021706	0.00024265	A_samples_contig_gene156227_1
A_samples_contig_gene1041_1	10193051	0.00024	8.9	ff low, rl high	0	6.3985e-05	5.8822e-05	0.00039541	0.00034532	0.00035093	A_samples_contig_gene1041_1
A_samples_contig_gene176394_24	10205102	0.0013	0	ff high, rl low	0.00040632	0.00039863	0.00026874	0	0	0	A_samples_contig_gene176394_24
Cluster of A_samples_contig_gene233731_2 (10370107)	10370107 [3]	0.0075	0.2	[]	0.00040172	0.00026567	0.00027911	0.00010051	0	6.2446e-05	Cluster of A_samples_contig_gene233731_2 (10370107)
A_samples_contig_gene14492_2	10304711	0.00069	0	ff high, rl low	0.00040172	0.00045543	0.000314	0	0	0	A_samples_contig_gene14492_2
Cluster of A_samples_contig_gene1578_66 (10203040)	10203040	0.00042	35	aff low, arl high	0	2.4868e-05	0	0.00030735	0.00024401	0.00032734	Cluster of A_samples_contig_gene1578_66 (10203040)
A_samples_contig_gene1578_66	10203040	0.00042	35	ff low, rl high	0	2.4868e-05	0	0.00030735	0.00024401	0.00032734	A_samples_contig_gene1578_66
Cluster of A_samples_contig_gene213184_5 (10258181)	10258181	0.0021	0.05	aff high, arl low	0.00042683	0.00039316	0.00027802	0	5.9351e-05	0	Cluster of A_samples_contig_gene213184_5 (10258181)
A_samples_contig_gene213184_5	10258181	0.0021	0.05	ff high, rl low	0.00042683	0.00039316	0.00027802	0	5.9351e-05	0	A_samples_contig_gene213184_5
Cluster of A_samples_contig_gene23951_16 (10333623)	10333623 [4]	0.024	0	[]	2.5916e-05	7.8184e-05	7.1765e-05	0	0	0	Cluster of A_samples_contig_gene23951_16 (10333623)
A_samples_contig_gene11118_1	10326446	0.0027	0	ff high, rl low	4.1898e-05	7.1248e-05	6.5498e-05	0	0	0	A_samples_contig_gene11118_1
Cluster of A_samples_contig_gene10452_3 (10009114)	10009114 [3]	0.074	2.2	[]	8.106e-05	8.6358e-05	4.7614e-05	9.1268e-05	0.00020289	0.000189	Cluster of A_samples_contig_gene10452_3 (10009114)
A_samples_contig_gene10452_3	10009114	0.0011	2.3	ff low, rl high	8.106e-05	0.00010338	6.336e-05	0.00018254	0.00020289	0.000189	A_samples_contig_gene10452_3
Cluster of A_samples_contig_gene21650_1 (10173907)	10173907 [5]	0.061	0.3	[]	0.00011995	6.2022e-05	0.00018152	4.2018e-05	2.3351e-05	2.6104e-05	Cluster of A_samples_contig_gene21650_1 (10173907)
A_samples_contig_gene58054_5	10106752	0.00017	0	ff high, rl low	0.00011196	9.5191e-05	8.7509e-05	0	0	0	A_samples_contig_gene58054_5
Cluster of A_samples_contig_gene170449_2 (10020962)	10020962 [5]	0.018	0.3	[]	0.00013797	0.00011744	0.00012946	0	7.6738e-05	4.2893e-05	Cluster of A_samples_contig_gene170449_2 (10020962)
A_samples_contig_gene170449_2	10020962	< 0.00010	0	ff high, rl low	0.00027686	0.00031387	0.00028854	0	0	0	A_samples_contig_gene170449_2
Cluster of A_samples_contig_gene22087_1 (10334595)	10334595 [6]	0.64	1.3	[]	0	9.6778e-05	8.8968e-05	9.9161e-05	8.527e-05	5.2439e-05	Cluster of A_samples_contig_gene22087_1 (10334595)
A_samples_contig_gene29845_1	10313516	< 0.00010	INF	ff low, rl high	0	0	0	4.1174e-05	4.5765e-05	5.116e-05	A_samples_contig_gene29845_1
Cluster of A_samples_contig_gene71473_10 (10174812)	10174812	< 0.00010	INF	aff low, arl high	0	0	0	0.00031896	0.00037985	0.0003397	Cluster of A_samples_contig_gene71473_10 (10174812)
A_samples_contig_gene71473_10	10174812	< 0.00010	INF	ff low, rl high	0	0	0	0.00031896	0.00037985	0.0003397	A_samples_contig_gene71473_10
Cluster of A_samples_contig_gene68803_10 (10112145)	10112145 [2]	0.016	0.2	[]	7.2993e-05	4.6453e-05	4.2704e-05	1.367e-05	0	1.6985e-05	Cluster of A_samples_contig_gene68803_10 (10112145)
A_samples_contig_gene68803_10	10112145	0.0039	0.2	ff high, rl low	0.00010927	9.2907e-05	8.5409e-05	2.734e-05	0	3.397e-05	A_samples_contig_gene68803_10
A_samples_contig_gene105399_2	10207853	< 0.00010	0	ff high, rl low	0.00087415	0.001022	0.0010249	0	0	0	A_samples_contig_gene105399_2
A_samples_contig_gene222774_6	10279760	0.0017	0.08	ff high, rl low	0.0010291	0.0013522	0.0010237	0	0	0.00026176	A_samples_contig_gene222774_6
Cluster of A_samples_contig_gene11027_2 (10017949)	10017949 [2]	0.0024	INF	aff low, arl high	0	0	0	7.3936e-05	5.4786e-05	9.1867e-05	Cluster of A_samples_contig_gene11027_2 (10017949)
A_samples_contig_gene11027_2	10017949	0.0024	INF	ff low, rl high	0	0	0	0.00014787	0.00010957	0.00018373	A_samples_contig_gene11027_2
Cluster of A_samples_contig_gene10307_2 (10191444)	10191444 [2]	0.0043	4.3	aff low, arl high	0	4.3012e-05	3.9541e-05	0.00010646	0.00011833	0.00013228	Cluster of A_samples_contig_gene10307_2 (10191444)
A_samples_contig_gene135330_1	10050637	< 0.00010	INF	ff low, rl high	0	0	0	6.1026e-05	6.783e-05	7.5827e-05	A_samples_contig_gene135330_1
Cluster of A_samples_contig_gene17997_1 (10144322)	10144322 [2]	0.005	0.1	aff high, arl low	0.00035944	0.00036674	0.00022476	5.396e-05	5.9976e-05	0	Cluster of A_samples_contig_gene17997_1 (10144322)
A_samples_contig_gene232695_1	10138493	0.00017	0	ff high, rl low	0.00028755	0.00024449	0.00022476	0	0	0	A_samples_contig_gene232695_1
Cluster of A_samples_contig_gene103319_5 (10176520)	10176520 [5]	0.0034	0	aff high, arl low	4.0559e-05	2.6421e-05	2.5195e-05	0	0	0	Cluster of A_samples_contig_gene103319_5 (10176520)
A_samples_contig_gene92714_2	10187619	0.00017	0	ff high, rl low	2.7593e-05	2.3461e-05	2.1568e-05	0	0	0	A_samples_contig_gene92714_2
A_samples_contig_gene4968_1	10019563	0.00017	0	ff high, rl low	4.1516e-05	3.5299e-05	3.245e-05	0	0	0	A_samples_contig_gene4968_1
A_samples_contig_gene65943_82	10039690	0.0048	8.9	ff low, rl high	0	9.6376e-05	0	0.00027652	0.00023642	0.00034358	A_samples_contig_gene65943_82
A_samples_contig_gene231303_2	10111229	0.006	3.9	ff low, rl high	5.0032e-05	8.508e-05	3.9107e-05	0.000169	0.00025045	0.00025665	A_samples_contig_gene231303_2
A_samples_contig_gene200348_1	10348379	0.001	INF	ff low, rl high	0	0	0	0.001329	0.0017937	0.0020052	A_samples_contig_gene200348_1
Cluster of A_samples_contig_gene3800_4 (10384305)	10384305 [3]	0.049	2.4	[]	4.493e-05	4.0607e-05	7.0238e-05	0.00014339	7.6543e-05	0.00015458	Cluster of A_samples_contig_gene3800_4 (10384305)
A_samples_contig_gene3800_4	10384305	0.0035	3.2	ff low, rl high	4.493e-05	3.8202e-05	7.0238e-05	0.0001349	0.00018743	0.00016762	A_samples_contig_gene3800_4
Cluster of A_samples_contig_gene101561_1 (10010752)	10010752 [2]	0.0026	0.2	aff high, arl low	0.00024684	0.00018656	0.0001715	4.1174e-05	2.2882e-05	5.116e-05	Cluster of A_samples_contig_gene101561_1 (10010752)
A_samples_contig_gene101561_1	10010752	0.006	0.3	ff high, rl low	0.00032912	0.00027984	0.00021438	8.2349e-05	4.5765e-05	0.00010232	A_samples_contig_gene101561_1
A_samples_contig_gene213655_1	10123115	0.0033	0	ff high, rl low	0.00016456	9.328e-05	0.00012863	0	0	0	A_samples_contig_gene213655_1
Cluster of A_samples_contig_gene167694_74 (10247573)	10247573	0.00044	37	aff low, arl high	0	3.7706e-05	0	0.00043273	0.00040698	0.00053768	Cluster of A_samples_contig_gene167694_74 (10247573)
A_samples_contig_gene167694_74	10247573	0.00044	37	ff low, rl high	0	3.7706e-05	0	0.00043273	0.00040698	0.00053768	A_samples_contig_gene167694_74
Cluster of A_samples_contig_gene268_1 (10321910)	10321910 [3]	0.023	13	[]	0	3.0561e-05	0	7.1947e-05	0.00017993	0.00013409	Cluster of A_samples_contig_gene268_1 (10321910)
A_samples_contig_gene268_1	10321910	0.003	17	ff low, rl high	0	3.0561e-05	0	0.00021584	0.00017993	0.00013409	A_samples_contig_gene268_1
Cluster of A_samples_contig_gene14756_8 (10262570)	10262570 [4]	0.01	0	[]	6.0934e-05	0.00013722	0.00010409	0	0	0	Cluster of A_samples_contig_gene14756_8 (10262570)
A_samples_contig_gene14756_8	10262570	0.00057	0	ff high, rl low	0.00014687	0.00020812	0.00019133	0	0	0	A_samples_contig_gene14756_8
A_samples_contig_gene6919_1	10090499	0.00017	0	ff high, rl low	9.687e-05	8.2364e-05	7.5717e-05	0	0	0	A_samples_contig_gene6919_1
Cluster of A_samples_contig_gene1138_1 (10166890)	10166890 [2]	0.0044	0	aff high, arl low	0.00081301	0.00047674	0.0005303	0	0	0	Cluster of A_samples_contig_gene1138_1 (10166890)
A_samples_contig_gene1138_1	10166890	0.0028	0	ff high, rl low	0.00081301	0.00055302	0.00050839	0	0	0	A_samples_contig_gene1138_1
Cluster of A_samples_contig_gene2176_1 (10396717)	10396717 [8]	0.023	INF	[]	0	0	0	1.9641e-05	4.3661e-05	2.0918e-05	Cluster of A_samples_contig_gene2176_1 (10396717)
A_samples_contig_gene2176_1	10396717	0.0015	INF	ff low, rl high	0	0	0	0.00015712	0.0002183	0.00014642	A_samples_contig_gene2176_1
Cluster of A_samples_contig_gene121947_1 (10350676)	10350676	0.0026	INF	aff low, arl high	0	0	0	0.0008345	0.00086128	0.00051844	Cluster of A_samples_contig_gene121947_1 (10350676)
A_samples_contig_gene121947_1	10350676	0.0026	INF	ff low, rl high	0	0	0	0.0008345	0.00086128	0.00051844	A_samples_contig_gene121947_1
A_samples_contig_gene27784_1	10215686	0.003	0	ff high, rl low	0.00071139	0.0011492	0.00077847	0	0	0	A_samples_contig_gene27784_1
A_samples_contig_gene210318_6	10260208	0.0013	INF	ff low, rl high	0	0	0	0.00023843	0.00037101	0.00032588	A_samples_contig_gene210318_6
A_samples_contig_gene81076_25	10336627	< 0.00010	0	ff high, rl low	0.00081213	0.0010044	0.00086563	0	0	0	A_samples_contig_gene81076_25
A_samples_contig_gene60429_14	10347147	0.0047	0	ff high, rl low	0.00070576	0.00049419	0.0003894	0	0	0	A_samples_contig_gene60429_14
Cluster of A_samples_contig_gene134045_1 (10111058)	10111058 [7]	0.14	1.6	[]	7.8498e-05	0.00013349	6.1357e-05	0.00017677	0.00014735	0.00010982	Cluster of A_samples_contig_gene134045_1 (10111058)
A_samples_contig_gene133809_2	10028613 (+1)	< 0.00010	INF	ff low, rl high	0	0	0	0.00017677	0.00019647	0.00021964	A_samples_contig_gene133809_2
Cluster of A_samples_contig_gene9889_2 (10134664)	10134664 [2]	0.051	1.5	[]	0.00013558	0.00011528	7.8501e-05	0.00015077	0.00015501	0.00017329	Cluster of A_samples_contig_gene9889_2 (10134664)
A_samples_contig_gene9889_2	10134664	0.0029	1.9	ff low, rl high	0.00010043	8.5392e-05	7.8501e-05	0.00015077	0.00016758	0.00018734	A_samples_contig_gene9889_2
Cluster of A_samples_contig_gene188436_3 (10069285)	10069285 [5]	0.015	5.2	[]	0	1.8731e-05	0	3.1355e-05	3.5353e-05	3.082e-05	Cluster of A_samples_contig_gene188436_3 (10069285)
A_samples_contig_gene188436_3	10069285	0.0023	8.9	ff low, rl high	0	3.7462e-05	0	9.9217e-05	0.00011028	0.00012328	A_samples_contig_gene188436_3
Cluster of A_samples_contig_gene83503_1 (10240578)	10240578 [4]	0.015	2.3	[]	2.8733e-05	1.8061e-05	1.6604e-05	3.7512e-05	5.5024e-05	5.2504e-05	Cluster of A_samples_contig_gene83503_1 (10240578)
A_samples_contig_gene83503_1	10240578	0.0055	4.2	ff low, rl high	2.1242e-05	1.8061e-05	1.6604e-05	6.3778e-05	7.0889e-05	9.9059e-05	A_samples_contig_gene83503_1
Cluster of A_samples_contig_gene222387_5 (10310980)	10310980 [6]	0.00014	0	aff high, arl low	5.468e-05	4.4516e-05	5.6147e-05	0	0	0	Cluster of A_samples_contig_gene222387_5 (10310980)
A_samples_contig_gene48681_1	10198582 (+1)	0.00017	0	ff high, rl low	6.6304e-05	5.6376e-05	5.1826e-05	0	0	0	A_samples_contig_gene48681_1
Cluster of A_samples_contig_gene10465_1 (10083534)	10083534 [2]	0.00095	0	aff high, arl low	0.00016659	0.00024211	0.00018562	0	0	0	Cluster of A_samples_contig_gene10465_1 (10083534)
A_samples_contig_gene10465_1	10083534	0.003	0	ff high, rl low	0.00023631	0.00040185	0.00029553	0	0	0	A_samples_contig_gene10465_1
A_samples_contig_gene527_1	10069811	0.00017	0	ff high, rl low	9.687e-05	8.2364e-05	7.5717e-05	0	0	0	A_samples_contig_gene527_1
Cluster of A_samples_contig_gene50672_37 (10021687)	10021687 [8]	0.061	0	[]	0.00037251	0.00010861	0.00015284	0	0	0	Cluster of A_samples_contig_gene50672_37 (10021687)
A_samples_contig_gene50672_37	10021687 (+1)	0.0046	0	ff high, rl low	0.00074501	0.0004223	0.00077644	0	0	0	A_samples_contig_gene50672_37
A_samples_contig_gene130238_5	10115043	0.00018	2.5	ff low, rl high	0.00011414	0.0001294	0.00014869	0.00031414	0.00034916	0.00031936	A_samples_contig_gene130238_5
A_samples_contig_gene29353_15	10220342	0.0051	5	ff low, rl high	0.00015404	4.3659e-05	8.0272e-05	0.00042397	0.00038556	0.00057469	A_samples_contig_gene29353_15
Cluster of A_samples_contig_gene157855_51 (10387056)	10387056 [3]	0.24	1.5	[]	0.00018777	0.00011556	9.994e-05	0.00016197	0.00016113	0.00029437	Cluster of A_samples_contig_gene157855_51 (10387056)
A_samples_contig_gene157855_51	10387056	0.00077	2.4	ff low, rl high	0.00013591	0.00011556	0.00010623	0.00030604	0.00028347	0.00025351	A_samples_contig_gene157855_51
A_samples_contig_gene233707_2	10388205	0.004	0	ff high, rl low	0.00030352	0.00044577	0.00025881	0	0	0	A_samples_contig_gene233707_2
A_samples_contig_gene239_83	10186578	< 0.00010	0	ff high, rl low	0.00017035	0.00017117	0.00018157	0	0	0	A_samples_contig_gene239_83
A_samples_contig_gene22135_22	10187423	0.0013	INF	ff low, rl high	0	0	0	0.00018641	0.00011995	0.00015847	A_samples_contig_gene22135_22
A_samples_contig_gene91012_2	10335768	0.00018	0.02	ff high, rl low	0.00091566	0.0011029	0.00089465	0	0	7.1167e-05	A_samples_contig_gene91012_2
A_samples_contig_gene139898_1	10408015	0.00078	0.1	ff high, rl low	0.00067074	0.00067399	0.00052427	9.1539e-05	0	0.00011374	A_samples_contig_gene139898_1
Cluster of A_samples_contig_gene2361_120 (10215674)	10215674 [2]	0.0074	INF	[]	0	0	0	0.00018272	9.0261e-05	0.00017658	Cluster of A_samples_contig_gene2361_120 (10215674)
A_samples_contig_gene2361_120	10215674	< 0.00010	INF	ff low, rl high	0	0	0	0.00018272	0.00018052	0.00017658	A_samples_contig_gene2361_120
Cluster of A_samples_contig_gene2713_3 (10158890)	10158890 [2]	0.01	0	[]	0.00041182	0.00018934	0.00028136	0	0	0	Cluster of A_samples_contig_gene2713_3 (10158890)
A_samples_contig_gene2713_3	10158890	0.0021	0	ff high, rl low	0.00041182	0.00029179	0.00048284	0	0	0	A_samples_contig_gene2713_3
Cluster of A_samples_contig_gene106011_3 (10339207)	10339207 [2]	0.0019	0	aff high, arl low	0.00022198	0.00018874	0.00013618	0	0	0	Cluster of A_samples_contig_gene106011_3 (10339207)
A_samples_contig_gene1520_1	10189016	0.00017	0	ff high, rl low	0.00025294	0.00021506	0.00019771	0	0	0	A_samples_contig_gene1520_1
Cluster of A_samples_contig_gene13052_3 (10031081)	10031081 [2]	0.00011	0	aff high, arl low	0.00019057	0.00023153	0.00019149	0	0	0	Cluster of A_samples_contig_gene13052_3 (10031081)
A_samples_contig_gene13052_3	10031081	0.00035	0	ff high, rl low	0.00021854	0.00027872	0.00021352	0	0	0	A_samples_contig_gene13052_3
A_samples_contig_gene92938_3	10348480	< 0.00010	0	ff high, rl low	0.0001626	0.00018434	0.00016946	0	0	0	A_samples_contig_gene92938_3
Cluster of A_samples_contig_gene7423_7 (10141541)	10141541 [2]	0.00035	0	aff high, arl low	3.9285e-05	5.3449e-05	4.9135e-05	0	0	0	Cluster of A_samples_contig_gene7423_7 (10141541)
A_samples_contig_gene7423_7	10141541	0.00094	0	ff high, rl low	6.287e-05	9.3548e-05	8.5999e-05	0	0	0	A_samples_contig_gene7423_7
A_samples_contig_gene3300_2	10337633	0.00017	0	ff high, rl low	1.57e-05	1.3349e-05	1.2271e-05	0	0	0	A_samples_contig_gene3300_2
Cluster of A_samples_contig_gene115806_6 (10020494)	10020494 [2]	0.066	1.7	[]	0.00017871	0.00015348	0.00014109	0.00022582	0.0003514	0.00022447	Cluster of A_samples_contig_gene115806_6 (10020494)
A_samples_contig_gene115806_6	10020494	0.0063	2.3	ff low, rl high	0.00024068	0.00015348	0.00014109	0.00045165	0.0003514	0.00044895	A_samples_contig_gene115806_6
A_samples_contig_gene95240_6	10220498	0.00044	0	ff high, rl low	0.00051617	0.00043888	0.00037242	0	0	0	A_samples_contig_gene95240_6
A_samples_contig_gene10221_2	10279554	0.0032	0	ff high, rl low	0.0002553	0.00035274	0.000449	0	0	0	A_samples_contig_gene10221_2
A_samples_contig_gene33651_3	10336581	0.0021	0.1	ff high, rl low	0.00087352	0.0006752	0.0010552	0.00011921	6.6253e-05	7.4064e-05	A_samples_contig_gene33651_3
Cluster of A_samples_contig_gene4406_15 (10017054)	10017054 [4]	0.022	INF	[]	0	0	0	4.5881e-05	4.331e-05	1.5688e-05	Cluster of A_samples_contig_gene4406_15 (10017054)
A_samples_contig_gene388_1	10407913	< 0.00010	INF	ff low, rl high	0	0	0	5.0504e-05	5.6135e-05	6.2753e-05	A_samples_contig_gene388_1
Cluster of A_samples_contig_gene80452_14 (10344731)	10344731 [6]	0.0084	5.1	[]	0	2.3227e-05	7.1174e-06	4.3533e-05	6.0483e-05	4.9323e-05	Cluster of A_samples_contig_gene80452_14 (10344731)
A_samples_contig_gene235647_1	10076260	< 0.00010	INF	ff low, rl high	0	0	0	0.00019716	0.00021914	0.00024498	A_samples_contig_gene235647_1
Cluster of A_samples_contig_gene23574_2 (10076473)	10076473 [2]	0.039	0	[]	0.00029693	0.0001082	0.00013262	0	0	0	Cluster of A_samples_contig_gene23574_2 (10076473)
A_samples_contig_gene23574_2	10076473	0.0046	0	ff high, rl low	0.00025451	0.00014427	0.00026525	0	0	0	A_samples_contig_gene23574_2
Cluster of A_samples_contig_gene187538_1 (10161627)	10161627 [2]	0.00014	0	aff high, arl low	1.1795e-05	1.5043e-05	1.3829e-05	0	0	0	Cluster of A_samples_contig_gene187538_1 (10161627)
A_samples_contig_gene69327_1	10208567	0.0063	0	ff high, rl low	1.1795e-05	1.0029e-05	1.8439e-05	0	0	0	A_samples_contig_gene69327_1
Cluster of A_samples_contig_gene14154_1 (10157026)	10157026 [2]	0.022	0	[]	0.00040651	0.00013825	0.00031774	0	0	0	Cluster of A_samples_contig_gene14154_1 (10157026)
A_samples_contig_gene14154_1	10157026	0.00096	0	ff high, rl low	0.00040651	0.00027651	0.00031774	0	0	0	A_samples_contig_gene14154_1
Cluster of A_samples_contig_gene1965_1 (10270527)	10270527 [2]	0.0029	0	aff high, arl low	0.0004153	0.00025292	0.00028854	0	0	0	Cluster of A_samples_contig_gene1965_1 (10270527)
A_samples_contig_gene1965_1	10270527	0.0047	0	ff high, rl low	0.0004153	0.00031387	0.00057709	0	0	0	A_samples_contig_gene1965_1
A_samples_contig_gene10970_1	10002701	0.0044	4.8	ff low, rl high	4.8264e-05	0.00012311	0.00011317	0.00036228	0.00056373	0.00045014	A_samples_contig_gene10970_1
A_samples_contig_gene178877_3	10232412	0.0015	9.3	ff low, rl high	0	0	0.00010757	0.00036155	0.00031574	0.00032088	A_samples_contig_gene178877_3
A_samples_contig_gene110074_20	10390026	0.0011	0.05	ff high, rl low	0.00027733	0.00038318	0.00037935	5.2043e-05	0	0	A_samples_contig_gene110074_20
A_samples_contig_gene191278_1	10403653	0.0026	0	ff high, rl low	0.00056649	0.00048166	0.00078718	0	0	0	A_samples_contig_gene191278_1
Cluster of A_samples_contig_gene104392_1 (10032317)	10032317	0.0068	3.9	aff low, arl high	0	0.00021115	0.00012941	0.00043495	0.00041438	0.00046323	Cluster of A_samples_contig_gene104392_1 (10032317)
A_samples_contig_gene104392_1	10032317	0.0068	3.9	ff low, rl high	0	0.00021115	0.00012941	0.00043495	0.00041438	0.00046323	A_samples_contig_gene104392_1
Cluster of A_samples_contig_gene23951_1 (10183991)	10183991 [5]	0.0064	0	aff high, arl low	3.2719e-05	5.681e-05	3.3724e-05	0	0	0	Cluster of A_samples_contig_gene23951_1 (10183991)
A_samples_contig_gene11099_4	10089414	0.00017	0	ff high, rl low	5.8122e-05	4.9419e-05	4.543e-05	0	0	0	A_samples_contig_gene11099_4
Cluster of A_samples_contig_gene4165_12 (10334027)	10334027	0.0013	0	aff high, arl low	0.00017586	0.00027414	0.0002291	0	0	0	Cluster of A_samples_contig_gene4165_12 (10334027)
A_samples_contig_gene4165_12	10334027	0.0013	0	ff high, rl low	0.00017586	0.00027414	0.0002291	0	0	0	A_samples_contig_gene4165_12
Cluster of A_samples_contig_gene152592_2 (10373795)	10373795 [6]	0.45	0.7	[]	0.00018047	7.0384e-05	7.7341e-05	4.7174e-05	0.00010444	7.8153e-05	Cluster of A_samples_contig_gene152592_2 (10373795)
A_samples_contig_gene214458_1	10271767	0.00017	0	ff high, rl low	8.2779e-05	7.0384e-05	6.4704e-05	0	0	0	A_samples_contig_gene214458_1
Cluster of A_samples_contig_gene15218_1 (10271256)	10271256 [5]	0.46	1.8	[]	0	0	3.5351e-05	1.7697e-05	2.4587e-05	2.2587e-05	Cluster of A_samples_contig_gene15218_1 (10271256)
A_samples_contig_gene84700_2	10062331	< 0.00010	INF	ff low, rl high	0	0	0	2.0587e-05	2.2882e-05	2.558e-05	A_samples_contig_gene84700_2
Cluster of A_samples_contig_gene51354_3 (10225987)	10225987 [7]	0.088	2.3	[]	0	2.2347e-05	2.4823e-05	2.757e-05	3.7901e-05	4.5247e-05	Cluster of A_samples_contig_gene51354_3 (10225987)
A_samples_contig_gene43881_32	10208927	< 0.00010	INF	ff low, rl high	0	0	0	2.8638e-05	3.1831e-05	3.5584e-05	A_samples_contig_gene43881_32
A_samples_contig_gene2300_1	10412597	< 0.00010	INF	ff low, rl high	0	0	0	3.9432e-05	4.3829e-05	4.8996e-05	A_samples_contig_gene2300_1
Cluster of A_samples_contig_gene299_1 (10120625)	10120625	0.0023	5	aff low, arl high	0	7.2584e-05	4.4484e-05	0.00021359	0.00018992	0.00018578	Cluster of A_samples_contig_gene299_1 (10120625)
A_samples_contig_gene299_1	10120625	0.0023	5	ff low, rl high	0	7.2584e-05	4.4484e-05	0.00021359	0.00018992	0.00018578	A_samples_contig_gene299_1
Cluster of A_samples_contig_gene273_19 (10116023)	10116023 [5]	< 0.00010	0	aff high, arl low	2.6548e-05	3.1707e-05	2.9148e-05	0	0	0	Cluster of A_samples_contig_gene273_19 (10116023)
A_samples_contig_gene273_19	10116023	0.00017	0	ff high, rl low	2.6267e-05	2.2333e-05	2.0531e-05	0	0	0	A_samples_contig_gene273_19
A_samples_contig_gene18406_2	10344029	0.0027	0	ff high, rl low	5.2332e-05	8.8991e-05	8.1809e-05	0	0	0	A_samples_contig_gene18406_2
A_samples_contig_gene68645_1	10299188	0.00017	0	ff high, rl low	2.7593e-05	2.3461e-05	2.1568e-05	0	0	0	A_samples_contig_gene68645_1
Cluster of A_samples_contig_gene1841_6 (10030719)	10030719 [6]	0.06	0	[]	2.3229e-05	0.00011403	0.00014097	0	0	0	Cluster of A_samples_contig_gene1841_6 (10030719)
A_samples_contig_gene1841_6	10030719	0.00041	0	ff high, rl low	6.9687e-05	5.9252e-05	8.1705e-05	0	0	0	A_samples_contig_gene1841_6
Cluster of A_samples_contig_gene33995_15 (10024295)	10024295 [4]	0.0016	0	aff high, arl low	9.2993e-05	0.00014773	0.00013581	0	0	0	Cluster of A_samples_contig_gene33995_15 (10024295)
A_samples_contig_gene33995_15	10024295	0.002	0	ff high, rl low	0.00014846	0.00018935	0.00011604	0	0	0	A_samples_contig_gene33995_15
A_samples_contig_gene233007_2	10070636	0.00041	0	ff high, rl low	0.00014846	0.00012623	0.00017407	0	0	0	A_samples_contig_gene233007_2
A_samples_contig_gene14483_3	10420906	0.0027	0	ff high, rl low	7.5047e-05	0.00012762	0.00011732	0	0	0	A_samples_contig_gene14483_3
Cluster of A_samples_contig_gene16937_3 (10221497)	10221497 [3]	0.0002	0	aff high, arl low	7.2358e-05	5.7809e-05	7.4574e-05	0	0	0	Cluster of A_samples_contig_gene16937_3 (10221497)
A_samples_contig_gene16937_3	10221497	0.0063	0	ff high, rl low	8.1301e-05	6.9127e-05	0.0001271	0	0	0	A_samples_contig_gene16937_3
Cluster of A_samples_contig_gene3607_7 (10361460)	10361460 [3]	0.00041	0	aff high, arl low	3.908e-05	3.3229e-05	4.582e-05	0	0	0	Cluster of A_samples_contig_gene3607_7 (10361460)
A_samples_contig_gene3607_7	10361460	0.00041	0	ff high, rl low	0.00011724	9.9686e-05	0.00013746	0	0	0	A_samples_contig_gene3607_7
Cluster of A_samples_contig_gene17748_2 (10413181)	10413181 [2]	0.0047	0	aff high, arl low	0.00030978	0.00018718	0.00019114	0	0	0	Cluster of A_samples_contig_gene17748_2 (10413181)
A_samples_contig_gene17748_2	10413181	0.0052	0	ff high, rl low	0.00043499	0.00029588	0.000238	0	0	0	A_samples_contig_gene17748_2
A_samples_contig_gene4216_3	10373486	0.0023	0.3	ff high, rl low	0.0010076	0.0011423	0.00078758	0.00025211	0.00028022	0.00020883	A_samples_contig_gene4216_3
Cluster of A_samples_contig_gene47891_5 (10389957)	10389957 [2]	0.39	1.3	[]	0.00021342	9.0729e-05	0.00011121	0.00016019	0.00020773	0.00016587	Cluster of A_samples_contig_gene47891_5 (10389957)
A_samples_contig_gene127118_9	10401153	< 0.00010	INF	ff low, rl high	0	0	0	5.3398e-05	5.9351e-05	6.6349e-05	A_samples_contig_gene127118_9
A_samples_contig_gene2057_18	10400410	0.00017	0	ff high, rl low	0.00022345	0.00028499	0.00024016	0	0	0	A_samples_contig_gene2057_18
Cluster of A_samples_contig_gene14854_2 (10389432)	10389432 [3]	0.027	3	[]	0.000157	0	0.00018407	0.00027497	0.00039295	0.00036606	Cluster of A_samples_contig_gene14854_2 (10389432)
A_samples_contig_gene14854_2	10389432	0.0032	4.5	ff low, rl high	0.000157	0	0.00024543	0.00058922	0.00065491	0.0005857	A_samples_contig_gene14854_2
Cluster of A_samples_contig_gene14264_5 (10249116)	10249116 [3]	0.00041	0	aff high, arl low	0.00012589	9.8723e-05	0.00013564	0	0	0	Cluster of A_samples_contig_gene14264_5 (10249116)
A_samples_contig_gene14264_5	10249116	0.00039	0	ff high, rl low	0.00012589	0.00016055	0.0001722	0	0	0	A_samples_contig_gene14264_5
Cluster of A_samples_contig_gene25857_3 (10407892)	10407892 [4]	0.002	0	aff high, arl low	8.2322e-05	6.8183e-05	5.0031e-05	0	0	0	Cluster of A_samples_contig_gene25857_3 (10407892)
A_samples_contig_gene15579_1	10223586	0.00017	0	ff high, rl low	5.0775e-05	4.3172e-05	3.9688e-05	0	0	0	A_samples_contig_gene15579_1
A_samples_contig_gene56526_3	10036300	0.00017	0	ff high, rl low	8.4312e-05	7.1687e-05	6.5902e-05	0	0	0	A_samples_contig_gene56526_3
A_samples_contig_gene677_3	10116534	0.0056	0	ff high, rl low	0.00044418	0.00075534	0.00086798	0	0	0	A_samples_contig_gene677_3
A_samples_contig_gene239_80	10186155	0.00055	0	ff high, rl low	0.00056324	0.00059863	0.00077044	0	0	0	A_samples_contig_gene239_80
A_samples_contig_gene58206_7	10211846	0.002	INF	ff low, rl high	0	0	0	0.00041484	0.00039522	0.00025772	A_samples_contig_gene58206_7
A_samples_contig_gene3218_2	10223741	< 0.00010	0	ff high, rl low	0.00083059	0.00078469	0.0007935	0	0	0	A_samples_contig_gene3218_2
A_samples_contig_gene10550_1	10324388	0.00017	0	ff high, rl low	0.00057109	0.00048558	0.00044639	0	0	0	A_samples_contig_gene10550_1
Cluster of A_samples_contig_gene191444_1 (10156263)	10156263 [5]	0.022	8.5	[]	0	8.0425e-06	0	2.0169e-05	1.5902e-05	3.2118e-05	Cluster of A_samples_contig_gene191444_1 (10156263)
A_samples_contig_gene191444_1	10156263	< 0.00010	INF	ff low, rl high	0	0	0	1.4522e-05	1.6141e-05	1.8044e-05	A_samples_contig_gene191444_1
Cluster of A_samples_contig_gene52325_2 (10004956)	10004956 [3]	0.14	3	[]	0	0	9.5607e-05	9.0925e-05	0.00011758	7.4951e-05	Cluster of A_samples_contig_gene52325_2 (10004956)
A_samples_contig_gene174882_5	10126414	0.0026	INF	ff low, rl high	0	0	0	5.9434e-05	9.9091e-05	7.3849e-05	A_samples_contig_gene174882_5
Cluster of A_samples_contig_gene1977_5 (10172337)	10172337	0.0042	0	aff high, arl low	0.00013737	0.0002336	0.00015339	0	0	0	Cluster of A_samples_contig_gene1977_5 (10172337)
A_samples_contig_gene1977_5	10172337	0.0042	0	ff high, rl low	0.00013737	0.0002336	0.00015339	0	0	0	A_samples_contig_gene1977_5
Cluster of A_samples_contig_gene4583_1 (10155128)	10155128 [2]	0.00027	0	aff high, arl low	0.00029479	0.00025065	0.00022179	0	0	0	Cluster of A_samples_contig_gene4583_1 (10155128)
A_samples_contig_gene4583_1	10155128	0.0036	0	ff high, rl low	0.00029479	0.0005013	0.00034563	0	0	0	A_samples_contig_gene4583_1
Cluster of A_samples_contig_gene231825_1 (10142679)	10142679 [2]	0.0016	0	aff high, arl low	0.00020076	0.00030911	0.00030799	0	0	0	Cluster of A_samples_contig_gene231825_1 (10142679)
A_samples_contig_gene231825_1	10142679	0.00025	0	ff high, rl low	0.00036586	0.00046661	0.00047661	0	0	0	A_samples_contig_gene231825_1
Cluster of A_samples_contig_gene157115_33 (10051456)	10051456 [6]	0.15	0.3	[]	0.00015176	5.1615e-05	4.582e-05	2.2191e-05	2.4665e-05	1.8382e-05	Cluster of A_samples_contig_gene157115_33 (10051456)
A_samples_contig_gene157115_33	10051456	0.0036	INF	ff low, rl high	0	0	0	8.8765e-05	9.8662e-05	5.5147e-05	A_samples_contig_gene157115_33
A_samples_contig_gene204_37	10225463	< 0.00010	0	ff high, rl low	0.00095515	0.00089334	0.00082124	0	0	0	A_samples_contig_gene204_37
A_samples_contig_gene161938_14	10265998	0.0016	0	ff high, rl low	0.00027713	0.0004376	0.00040229	0	0	0	A_samples_contig_gene161938_14
A_samples_contig_gene13486_2	10342648	0.0067	16	ff low, rl high	0	0	0.0001736	0.0012503	0.00083381	0.00072498	A_samples_contig_gene13486_2
Cluster of A_samples_contig_gene43163_2 (10317659)	10317659 [2]	0.75	1.3	[]	7.6734e-05	6.5244e-05	0.00021249	0.00029293	0.00016279	0	Cluster of A_samples_contig_gene43163_2 (10317659)
A_samples_contig_gene43163_2	10317659	0.0063	0	ff high, rl low	7.6734e-05	6.5244e-05	0.00011996	0	0	0	A_samples_contig_gene43163_2
Cluster of A_samples_contig_gene30007_8 (10307392)	10307392 [5]	0.024	13	[]	3.1184e-05	0	0	0.00012453	8.8198e-05	0.00020601	Cluster of A_samples_contig_gene30007_8 (10307392)
A_samples_contig_gene30007_8	10307392	0.0066	INF	ff low, rl high	0	0	0	0.00034175	0.00028489	0.00053079	A_samples_contig_gene30007_8
Cluster of A_samples_contig_gene73263_1 (10226465)	10226465 [2]	0.00063	0.1	aff high, arl low	0.00074501	0.00063346	0.00058233	4.134e-05	0.00014954	0.00010273	Cluster of A_samples_contig_gene73263_1 (10226465)
A_samples_contig_gene73263_1	10226465	0.00047	0.05	ff high, rl low	0.00149	0.0012669	0.0011647	0	0.00020719	0	A_samples_contig_gene73263_1
Cluster of A_samples_contig_gene1520_2 (10190293)	10190293 [5]	0.0057	0	aff high, arl low	9.0884e-05	4.6365e-05	7.1038e-05	0	0	0	Cluster of A_samples_contig_gene1520_2 (10190293)
A_samples_contig_gene1520_2	10190293	0.00017	0	ff high, rl low	4.9849e-05	4.2385e-05	3.8964e-05	0	0	0	A_samples_contig_gene1520_2
A_samples_contig_gene176509_2	10117529	0.00017	0	ff high, rl low	0.00012087	0.00010277	9.4479e-05	0	0	0	A_samples_contig_gene176509_2
A_samples_contig_gene3708_1	10299533	0.00017	0	ff high, rl low	0.00010193	8.6667e-05	7.9672e-05	0	0	0	A_samples_contig_gene3708_1
A_samples_contig_gene3457_2	10055278	0.00053	30	ff low, rl high	0	0	5.1826e-05	0.00059723	0.00044254	0.00049472	A_samples_contig_gene3457_2
A_samples_contig_gene87745_1	10096968	0.00015	0	ff high, rl low	0.0015347	0.0014354	0.0011996	0	0	0	A_samples_contig_gene87745_1
A_samples_contig_gene6742_3	10158128	0.00057	0	ff high, rl low	0.00045529	0.00038711	0.00032028	0	0	0	A_samples_contig_gene6742_3
A_samples_contig_gene22355_8	10183973	0.0046	0.2	ff high, rl low	0.00022812	0.00019396	0.00017831	6.4211e-05	7.137e-05	0	A_samples_contig_gene22355_8
A_samples_contig_gene231157_2	10270194	0.00054	0	ff high, rl low	0.0002981	0.00027651	0.00021183	0	0	0	A_samples_contig_gene231157_2
A_samples_contig_gene103253_1	10378143	0.0031	0.1	ff high, rl low	0.00026723	0.0003282	0.00020888	0	2.4773e-05	5.5387e-05	A_samples_contig_gene103253_1
A_samples_contig_gene13075_1	10378170	0.0029	0	ff high, rl low	0.0029109	0.0017134	0.0028003	0	0	0	A_samples_contig_gene13075_1
Cluster of A_samples_contig_gene124887_1 (10075964)	10075964 [4]	0.029	5.4	[]	0	0	0.00014048	0.00020235	0.00022491	0.00033523	Cluster of A_samples_contig_gene124887_1 (10075964)
A_samples_contig_gene124887_1	10075964 (+2)	0.0037	8.5	ff low, rl high	0	0	0.00014048	0.0004047	0.00044982	0.00033523	A_samples_contig_gene124887_1
Cluster of A_samples_contig_gene15471_3 (10318320)	10318320 [4]	0.0025	0	aff high, arl low	0.00012312	0.00012355	7.5847e-05	0	0	0	Cluster of A_samples_contig_gene15471_3 (10318320)
A_samples_contig_gene913_2	10314497	0.00017	0	ff high, rl low	0.00011624	9.8837e-05	9.0861e-05	0	0	0	A_samples_contig_gene913_2
A_samples_contig_gene835_1	10007334	0.00039	0	ff high, rl low	0.00033212	0.00031769	0.00042185	0	0	0	A_samples_contig_gene835_1
A_samples_contig_gene11283_8	10086989	0.00012	0	ff high, rl low	0.00034302	0.00039772	0.00031687	0	0	0	A_samples_contig_gene11283_8
A_samples_contig_gene82506_2	10245077	0.0026	1.9	ff low, rl high	0.00058122	0.00037064	0.00056788	0.00098161	0.00096982	0.00094864	A_samples_contig_gene82506_2
A_samples_contig_gene39791_13	10257047	0.0063	0	ff high, rl low	0.00022908	0.0003652	0.00020144	0	0	0	A_samples_contig_gene39791_13
A_samples_contig_gene5614_18	10373704	0.0017	INF	ff low, rl high	0	0	0	0.00024854	0.00020719	0.00015441	A_samples_contig_gene5614_18
Cluster of A_samples_contig_gene3022_6 (10108348)	10108348 [7]	0.25	3.6	[]	2.7538e-05	0	0	7.8623e-06	3.1714e-05	6.0295e-05	Cluster of A_samples_contig_gene3022_6 (10108348)
A_samples_contig_gene3022_6	10108348	< 0.00010	INF	ff low, rl high	0	0	0	3.1449e-05	3.4955e-05	3.9076e-05	A_samples_contig_gene3022_6
Cluster of A_samples_contig_gene17171_9 (10182620)	10182620 [6]	0.0085	0.2	[]	1.37e-05	1.5296e-05	1.1725e-05	0	0	6.395e-06	Cluster of A_samples_contig_gene17171_9 (10182620)
A_samples_contig_gene61_16	10362552	0.00017	0	ff high, rl low	2.7372e-05	2.3273e-05	2.1395e-05	0	0	0	A_samples_contig_gene61_16
Cluster of A_samples_contig_gene7016_2 (10162221)	10162221	0.0018	0	aff high, arl low	0.00065352	0.00061123	0.00040866	0	0	0	Cluster of A_samples_contig_gene7016_2 (10162221)
A_samples_contig_gene7016_2	10162221	0.0018	0	ff high, rl low	0.00065352	0.00061123	0.00040866	0	0	0	A_samples_contig_gene7016_2
A_samples_contig_gene18420_2	10399948	0.0064	INF	ff low, rl high	0	0	0	0.00025955	0.00043274	0.00052407	A_samples_contig_gene18420_2
Cluster of A_samples_contig_gene2259_21 (10158448)	10158448 [2]	0.0074	0.3	[]	0.00016201	0.00013775	0.00012663	4.836e-05	0	6.0089e-05	Cluster of A_samples_contig_gene2259_21 (10158448)
A_samples_contig_gene2259_21	10158448	0.0016	0.2	ff high, rl low	0.00025771	0.00021912	0.00020144	4.836e-05	0	6.0089e-05	A_samples_contig_gene2259_21
A_samples_contig_gene25537_39	10054173	0.00017	0	ff high, rl low	6.6304e-05	5.6376e-05	5.1826e-05	0	0	0	A_samples_contig_gene25537_39
Cluster of A_samples_contig_gene69623_18 (10191771)	10191771 [6]	0.03	INF	[]	0	0	0	0.00035603	0.00025577	0.00069233	Cluster of A_samples_contig_gene69623_18 (10191771)
A_samples_contig_gene69623_18	10191771	< 0.00010	INF	ff low, rl high	0	0	0	0.00066863	0.00061932	0.00069233	A_samples_contig_gene69623_18
Cluster of A_samples_contig_gene23427_2 (10289171)	10289171 [2]	0.0028	0	aff high, arl low	6.4721e-05	4.4011e-05	4.0459e-05	0	0	0	Cluster of A_samples_contig_gene23427_2 (10289171)
A_samples_contig_gene23427_2	10289171	0.0047	0	ff high, rl low	0.00010367	6.611e-05	6.0775e-05	0	0	0	A_samples_contig_gene23427_2
A_samples_contig_gene143599_23	10242773	0.00017	0	ff high, rl low	2.5771e-05	2.1912e-05	2.0144e-05	0	0	0	A_samples_contig_gene143599_23
Cluster of A_samples_contig_gene31451_1 (10287955)	10287955 [2]	0.0027	0.08	aff high, arl low	0.00023843	0.00026065	0.00017305	0	5.1331e-05	0	Cluster of A_samples_contig_gene31451_1 (10287955)
A_samples_contig_gene31451_1	10287955	0.001	0	ff high, rl low	0.00023843	0.00026065	0.00034611	0	0	0	A_samples_contig_gene31451_1
Cluster of A_samples_contig_gene234663_1 (10297833)	10297833 [4]	0.023	0	[]	4.604e-05	4.7201e-05	0.0001006	0	0	0	Cluster of A_samples_contig_gene234663_1 (10297833)
A_samples_contig_gene234663_1	10297833	0.0063	0	ff high, rl low	9.208e-05	7.8292e-05	0.00014395	0	0	0	A_samples_contig_gene234663_1
Cluster of A_samples_contig_gene30263_4 (10236191)	10236191 [2]	0.0019	0	aff high, arl low	8.098e-05	5.7378e-05	5.2748e-05	0	0	0	Cluster of A_samples_contig_gene30263_4 (10236191)
A_samples_contig_gene11673_2	10219306	0.002	0	ff high, rl low	5.3987e-05	6.8854e-05	4.2198e-05	0	0	0	A_samples_contig_gene11673_2
Cluster of A_samples_contig_gene232175_1 (10141418)	10141418 [2]	0.0003	0	aff high, arl low	0.00019166	0.0001932	0.0001471	0	0	0	Cluster of A_samples_contig_gene232175_1 (10141418)
A_samples_contig_gene6099_9	10000999	0.0027	0	ff high, rl low	0.00011015	0.00018731	0.0001722	0	0	0	A_samples_contig_gene6099_9
A_samples_contig_gene24089_1	10038566	0.0022	14	ff low, rl high	0	0	0.00015586	0.00082318	0.00074861	0.00055791	A_samples_contig_gene24089_1
A_samples_contig_gene10468_1	10108525	0.0013	2	ff low, rl high	0.00046563	0.00052788	0.00048528	0.0010485	0.0010359	0.00086856	A_samples_contig_gene10468_1
A_samples_contig_gene103509_2	10224347	0.00059	INF	ff low, rl high	0	0	0	0.0010108	0.00096299	0.00071769	A_samples_contig_gene103509_2
A_samples_contig_gene11446_2	10299687	< 0.00010	0	ff high, rl low	0.00041113	0.00038841	0.00039277	0	0	0	A_samples_contig_gene11446_2
Cluster of A_samples_contig_gene102371_1 (10072587)	10072587 [3]	0.024	0.2	[]	0.0001092	7.9267e-05	9.0575e-05	0	5.6694e-05	0	Cluster of A_samples_contig_gene102371_1 (10072587)
A_samples_contig_gene120259_1	10323664	0.0066	0.1	ff high, rl low	0.00013591	0.00011556	0.00015934	0	5.6694e-05	0	A_samples_contig_gene120259_1
Cluster of A_samples_contig_gene126227_23 (10119571)	10119571 [6]	0.0076	17	[]	0	0	1.3412e-05	8.5954e-05	5.0214e-05	9.6265e-05	Cluster of A_samples_contig_gene126227_23 (10119571)
A_samples_contig_gene126227_23	10119571	0.00079	12	ff low, rl high	0	0	2.6824e-05	0.00010304	0.00011453	9.6022e-05	A_samples_contig_gene126227_23
A_samples_contig_gene14212_12	10354162	< 0.00010	INF	ff low, rl high	0	0	0	0.00010356	8.6329e-05	9.6507e-05	A_samples_contig_gene14212_12
Cluster of A_samples_contig_gene29155_4 (10248430)	10248430 [4]	0.067	2.4	[]	0	1.6041e-05	2.9451e-05	3.5422e-05	3.9436e-05	3.5215e-05	Cluster of A_samples_contig_gene29155_4 (10248430)
A_samples_contig_gene61194_5	10245467	< 0.00010	INF	ff low, rl high	0	0	0	2.8322e-05	3.1479e-05	3.519e-05	A_samples_contig_gene61194_5
Cluster of A_samples_contig_gene12118_2 (10025881)	10025881 [2]	0.0018	0	aff high, arl low	0.0004406	0.0002728	0.00036558	0	0	0	Cluster of A_samples_contig_gene12118_2 (10025881)
A_samples_contig_gene12118_2	10025881	0.0014	0	ff high, rl low	0.0004406	0.00043706	0.00063138	0	0	0	A_samples_contig_gene12118_2
A_samples_contig_gene69504_3	10199926	0.0053	0.1	ff high, rl low	0.00091057	0.0015484	0.0013049	0	0.00012662	0.00028309	A_samples_contig_gene69504_3
A_samples_contig_gene239_94	10392169	0.00017	0	ff high, rl low	0.00062085	0.00052788	0.00048528	0	0	0	A_samples_contig_gene239_94
Cluster of A_samples_contig_gene1052_16 (10305071)	10305071 [5]	0.064	0.6	[]	5.8621e-05	4.9843e-05	4.582e-05	3.9704e-05	1.5483e-05	3.5486e-05	Cluster of A_samples_contig_gene1052_16 (10305071)
A_samples_contig_gene4267_1	10271438	0.0063	INF	ff low, rl high	0	0	0	0.00011144	6.1932e-05	6.9233e-05	A_samples_contig_gene4267_1
A_samples_contig_gene6246_1	10081178	0.00038	0	ff high, rl low	0.0027317	0.003613	0.002847	0	0	0	A_samples_contig_gene6246_1
Cluster of A_samples_contig_gene232030_5 (10302713)	10302713 [3]	0.019	6.3	[]	0	2.731e-05	1.8929e-05	9.0699e-05	6.7207e-05	0.00013552	Cluster of A_samples_contig_gene232030_5 (10302713)
A_samples_contig_gene232030_5	10302713	0.0014	5.6	ff low, rl high	0	4.1182e-05	3.7859e-05	0.00014542	0.00016164	0.00013552	A_samples_contig_gene232030_5
Cluster of A_samples_contig_gene124299_1 (10012289)	10012289 [5]	< 0.00010	INF	aff low, arl high	0	0	0	4.979e-05	4.2508e-05	4.752e-05	Cluster of A_samples_contig_gene124299_1 (10012289)
A_samples_contig_gene124299_1	10012289 (+1)	0.0063	INF	ff low, rl high	0	0	0	6.9273e-05	3.8498e-05	4.3037e-05	A_samples_contig_gene124299_1
A_samples_contig_gene111190_4	10144581 (+1)	< 0.00010	INF	ff low, rl high	0	0	0	8.0097e-05	8.9027e-05	9.9523e-05	A_samples_contig_gene111190_4
Cluster of A_samples_contig_gene7879_6 (10294551)	10294551 [3]	0.011	0	[]	0.00010589	0.00023765	0.00022945	0	0	0	Cluster of A_samples_contig_gene7879_6 (10294551)
A_samples_contig_gene3757_2	10014160	0.0063	0	ff high, rl low	0.00017289	0.000147	0.00027028	0	0	0	A_samples_contig_gene3757_2
Cluster of A_samples_contig_gene118414_1 (10048870)	10048870 [3]	0.00032	INF	aff low, arl high	0	0	0	7.7587e-05	0.00010168	8.1019e-05	Cluster of A_samples_contig_gene118414_1 (10048870)
A_samples_contig_gene118414_1	10048870	< 0.00010	INF	ff low, rl high	0	0	0	0.00018573	0.00020644	0.00018462	A_samples_contig_gene118414_1
A_samples_contig_gene4693_3	10049696	< 0.00010	INF	ff low, rl high	0	0	0	4.7029e-05	5.2273e-05	5.8435e-05	A_samples_contig_gene4693_3
Cluster of A_samples_contig_gene15316_1 (10202225)	10202225 [4]	0.012	0	[]	2.6887e-05	6.3844e-05	5.0084e-05	0	0	0	Cluster of A_samples_contig_gene15316_1 (10202225)
A_samples_contig_gene119054_1	10001245	0.00017	0	ff high, rl low	5.3774e-05	4.5722e-05	4.2032e-05	0	0	0	A_samples_contig_gene119054_1
Cluster of A_samples_contig_gene1888_8 (10419650)	10419650 [3]	< 0.00010	0	aff high, arl low	0.00016862	0.00017205	0.00018453	0	0	0	Cluster of A_samples_contig_gene1888_8 (10419650)
A_samples_contig_gene1888_8	10419650	0.002	0	ff high, rl low	0.00020235	0.00025807	0.00015816	0	0	0	A_samples_contig_gene1888_8
A_samples_contig_gene6898_5	10319001	0.0027	0	ff high, rl low	0.00010117	0.00017205	0.00015816	0	0	0	A_samples_contig_gene6898_5
A_samples_contig_gene221_43	10038560	0.00082	INF	ff low, rl high	0	0	0	0.00039217	0.00056043	0.00055689	A_samples_contig_gene221_43
A_samples_contig_gene15990_4	10151107	0.0013	0	ff high, rl low	0.00058919	0.00040988	0.00041867	0	0	0	A_samples_contig_gene15990_4
Cluster of A_samples_contig_gene18159_1 (10216424)	10216424 [2]	0.31	2.3	[]	0	0	6.8878e-05	5.8962e-05	6.5536e-05	3.2169e-05	Cluster of A_samples_contig_gene18159_1 (10216424)
A_samples_contig_gene18159_1	10216424	< 0.00010	INF	ff low, rl high	0	0	0	5.178e-05	5.7553e-05	6.4338e-05	A_samples_contig_gene18159_1
Cluster of A_samples_contig_gene10386_1 (10303271)	10303271	0.00098	0.2	aff high, arl low	0.00022391	0.00022211	0.00017502	5.6024e-05	6.227e-05	3.4806e-05	Cluster of A_samples_contig_gene10386_1 (10303271)
A_samples_contig_gene10386_1	10303271	0.00098	0.2	ff high, rl low	0.00022391	0.00022211	0.00017502	5.6024e-05	6.227e-05	3.4806e-05	A_samples_contig_gene10386_1
Cluster of A_samples_contig_gene117615_2 (10172207)	10172207 [4]	0.014	1.9	[]	6.1158e-05	3.4667e-05	6.3738e-05	9.1812e-05	9.7708e-05	0.00011408	Cluster of A_samples_contig_gene117615_2 (10172207)
A_samples_contig_gene117615_2	10172207	0.0034	2.4	ff low, rl high	4.0772e-05	3.4667e-05	6.3738e-05	0.00012242	0.00010205	0.00011408	A_samples_contig_gene117615_2
Cluster of A_samples_contig_gene233644_1 (10059398)	10059398 [3]	0.025	INF	[]	0	0	0	3.3524e-05	3.7261e-05	1.2063e-05	Cluster of A_samples_contig_gene233644_1 (10059398)
A_samples_contig_gene164160_1	10234848	< 0.00010	INF	ff low, rl high	0	0	0	2.9126e-05	3.2373e-05	3.619e-05	A_samples_contig_gene164160_1
Cluster of A_samples_contig_gene28426_2 (10129458)	10129458	< 0.00010	0	aff high, arl low	0.00029373	0.000333	0.00026786	0	0	0	Cluster of A_samples_contig_gene28426_2 (10129458)
A_samples_contig_gene28426_2	10129458	< 0.00010	0	ff high, rl low	0.00029373	0.000333	0.00026786	0	0	0	A_samples_contig_gene28426_2
Cluster of A_samples_contig_gene46112_15 (10424186)	10424186 [7]	0.046	0	[]	4.7692e-05	1.9038e-05	1.7502e-05	0	0	0	Cluster of A_samples_contig_gene46112_15 (10424186)
A_samples_contig_gene27070_1	10138098	0.00017	0	ff high, rl low	0.00011196	9.5191e-05	8.7509e-05	0	0	0	A_samples_contig_gene27070_1
Cluster of A_samples_contig_gene2521_2 (10290029)	10290029 [2]	0.00094	0	aff high, arl low	0.00031399	0.00022248	0.00032724	0	0	0	Cluster of A_samples_contig_gene2521_2 (10290029)
A_samples_contig_gene2521_2	10290029	0.00096	0	ff high, rl low	0.00031399	0.00044496	0.00032724	0	0	0	A_samples_contig_gene2521_2
Cluster of A_samples_contig_gene30637_16 (10146944)	10146944 [4]	0.055	0	[]	6.0759e-06	5.1661e-06	1.5634e-05	0	0	0	Cluster of A_samples_contig_gene30637_16 (10146944)
A_samples_contig_gene30637_16	10146944	0.0063	0	ff high, rl low	2.4304e-05	2.0664e-05	3.7993e-05	0	0	0	A_samples_contig_gene30637_16
Cluster of A_samples_contig_gene15513_2 (10095304)	10095304 [3]	0.0057	0	aff high, arl low	3.7745e-05	2.3995e-05	4.7116e-05	0	0	0	Cluster of A_samples_contig_gene15513_2 (10095304)
A_samples_contig_gene15513_2	10095304	< 0.00010	0	ff high, rl low	8.4661e-05	7.1984e-05	8.8232e-05	0	0	0	A_samples_contig_gene15513_2
Cluster of A_samples_contig_gene14791_3 (10094841)	10094841 [3]	0.0061	0	aff high, arl low	2.9373e-05	5.3009e-05	3.3457e-05	0	0	0	Cluster of A_samples_contig_gene14791_3 (10094841)
A_samples_contig_gene435_7	10141471	0.00017	0	ff high, rl low	2.9437e-05	2.5029e-05	2.3009e-05	0	0	0	A_samples_contig_gene435_7
Cluster of A_samples_contig_gene232464_1 (10182731)	10182731	0.0039	0	aff high, arl low	0.00028308	0.00016046	0.00020283	0	0	0	Cluster of A_samples_contig_gene232464_1 (10182731)
A_samples_contig_gene232464_1	10182731	0.0039	0	ff high, rl low	0.00028308	0.00016046	0.00020283	0	0	0	A_samples_contig_gene232464_1
Cluster of A_samples_contig_gene64874_1 (10326343)	10326343	0.00017	0	aff high, arl low	0.00024294	0.00020656	0.00018989	0	0	0	Cluster of A_samples_contig_gene64874_1 (10326343)
A_samples_contig_gene64874_1	10326343	0.00017	0	ff high, rl low	0.00024294	0.00020656	0.00018989	0	0	0	A_samples_contig_gene64874_1
A_samples_contig_gene151322_2	10205895	0.0002	0	ff high, rl low	0.00047371	0.00053703	0.00061712	0	0	0	A_samples_contig_gene151322_2
Cluster of A_samples_contig_gene3946_21 (10382979)	10382979	0.00058	2.1	aff low, arl high	3.2952e-05	2.8018e-05	2.5757e-05	6.1836e-05	5.4984e-05	6.1466e-05	Cluster of A_samples_contig_gene3946_21 (10382979)
A_samples_contig_gene3946_21	10382979	0.00058	2.1	ff low, rl high	3.2952e-05	2.8018e-05	2.5757e-05	6.1836e-05	5.4984e-05	6.1466e-05	A_samples_contig_gene3946_21
A_samples_contig_gene28264_1	10256191	< 0.00010	0.1	ff high, rl low	0.0014486	0.0012317	0.0014558	0.00015534	0.00017266	0.00019301	A_samples_contig_gene28264_1
Cluster of A_samples_contig_gene198682_4 (10091744)	10091744 [9]	0.13	0.3	[]	0.00011318	8.6767e-05	4.7858e-05	0	0	7.3212e-05	Cluster of A_samples_contig_gene198682_4 (10091744)
A_samples_contig_gene53386_1	10252632	0.00017	0	ff high, rl low	0.00022764	0.00019356	0.00017794	0	0	0	A_samples_contig_gene53386_1
Cluster of A_samples_contig_gene9175_12 (10300463)	10300463 [3]	0.016	0	[]	3.3868e-05	3.7022e-05	1.4263e-05	0	0	0	Cluster of A_samples_contig_gene9175_12 (10300463)
A_samples_contig_gene9175_12	10300463	0.0027	0	ff high, rl low	2.7372e-05	4.6547e-05	4.279e-05	0	0	0	A_samples_contig_gene9175_12
Cluster of A_samples_contig_gene15393_1 (10087696)	10087696	0.00096	0	aff high, arl low	0.00010671	0.00015122	0.00011121	0	0	0	Cluster of A_samples_contig_gene15393_1 (10087696)
A_samples_contig_gene15393_1	10087696	0.00096	0	ff high, rl low	0.00010671	0.00015122	0.00011121	0	0	0	A_samples_contig_gene15393_1
Cluster of A_samples_contig_gene539_21 (10375489)	10375489 [3]	0.033	0	[]	0.00016623	5.5191e-05	9.1848e-05	0	0	0	Cluster of A_samples_contig_gene539_21 (10375489)
A_samples_contig_gene539_21	10375489	0.00069	0	ff high, rl low	0.00016623	0.00011778	0.00012993	0	0	0	A_samples_contig_gene539_21
A_samples_contig_gene35689_14	10262327	0.0032	INF	ff low, rl high	0	0	0	0.00010744	0.00018765	0.00017163	A_samples_contig_gene35689_14
A_samples_contig_gene68623_7	10266633	< 0.00010	INF	ff low, rl high	0	0	0	3.9534e-05	3.6618e-05	4.0935e-05	A_samples_contig_gene68623_7
A_samples_contig_gene8179_4	10363618	< 0.00010	0	ff high, rl low	0.00036773	0.00031267	0.0003285	0	0	0	A_samples_contig_gene8179_4
Cluster of A_samples_contig_gene45818_1 (10248903)	10248903	< 0.00010	0.2	aff high, arl low	0.0010392	0.0010099	0.0010444	0.00022288	0.00012386	0.00013847	Cluster of A_samples_contig_gene45818_1 (10248903)
A_samples_contig_gene45818_1	10248903	< 0.00010	0.2	ff high, rl low	0.0010392	0.0010099	0.0010444	0.00022288	0.00012386	0.00013847	A_samples_contig_gene45818_1
Cluster of A_samples_contig_gene68423_4 (10352970)	10352970 [3]	0.022	INF	[]	0	0	0	3.3043e-05	1.3914e-05	4.1058e-05	Cluster of A_samples_contig_gene68423_4 (10352970)
A_samples_contig_gene135511_1	10133924	< 0.00010	INF	ff low, rl high	0	0	0	3.7555e-05	4.1742e-05	4.6663e-05	A_samples_contig_gene135511_1
Cluster of A_samples_contig_gene8381_8 (10305011)	10305011 [2]	0.013	18	[]	0	1.0332e-05	0	3.6485e-05	8.1106e-05	6.8001e-05	Cluster of A_samples_contig_gene8381_8 (10305011)
A_samples_contig_gene8381_8	10305011	0.001	11	ff low, rl high	0	2.0664e-05	0	7.2971e-05	8.1106e-05	6.8001e-05	A_samples_contig_gene8381_8
Cluster of A_samples_contig_gene5661_1 (10413689)	10413689 [5]	0.00077	0	aff high, arl low	7.2537e-05	6.1676e-05	8.9499e-05	0	0	0	Cluster of A_samples_contig_gene5661_1 (10413689)
A_samples_contig_gene25676_5	10320195	0.00017	0	ff high, rl low	7.6734e-05	6.5244e-05	5.9978e-05	0	0	0	A_samples_contig_gene25676_5
Cluster of A_samples_contig_gene233808_3 (10178070)	10178070 [4]	0.0003	0	aff high, arl low	0.00015929	0.00018367	0.00021407	0	0	0	Cluster of A_samples_contig_gene233808_3 (10178070)
A_samples_contig_gene160489_1	10112319	0.002	0	ff high, rl low	0.00027047	0.00034495	0.00021141	0	0	0	A_samples_contig_gene160489_1
Cluster of A_samples_contig_gene99472_1 (10159854)	10159854 [7]	0.24	0	[]	0.00010987	1.1701e-05	1.3446e-05	0	0	0	Cluster of A_samples_contig_gene99472_1 (10159854)
A_samples_contig_gene99472_1	10159854	0.00041	0	ff high, rl low	6.8809e-05	5.8506e-05	8.0676e-05	0	0	0	A_samples_contig_gene99472_1
Cluster of A_samples_contig_gene81076_20 (10337698)	10337698	0.00037	0	aff high, arl low	0.00062798	0.00066743	0.00049086	0	0	0	Cluster of A_samples_contig_gene81076_20 (10337698)
A_samples_contig_gene81076_20	10337698	0.00037	0	ff high, rl low	0.00062798	0.00066743	0.00049086	0	0	0	A_samples_contig_gene81076_20
A_samples_contig_gene1275_2	10048190	0.0052	4.1	ff low, rl high	0	0.00011498	0.00015856	0.00040604	0.00033848	0.00037838	A_samples_contig_gene1275_2
A_samples_contig_gene81796_14	10062959	0.0039	14	ff low, rl high	0	0	0.00011862	0.00045566	0.00050646	0.00070772	A_samples_contig_gene81796_14
A_samples_contig_gene2292_1	10131138	0.00093	INF	ff low, rl high	0	0	0	0.00038607	0.00028608	0.00042641	A_samples_contig_gene2292_1
Cluster of A_samples_contig_gene11519_2 (10295871)	10295871 [3]	0.26	2.4	[]	0	6.4879e-05	0	5.7276e-05	6.3662e-05	3.5584e-05	Cluster of A_samples_contig_gene11519_2 (10295871)
A_samples_contig_gene44508_11	10161754	< 0.00010	INF	ff low, rl high	0	0	0	2.8638e-05	3.1831e-05	3.5584e-05	A_samples_contig_gene44508_11
Cluster of A_samples_contig_gene7241_3 (10362778)	10362778	0.0039	6.1	aff low, arl high	6.3825e-05	0.00010854	0	0.00033536	0.000426	0.00029764	Cluster of A_samples_contig_gene7241_3 (10362778)
A_samples_contig_gene7241_3	10362778	0.0039	6.1	ff low, rl high	6.3825e-05	0.00010854	0	0.00033536	0.000426	0.00029764	A_samples_contig_gene7241_3
Cluster of A_samples_contig_gene26025_8 (10006062)	10006062	0.00017	0	aff high, arl low	0.00031184	0.00031817	0.00039	0	0	0	Cluster of A_samples_contig_gene26025_8 (10006062)
A_samples_contig_gene26025_8	10006062	0.00017	0	ff high, rl low	0.00031184	0.00031817	0.00039	0	0	0	A_samples_contig_gene26025_8
Cluster of A_samples_contig_gene8415_6 (10092277)	10092277 [4]	0.0078	0	[]	0.00011964	0.00014982	7.0923e-05	0	0	0	Cluster of A_samples_contig_gene8415_6 (10092277)
A_samples_contig_gene54700_27	10263630	0.005	0	ff high, rl low	0.00018796	0.00015982	9.7946e-05	0	0	0	A_samples_contig_gene54700_27
Cluster of A_samples_contig_gene11140_1 (10301260)	10301260 [2]	0.0006	0	aff high, arl low	5.2683e-05	7.1386e-05	7.3991e-05	0	0	0	Cluster of A_samples_contig_gene11140_1 (10301260)
A_samples_contig_gene11140_1	10301260	0.0002	0	ff high, rl low	6.4225e-05	7.2811e-05	8.3669e-05	0	0	0	A_samples_contig_gene11140_1
A_samples_contig_gene1166_5	10386141	0.0027	0	ff high, rl low	4.114e-05	6.996e-05	6.4314e-05	0	0	0	A_samples_contig_gene1166_5
Cluster of A_samples_contig_gene18014_1 (10317534)	10317534 [2]	0.0085	0	[]	0.00019466	0.00033103	0.00017722	0	0	0	Cluster of A_samples_contig_gene18014_1 (10317534)
A_samples_contig_gene13226_1	10059321	0.0027	0	ff high, rl low	6.4125e-05	0.00010905	0.00010025	0	0	0	A_samples_contig_gene13226_1
A_samples_contig_gene1758_2	10147245 (+1)	0.0017	2.2	ff low, rl high	0.00026016	0.00033181	0.00020335	0.00058585	0.00054264	0.00060662	A_samples_contig_gene1758_2
A_samples_contig_gene145192_1	10253586	0.0022	0.1	ff high, rl low	0.00049488	0.00058908	0.00061891	0	0	0.00018462	A_samples_contig_gene145192_1
A_samples_contig_gene12855_1	10344976	0.00056	0	ff high, rl low	0.00058299	0.00077895	0.00058588	0	0	0	A_samples_contig_gene12855_1
A_samples_contig_gene164923_1	10057513	< 0.00010	INF	ff low, rl high	0	0	0	0.00041634	0.00046276	0.00045265	A_samples_contig_gene164923_1
Cluster of A_samples_contig_gene4597_2 (10011803)	10011803	0.00048	0.07	aff high, arl low	0.00015134	0.00012868	0.00014787	0	3.1566e-05	0	Cluster of A_samples_contig_gene4597_2 (10011803)
A_samples_contig_gene4597_2	10011803	0.00048	0.07	ff high, rl low	0.00015134	0.00012868	0.00014787	0	3.1566e-05	0	A_samples_contig_gene4597_2
Cluster of A_samples_contig_gene102588_1 (10330658)	10330658 [2]	0.038	2.6	[]	0	3.2259e-05	2.9656e-05	4.8271e-05	5.3653e-05	5.9978e-05	Cluster of A_samples_contig_gene102588_1 (10330658)
A_samples_contig_gene90077_1	10049523	< 0.00010	INF	ff low, rl high	0	0	0	3.9585e-05	4.3998e-05	4.9185e-05	A_samples_contig_gene90077_1
Cluster of A_samples_contig_gene55995_8 (10409905)	10409905 [3]	0.3	3.5	[]	2.3837e-05	3.0401e-05	5.5606e-05	0	0.00011748	0.00026266	Cluster of A_samples_contig_gene55995_8 (10409905)
A_samples_contig_gene6572_7	10113317	0.00017	0	ff high, rl low	7.1511e-05	6.0803e-05	5.5896e-05	0	0	0	A_samples_contig_gene6572_7
Cluster of A_samples_contig_gene112983_26 (10080790)	10080790 [2]	0.024	0.1	[]	0.00015404	8.7319e-05	8.0272e-05	3.8543e-05	0	0	Cluster of A_samples_contig_gene112983_26 (10080790)
A_samples_contig_gene112983_26	10080790	0.0059	0.1	ff high, rl low	0.0001027	8.7319e-05	8.0272e-05	3.8543e-05	0	0	A_samples_contig_gene112983_26
Cluster of A_samples_contig_gene15860_3 (10357182)	10357182	0.0027	13	aff low, arl high	0	5.9101e-05	0	0.00026088	0.00028996	0.00019449	Cluster of A_samples_contig_gene15860_3 (10357182)
A_samples_contig_gene15860_3	10357182	0.0027	13	ff low, rl high	0	5.9101e-05	0	0.00026088	0.00028996	0.00019449	A_samples_contig_gene15860_3
Cluster of A_samples_contig_gene78584_4 (10361704)	10361704	0.0032	INF	aff low, arl high	0	0	0	0.00014161	0.00022035	0.00014076	Cluster of A_samples_contig_gene78584_4 (10361704)
A_samples_contig_gene78584_4	10361704	0.0032	INF	ff low, rl high	0	0	0	0.00014161	0.00022035	0.00014076	A_samples_contig_gene78584_4
Cluster of A_samples_contig_gene230937_2 (10020806)	10020806 [3]	0.033	0	[]	8.3525e-05	2.318e-05	6.3929e-05	0	0	0	Cluster of A_samples_contig_gene230937_2 (10020806)
A_samples_contig_gene232514_2	10063506	0.00017	0	ff high, rl low	8.1788e-05	6.9541e-05	6.3929e-05	0	0	0	A_samples_contig_gene232514_2
Cluster of A_samples_contig_gene124888_1 (10144213)	10144213 [2]	0.02	0	[]	6.1249e-05	0.00015623	9.575e-05	0	0	0	Cluster of A_samples_contig_gene124888_1 (10144213)
A_samples_contig_gene124888_1	10144213	0.00017	0	ff high, rl low	0.0001225	0.00010416	9.575e-05	0	0	0	A_samples_contig_gene124888_1
A_samples_contig_gene235299_2	10056736	0.0012	0	ff high, rl low	0.00091737	0.00060667	0.00071705	0	0	0	A_samples_contig_gene235299_2
A_samples_contig_gene194869_1	10062427	0.0061	6.4	ff low, rl high	0.00042243	0	0	0.00084556	0.00093983	0.0009193	A_samples_contig_gene194869_1
A_samples_contig_gene12540_43	10149758	0.0047	2.1	ff low, rl high	0.00027501	0.00023383	0.0001433	0.00048166	0.00045888	0.00042748	A_samples_contig_gene12540_43
A_samples_contig_gene3224_2	10188304	0.0035	4.2	ff low, rl high	0.00036915	0	0.00043282	0.0011084	0.0010779	0.001205	A_samples_contig_gene3224_2
A_samples_contig_gene58206_4	10210588	0.0065	INF	ff low, rl high	0	0	0	0.00035218	0.00039145	0.00019449	A_samples_contig_gene58206_4
A_samples_contig_gene178869_3	10232830	0.00065	0	ff high, rl low	0.00048975	0.00041642	0.00034027	0	0	0	A_samples_contig_gene178869_3
A_samples_contig_gene160036_1	10320942	0.0019	0	ff high, rl low	0.00046776	0.00035795	0.0002925	0	0	0	A_samples_contig_gene160036_1
A_samples_contig_gene150156_1	10383777	0.0017	INF	ff low, rl high	0	0	0	0.00061339	0.00077918	0.00097992	A_samples_contig_gene150156_1
A_samples_contig_gene163124_1	10003158	0.00069	INF	ff low, rl high	0	0	0	0.0005767	0.00049855	0.00039809	A_samples_contig_gene163124_1
Cluster of A_samples_contig_gene3120_3 (10178964)	10178964 [4]	0.0027	0.2	aff high, arl low	0.00013159	0.00013426	0.00010285	2.9803e-05	0	3.7032e-05	Cluster of A_samples_contig_gene3120_3 (10178964)
A_samples_contig_gene3120_3	10178964	0.00017	0	ff high, rl low	0.00023685	0.00020139	0.00018513	0	0	0	A_samples_contig_gene3120_3
Cluster of A_samples_contig_gene57504_4 (10214023)	10214023	0.0063	INF	aff low, arl high	0	0	0	0.0011784	0.00065491	0.00073212	Cluster of A_samples_contig_gene57504_4 (10214023)
A_samples_contig_gene57504_4	10214023	0.0063	INF	ff low, rl high	0	0	0	0.0011784	0.00065491	0.00073212	A_samples_contig_gene57504_4
Cluster of A_samples_contig_gene10474_2 (10151876)	10151876 [3]	0.0003	INF	aff low, arl high	0	0	0	3.4281e-05	3.8103e-05	2.8309e-05	Cluster of A_samples_contig_gene10474_2 (10151876)
A_samples_contig_gene36805_5	10160930	< 0.00010	INF	ff low, rl high	0	0	0	4.5566e-05	5.0646e-05	5.6617e-05	A_samples_contig_gene36805_5
Cluster of A_samples_contig_gene51887_27 (10397719)	10397719 [2]	0.008	0	[]	7.2654e-05	0.00014429	9.4716e-05	0	0	0	Cluster of A_samples_contig_gene51887_27 (10397719)
A_samples_contig_gene51887_27	10397719	0.0036	0	ff high, rl low	9.6527e-05	0.00016415	0.00011317	0	0	0	A_samples_contig_gene51887_27
A_samples_contig_gene5922_40	10039898	0.0031	INF	ff low, rl high	0	0	0	7.0318e-05	4.6895e-05	4.3686e-05	A_samples_contig_gene5922_40
A_samples_contig_gene665_2	10055324	0.00045	0.04	ff high, rl low	0.00078369	0.00066634	0.00087509	0	0	0.00010442	A_samples_contig_gene665_2
A_samples_contig_gene28012_1	10072048	0.0017	0	ff high, rl low	0.00021749	0.00033287	0.00034	0	0	0	A_samples_contig_gene28012_1
A_samples_contig_gene17027_20	10103313	0.0038	0	ff high, rl low	0.00024047	0.00028624	0.00041351	0	0	0	A_samples_contig_gene17027_20
A_samples_contig_gene14808_3	10231944	0.00059	INF	ff low, rl high	0	0	0	0.00088383	0.0011788	0.00087855	A_samples_contig_gene14808_3
A_samples_contig_gene1826_4	10234881	0.0053	INF	ff low, rl high	0	0	0	9.7026e-05	0.00017974	0.00018084	A_samples_contig_gene1826_4
A_samples_contig_gene159294_4	10358663	0.0017	INF	ff low, rl high	0	0	0	0.00015568	0.00019775	0.0002487	A_samples_contig_gene159294_4
A_samples_contig_gene27698_18	10387139	< 0.00010	0	ff high, rl low	0.0002561	0.00021775	0.00023354	0	0	0	A_samples_contig_gene27698_18
Cluster of A_samples_contig_gene2479_2 (10407510)	10407510 [4]	0.85	1.3	[]	1.3261e-05	1.5033e-05	2.073e-05	0	6.1597e-05	0	Cluster of A_samples_contig_gene2479_2 (10407510)
A_samples_contig_gene2479_2	10407510	0.00017	0	ff high, rl low	2.6522e-05	2.255e-05	2.073e-05	0	0	0	A_samples_contig_gene2479_2
A_samples_contig_gene6190_7	10054428	0.00078	11	ff low, rl high	0	0	0.00011063	0.00037185	0.00041331	0.00039603	A_samples_contig_gene6190_7
A_samples_contig_gene232403_1	10061467	0.0042	2	ff low, rl high	0.00060259	0.00034157	0.00047101	0.00090462	0.0010055	0.00093669	A_samples_contig_gene232403_1
A_samples_contig_gene873_3	10219246	0.0058	0	ff high, rl low	8.4182e-05	0.00012526	0.0001645	0	0	0	A_samples_contig_gene873_3
A_samples_contig_gene77681_2	10319448	0.00069	0	ff high, rl low	0.00015975	0.00018111	0.00012487	0	0	0	A_samples_contig_gene77681_2
A_samples_contig_gene17027_14	10330514	< 0.00010	0	ff high, rl low	0.00043263	0.00047294	0.00048308	0	0	0	A_samples_contig_gene17027_14
A_samples_contig_gene101675_4	10357339	0.0068	0.4	ff high, rl low	0.00038475	0.00032714	0.0004511	7.22e-05	0.0001605	0.00017942	A_samples_contig_gene101675_4
A_samples_contig_gene101675_3	10357546	0.00041	0	ff high, rl low	0.00063528	0.00054016	0.00074485	0	0	0	A_samples_contig_gene101675_3
A_samples_contig_gene239_78	10380800	0.0065	0	ff high, rl low	0.00012735	0.00024364	0.00024886	0	0	0	A_samples_contig_gene239_78
A_samples_contig_gene15865_6	10408479	0.0064	0.3	ff high, rl low	0.00019582	0.00024975	0.00030613	7.3494e-05	8.1688e-05	9.1318e-05	A_samples_contig_gene15865_6
A_samples_contig_gene124364_11	10413350	0.0027	0.04	ff high, rl low	0.0002083	0.00022771	0.00013956	2.2336e-05	0	0	A_samples_contig_gene124364_11
Cluster of A_samples_contig_gene16232_1 (10153266)	10153266 [2]	0.15	1.8	[]	0.00018458	7.8469e-05	0.00014427	0.00016702	0.00022414	0.0003443	Cluster of A_samples_contig_gene16232_1 (10153266)
A_samples_contig_gene16232_1	10153266	0.0067	2.1	ff low, rl high	0.00018458	0.00015694	0.00014427	0.00027709	0.00038498	0.0003443	A_samples_contig_gene16232_1
A_samples_contig_gene234709_1	10345506	< 0.00010	0	ff high, rl low	0.00061618	0.00069855	0.0005619	0	0	0	A_samples_contig_gene234709_1
Cluster of A_samples_contig_gene9475_1 (10115363)	10115363 [4]	0.00076	6.6	aff low, arl high	1.9292e-05	4.9209e-05	4.5238e-05	0.00025631	0.00028489	0.00021232	Cluster of A_samples_contig_gene9475_1 (10115363)
A_samples_contig_gene9475_1	10115363	0.00029	INF	ff low, rl high	0	0	0	0.00025631	0.00028489	0.00021232	A_samples_contig_gene9475_1
A_samples_contig_gene50486_2	10248918	0.00017	0	ff high, rl low	5.7875e-05	4.9209e-05	4.5238e-05	0	0	0	A_samples_contig_gene50486_2
Cluster of A_samples_contig_gene142391_1 (10355031)	10355031 [2]	0.0064	9.4	aff low, arl high	0	0	0.00025419	0.00097642	0.00081396	0.00060662	Cluster of A_samples_contig_gene142391_1 (10355031)
A_samples_contig_gene142391_1	10355031 (+1)	0.0064	9.4	ff low, rl high	0	0	0.00025419	0.00097642	0.00081396	0.00060662	A_samples_contig_gene142391_1
Cluster of A_samples_contig_gene7879_4 (10293796)	10293796 [6]	0.0025	0.1	aff high, arl low	0.00012062	9.7996e-05	9.4283e-05	0	3.332e-05	0	Cluster of A_samples_contig_gene7879_4 (10293796)
A_samples_contig_gene7879_4	10293796 (+1)	0.00017	0	ff high, rl low	6.1525e-05	5.2312e-05	4.8091e-05	0	0	0	A_samples_contig_gene7879_4
Cluster of A_samples_contig_gene17295_1 (10023845)	10023845 [5]	0.0012	INF	aff low, arl high	0	0	0	2.4273e-05	1.6279e-05	1.8198e-05	Cluster of A_samples_contig_gene17295_1 (10023845)
A_samples_contig_gene17295_1	10023845	< 0.00010	INF	ff low, rl high	0	0	0	7.3231e-05	8.1396e-05	9.0992e-05	A_samples_contig_gene17295_1
Cluster of A_samples_contig_gene102349_1 (10367371)	10367371 [3]	0.01	0	[]	7.1808e-05	4.0943e-05	3.7419e-05	0	0	0	Cluster of A_samples_contig_gene102349_1 (10367371)
A_samples_contig_gene72541_4	10202475	0.00017	0	ff high, rl low	4.8435e-05	4.1182e-05	3.7859e-05	0	0	0	A_samples_contig_gene72541_4
Cluster of A_samples_contig_gene17027_19 (10329428)	10329428	0.0014	0	aff high, arl low	0.00016022	0.00020434	0.00025047	0	0	0	Cluster of A_samples_contig_gene17027_19 (10329428)
A_samples_contig_gene17027_19	10329428	0.0014	0	ff high, rl low	0.00016022	0.00020434	0.00025047	0	0	0	A_samples_contig_gene17027_19
Cluster of A_samples_contig_gene105379_2 (10083109)	10083109 [2]	0.0071	0	[]	0.00011601	6.9781e-05	6.4149e-05	0	0	0	Cluster of A_samples_contig_gene105379_2 (10083109)
A_samples_contig_gene105379_2	10083109	0.0047	0	ff high, rl low	0.00011359	7.2433e-05	6.6587e-05	0	0	0	A_samples_contig_gene105379_2
Cluster of A_samples_contig_gene83916_1 (10091409)	10091409 [3]	< 0.00010	0	aff high, arl low	0.00044669	0.00044811	0.00052372	0	0	0	Cluster of A_samples_contig_gene83916_1 (10091409)
A_samples_contig_gene83916_1	10091409 (+1)	< 0.00010	0	ff high, rl low	0.00064276	0.00068314	0.00075361	0	0	0	A_samples_contig_gene83916_1
A_samples_contig_gene11785_1	10107322	0.00041	0	ff high, rl low	0.00025062	0.00021309	0.00029384	0	0	0	A_samples_contig_gene11785_1
A_samples_contig_gene85215_1	10035330	0.0053	22	ff low, rl high	0	0	9.2836e-05	0.00089151	0.00049545	0.00066464	A_samples_contig_gene85215_1
A_samples_contig_gene12407_2	10058727	< 0.00010	0	ff high, rl low	0.00028755	0.00032599	0.00029968	0	0	0	A_samples_contig_gene12407_2
A_samples_contig_gene87242_6	10211486	0.00033	0.04	ff high, rl low	0.00048136	0.00040928	0.00037625	0	5.02e-05	0	A_samples_contig_gene87242_6
A_samples_contig_gene193603_5	10243255	0.0065	INF	ff low, rl high	0	0	0	0.00066382	0.00073783	0.00036659	A_samples_contig_gene193603_5
A_samples_contig_gene82037_1	10273637	0.0016	0	ff high, rl low	0.00029373	0.00043706	0.00045919	0	0	0	A_samples_contig_gene82037_1
A_samples_contig_gene13767_5	10320899	0.004	8	ff low, rl high	0.00011575	0	0	0.00026065	0.000338	0.00032387	A_samples_contig_gene13767_5
A_samples_contig_gene97239_1	10334474	0.00014	0	ff high, rl low	0.00091057	0.0011613	0.0010676	0	0	0	A_samples_contig_gene97239_1
A_samples_contig_gene12588_3	10381564	0.004	7.1	ff low, rl high	0.00010755	0	0	0.00024218	0.00026918	0.00025077	A_samples_contig_gene12588_3
A_samples_contig_gene33425_4	10397496	0.0022	INF	ff low, rl high	0	0	0	0.00021359	0.00031654	0.00035386	A_samples_contig_gene33425_4
A_samples_contig_gene5795_18	10423095	0.00017	0	ff high, rl low	0.00035592	0.00034046	0.0002782	0	0	0	A_samples_contig_gene5795_18
description	NM_004252	0.0035	INF	aff low, arl high	0	0	0	0.00017183	0.00019099	0.00028467	description
Cluster of A_samples_contig_gene149616_6 (10032970)	10032970 [2]	0.015	INF	[]	0	0	0	0.00043168	0.0002399	0.00020114	Cluster of A_samples_contig_gene149616_6 (10032970)
A_samples_contig_gene149616_6	10032970	0.0063	INF	ff low, rl high	0	0	0	0.00043168	0.0002399	0.00026819	A_samples_contig_gene149616_6
Cluster of A_samples_contig_gene92738_31 (10037183)	10037183 [2]	0.068	4.6	[]	0	7.7942e-05	0	0.0001401	0.00015572	6.5665e-05	Cluster of A_samples_contig_gene92738_31 (10037183)
A_samples_contig_gene132500_2	10052078	0.0036	INF	ff low, rl high	0	0	0	0.00021139	0.00023496	0.00013133	A_samples_contig_gene132500_2
Cluster of A_samples_contig_gene132084_11 (10335399)	10335399	0.0069	7.4	aff low, arl high	0	4.5188e-05	0	0.00011968	8.868e-05	0.00012392	Cluster of A_samples_contig_gene132084_11 (10335399)
A_samples_contig_gene132084_11	10335399	0.0069	7.4	ff low, rl high	0	4.5188e-05	0	0.00011968	8.868e-05	0.00012392	A_samples_contig_gene132084_11
Cluster of A_samples_contig_gene15303_2 (10107760)	10107760 [4]	0.039	INF	[]	0	0	0	7.2756e-05	0.00010994	2.8952e-05	Cluster of A_samples_contig_gene15303_2 (10107760)
A_samples_contig_gene87681_3	10170923	< 0.00010	INF	ff low, rl high	0	0	0	9.3204e-05	0.00010359	0.00011581	A_samples_contig_gene87681_3
Cluster of A_samples_contig_gene90919_2 (10147953)	10147953 [5]	0.026	0	[]	0.00022149	9.3994e-05	0.00010541	0	0	0	Cluster of A_samples_contig_gene90919_2 (10147953)
A_samples_contig_gene90919_2	10147953	0.0033	0	ff high, rl low	0.00022149	0.00012555	0.00017313	0	0	0	A_samples_contig_gene90919_2
Cluster of A_samples_contig_gene5431_7 (10300773)	10300773 [2]	0.0036	0	aff high, arl low	4.3223e-05	7.3502e-05	5.0678e-05	0	0	0	Cluster of A_samples_contig_gene5431_7 (10300773)
A_samples_contig_gene5431_7	10300773	0.0027	0	ff high, rl low	4.3223e-05	7.3502e-05	6.757e-05	0	0	0	A_samples_contig_gene5431_7
Cluster of A_samples_contig_gene10891_2 (10339837)	10339837 [3]	0.0013	0	aff high, arl low	5.5523e-05	3.6395e-05	5.2449e-05	0	0	0	Cluster of A_samples_contig_gene10891_2 (10339837)
A_samples_contig_gene11906_2	10229821	0.00017	0	ff high, rl low	5.5523e-05	4.7209e-05	4.3399e-05	0	0	0	A_samples_contig_gene11906_2
Cluster of A_samples_contig_gene11147_9 (10150579)	10150579	0.00055	0	aff high, arl low	0.00017073	0.00018146	0.00023354	0	0	0	Cluster of A_samples_contig_gene11147_9 (10150579)
A_samples_contig_gene11147_9	10150579	0.00055	0	ff high, rl low	0.00017073	0.00018146	0.00023354	0	0	0	A_samples_contig_gene11147_9
Cluster of A_samples_contig_gene7644_2 (10161044)	10161044 [4]	0.0094	0	[]	6.4048e-05	4.7792e-05	2.929e-05	0	0	0	Cluster of A_samples_contig_gene7644_2 (10161044)
A_samples_contig_gene5000_1	10123678	0.00017	0	ff high, rl low	5.6208e-05	4.7792e-05	4.3935e-05	0	0	0	A_samples_contig_gene5000_1
Cluster of A_samples_contig_gene236206_1 (10347097)	10347097 [2]	0.0021	0	aff high, arl low	0.00039282	0.00023958	0.00030705	0	0	0	Cluster of A_samples_contig_gene236206_1 (10347097)
A_samples_contig_gene45689_1	10323512	0.00017	0	ff high, rl low	0.00034147	0.00029033	0.0002669	0	0	0	A_samples_contig_gene45689_1
A_samples_contig_gene91522_9	10029651	< 0.00010	INF	ff low, rl high	0	0	0	4.5331e-05	5.0385e-05	4.6938e-05	A_samples_contig_gene91522_9
A_samples_contig_gene34988_1	10100272 (+1)	0.00011	0	ff high, rl low	0.00031471	0.00037462	0.00039359	0	0	0	A_samples_contig_gene34988_1
A_samples_contig_gene196039_1	10145552	0.00094	0	ff high, rl low	0.00013102	0.00019495	0.00017922	0	0	0	A_samples_contig_gene196039_1
A_samples_contig_gene2385_11	10236175	0.00017	0	ff high, rl low	0.00023962	0.00024449	0.00029968	0	0	0	A_samples_contig_gene2385_11
A_samples_contig_gene10547_3	10265472	0.0049	INF	ff low, rl high	0	0	0	0.00028745	0.000426	0.00023811	A_samples_contig_gene10547_3
A_samples_contig_gene12584_1	10317426	< 0.00010	INF	ff low, rl high	0	0	0	0.00016127	0.00015365	0.00017176	A_samples_contig_gene12584_1
A_samples_contig_gene5795_15	10424199	0.00043	0	ff high, rl low	0.00025062	0.0002486	0.00032649	0	0	0	A_samples_contig_gene5795_15
Cluster of A_samples_contig_gene56705_1 (10408366)	10408366 [2]	0.18	1.7	[]	4.5078e-05	0.00011498	3.5235e-05	9.6351e-05	0.00010709	0.00011972	Cluster of A_samples_contig_gene56705_1 (10408366)
A_samples_contig_gene144713_1	10213781	< 0.00010	INF	ff low, rl high	0	0	0	0.00012503	0.00013897	0.00015535	A_samples_contig_gene144713_1
Cluster of A_samples_contig_gene8765_3 (10414590)	10414590 [2]	< 0.00010	INF	aff low, arl high	0	0	0	3.4636e-05	3.8498e-05	4.3037e-05	Cluster of A_samples_contig_gene8765_3 (10414590)
A_samples_contig_gene8765_3	10414590	< 0.00010	INF	ff low, rl high	0	0	0	6.9273e-05	7.6996e-05	8.6074e-05	A_samples_contig_gene8765_3
Cluster of A_samples_contig_gene3467_32 (10324999)	10324999 [2]	0.0021	INF	aff low, arl high	0	0	0	7.7409e-05	5.7372e-05	4.8092e-05	Cluster of A_samples_contig_gene3467_32 (10324999)
A_samples_contig_gene3467_32	10324999	0.0017	INF	ff low, rl high	0	0	0	0.0001033	8.6112e-05	6.4176e-05	A_samples_contig_gene3467_32
A_samples_contig_gene3946_19	10216963	0.0063	INF	ff low, rl high	0	0	0	5.152e-05	2.8632e-05	3.2007e-05	A_samples_contig_gene3946_19
Cluster of A_samples_contig_gene16574_1 (10058766)	10058766 [3]	< 0.00010	INF	aff low, arl high	0	0	0	5.1834e-05	6.381e-05	6.2344e-05	Cluster of A_samples_contig_gene16574_1 (10058766)
A_samples_contig_gene16574_1	10058766	0.0045	INF	ff low, rl high	0	0	0	3.345e-05	5.5769e-05	6.2344e-05	A_samples_contig_gene16574_1
Cluster of A_samples_contig_gene145047_1 (10258066)	10258066	0.00014	0	aff high, arl low	0.00011359	0.00014487	0.00013317	0	0	0	Cluster of A_samples_contig_gene145047_1 (10258066)
A_samples_contig_gene145047_1	10258066	0.00014	0	ff high, rl low	0.00011359	0.00014487	0.00013317	0	0	0	A_samples_contig_gene145047_1
Cluster of A_samples_contig_gene68107_1 (10013127)	10013127 [3]	0.00045	0	aff high, arl low	3.9557e-05	3.3372e-05	4.6379e-05	0	0	0	Cluster of A_samples_contig_gene68107_1 (10013127)
A_samples_contig_gene68107_1	10013127	0.00017	0	ff high, rl low	7.8498e-05	6.6743e-05	6.1357e-05	0	0	0	A_samples_contig_gene68107_1
Cluster of A_samples_contig_gene84360_4 (10339187)	10339187 [2]	< 0.00010	0	aff high, arl low	9.5738e-05	8.1402e-05	9.9777e-05	0	0	0	Cluster of A_samples_contig_gene84360_4 (10339187)
A_samples_contig_gene84360_4	10339187	0.00041	0	ff high, rl low	0.00012765	0.00010854	0.00014967	0	0	0	A_samples_contig_gene84360_4
A_samples_contig_gene167426_2	10278020	0.00017	0	ff high, rl low	6.3825e-05	5.4268e-05	4.9888e-05	0	0	0	A_samples_contig_gene167426_2
A_samples_contig_gene30865_1	10071477	0.00069	0	ff high, rl low	0.0002302	0.00026097	0.00017993	0	0	0	A_samples_contig_gene30865_1
A_samples_contig_gene3020_11	10104255	< 0.00010	0	ff high, rl low	0.00032912	0.00027984	0.00032157	0	0	0	A_samples_contig_gene3020_11
A_samples_contig_gene4619_2	10118566	0.0066	INF	ff low, rl high	0	0	0	0.00010542	8.7883e-05	0.00016374	A_samples_contig_gene4619_2
A_samples_contig_gene48508_30	10265777	0.0016	INF	ff low, rl high	0	0	0	0.00038688	0.00057336	0.0004006	A_samples_contig_gene48508_30
A_samples_contig_gene43975_2	10284938	0.00069	0	ff high, rl low	0.00047371	0.00053703	0.00037027	0	0	0	A_samples_contig_gene43975_2
A_samples_contig_gene239_79	10381011	0.0041	0	ff high, rl low	0.00021749	0.00014794	0.000272	0	0	0	A_samples_contig_gene239_79
A_samples_contig_gene228143_1	10386257 (+1)	0.0041	0	ff high, rl low	0.00074695	0.00054438	0.00041704	0	0	0	A_samples_contig_gene228143_1
A_samples_contig_gene91859_20	10414381	0.00029	INF	ff low, rl high	0	0	0	0.00011329	0.0001469	0.0001173	A_samples_contig_gene91859_20
A_samples_contig_gene76434_1	10258759	0.0024	0	ff high, rl low	0.0017624	0.0011239	0.0012054	0	0	0	A_samples_contig_gene76434_1
Cluster of A_samples_contig_gene6169_39 (10347150)	10347150 [2]	0.0072	6.5	[]	0	0	5.5605e-05	0.00010708	0.00011901	0.0001327	Cluster of A_samples_contig_gene6169_39 (10347150)
A_samples_contig_gene6169_39	10347150	0.0037	8.5	ff low, rl high	0	0	5.5605e-05	0.00016019	0.00017805	0.0001327	A_samples_contig_gene6169_39
Cluster of A_samples_contig_gene2320_2 (10416621)	10416621 [5]	0.0032	0	aff high, arl low	5.0965e-05	2.9052e-05	3.9836e-05	0	0	0	Cluster of A_samples_contig_gene2320_2 (10416621)
A_samples_contig_gene2320_2	10416621	0.00017	0	ff high, rl low	5.0965e-05	4.3333e-05	3.9836e-05	0	0	0	A_samples_contig_gene2320_2
Cluster of A_samples_contig_gene6837_2 (10206986)	10206986 [2]	0.0054	0	aff high, arl low	5.1542e-05	4.3824e-05	7.8838e-05	0	0	0	Cluster of A_samples_contig_gene6837_2 (10206986)
A_samples_contig_gene6837_2	10206986	0.00041	0	ff high, rl low	0.00010308	8.7648e-05	0.00012086	0	0	0	A_samples_contig_gene6837_2
Cluster of A_samples_contig_gene12284_7 (10002283)	10002283	0.0014	0	aff high, arl low	5.1737e-05	6.5985e-05	8.088e-05	0	0	0	Cluster of A_samples_contig_gene12284_7 (10002283)
A_samples_contig_gene12284_7	10002283	0.0014	0	ff high, rl low	5.1737e-05	6.5985e-05	8.088e-05	0	0	0	A_samples_contig_gene12284_7
Cluster of A_samples_contig_gene234053_1 (10142684)	10142684 [2]	0.00016	0	aff high, arl low	4.4251e-05	3.7625e-05	3.4663e-05	0	0	0	Cluster of A_samples_contig_gene234053_1 (10142684)
A_samples_contig_gene234053_1	10142684	0.00041	0	ff high, rl low	5.9128e-05	5.0274e-05	6.9325e-05	0	0	0	A_samples_contig_gene234053_1
Cluster of A_samples_contig_gene70300_9 (10323567)	10323567 [2]	0.00075	0	aff high, arl low	0.00019676	0.00026491	0.0001922	0	0	0	Cluster of A_samples_contig_gene70300_9 (10323567)
A_samples_contig_gene70300_9	10323567	0.0046	0	ff high, rl low	0.000197	0.00027917	0.00015398	0	0	0	A_samples_contig_gene70300_9
A_samples_contig_gene88596_1	10005781	0.00014	0	ff high, rl low	0.00019653	0.00025065	0.00023042	0	0	0	A_samples_contig_gene88596_1
A_samples_contig_gene169857_1	10092364	0.0063	0	ff high, rl low	0.0014634	0.00082953	0.00088968	0	0	0	A_samples_contig_gene169857_1
A_samples_contig_gene13140_2	10168211	0.0068	0	ff high, rl low	0.00023348	0.00019852	0.00011406	0	0	0	A_samples_contig_gene13140_2
A_samples_contig_gene59906_1	10191360	< 0.00010	0	ff high, rl low	0.0002561	0.00025404	0.00030027	0	0	0	A_samples_contig_gene59906_1
A_samples_contig_gene66608_1	10257900	0.0042	0.2	ff high, rl low	0.00026393	0.00039272	0.0004126	9.9057e-05	5.505e-05	6.1541e-05	A_samples_contig_gene66608_1
A_samples_contig_gene23862_2	10283592	0.0019	0.05	ff high, rl low	0.00033725	0.00028675	0.00021967	4.2191e-05	0	0	A_samples_contig_gene23862_2
A_samples_contig_gene5190_11	10296165	0.0066	0.3	ff high, rl low	0.00012277	0.00015658	0.00019193	4.6078e-05	2.5608e-05	5.7254e-05	A_samples_contig_gene5190_11
A_samples_contig_gene48428_30	10298722	0.0034	5	ff low, rl high	0.00011196	9.5191e-05	8.7509e-05	0.00058825	0.00037362	0.00052209	A_samples_contig_gene48428_30
A_samples_contig_gene10158_4	10352786	0.0068	INF	ff low, rl high	0	0	0	0.00011477	0.0001063	0.00019013	A_samples_contig_gene10158_4
description	NM_001041	0.0025	0	aff high, arl low	2.9904e-05	3.1783e-05	4.6748e-05	0	0	0	description
A_samples_contig_gene211636_1	10162897	0.00078	11	ff low, rl high	0	0	0.00027028	0.00090844	0.0010097	0.00096751	A_samples_contig_gene211636_1
Cluster of A_samples_contig_gene86035_7 (10409937)	10409937 [3]	0.00035	INF	aff low, arl high	0	0	0	4.4002e-05	3.2605e-05	3.6449e-05	Cluster of A_samples_contig_gene86035_7 (10409937)
A_samples_contig_gene86035_7	10409937	0.00035	INF	ff low, rl high	0	0	0	0.00013201	9.7815e-05	0.00010935	A_samples_contig_gene86035_7
Cluster of A_samples_contig_gene148317_12 (10343628)	10343628	< 0.00010	INF	aff low, arl high	0	0	0	0.00019716	0.00018262	0.00016332	Cluster of A_samples_contig_gene148317_12 (10343628)
A_samples_contig_gene148317_12	10343628	< 0.00010	INF	ff low, rl high	0	0	0	0.00019716	0.00018262	0.00016332	A_samples_contig_gene148317_12
Cluster of A_samples_contig_gene71600_1 (10317719)	10317719 [4]	0.011	0	[]	0.00013136	0.00015814	0.00026509	0	0	0	Cluster of A_samples_contig_gene71600_1 (10317719)
A_samples_contig_gene71600_1	10317719	0.0046	0	ff high, rl low	0.0004604	0.00026097	0.00047983	0	0	0	A_samples_contig_gene71600_1
Cluster of A_samples_contig_gene1223_7 (10374363)	10374363 [5]	0.076	0	[]	9.8263e-05	0.00010444	1.1521e-05	0	0	0	Cluster of A_samples_contig_gene1223_7 (10374363)
A_samples_contig_gene1223_7	10374363	0.0041	0	ff high, rl low	9.8263e-05	0.00010444	5.7605e-05	0	0	0	A_samples_contig_gene1223_7
Cluster of A_samples_contig_gene4563_3 (10128222)	10128222	0.003	INF	aff low, arl high	0	0	0	0.00018514	0.00015434	0.0002588	Cluster of A_samples_contig_gene4563_3 (10128222)
A_samples_contig_gene4563_3	10128222	0.003	INF	ff low, rl high	0	0	0	0.00018514	0.00015434	0.0002588	A_samples_contig_gene4563_3
Cluster of A_samples_contig_gene4183_2 (10385296)	10385296 [2]	0.011	0	[]	0.00012342	6.996e-05	0.00016078	0	0	0	Cluster of A_samples_contig_gene4183_2 (10385296)
A_samples_contig_gene4183_2	10385296	0.0002	0	ff high, rl low	0.00012342	0.00013992	0.00016078	0	0	0	A_samples_contig_gene4183_2
Cluster of A_samples_contig_gene94023_7 (10387211)	10387211	0.0013	INF	aff low, arl high	0	0	0	0.0001093	0.00012149	0.00016297	Cluster of A_samples_contig_gene94023_7 (10387211)
A_samples_contig_gene94023_7	10387211	0.0013	INF	ff low, rl high	0	0	0	0.0001093	0.00012149	0.00016297	A_samples_contig_gene94023_7
[truncated: 842 more rows]

## Sheet: Taxonomy
Table S4.1: Counts of bacterial proteins significantly different in abundance for each taxon in at least two of three samples on all taxonomic ranks. ff: Flash frozen; rl: RNAlater-treated; NA: Not annotated; 0: Clostridiales families and genera not annotated.																					Table S4.2: Counts of clostridial genera proteins significantly different in abundance. ff: flash frozen; rl: RNAlater treated.
Superkingdom	ff	rl	Phylum	ff	rl	Class	ff	rl	Order	ff	rl	Family	ff	rl	Genus	ff	rl	SpeciesCluster	ff	rl	Clostridia	ff	rl	ff/rl
NA	771	344	NA	771	345	NA	771	345	NA	776	353	NA	914	457	NA	917	459	NA	948	501	Ruminococcus	51	0	#DIV/0!
Bacteria	538	449	Firmicutes	342	260	Clostridia	342	250	Clostridiales	337	242	Bacteroidaceae	6	77	Bacteroides	6	77	Bacteroides caccae	1	19	Blautia	12	0	#DIV/0!
			Bacteroidetes	8	129	Bacteroidia	8	129	Bacteroidales	8	129	Ruminococcaceae	61	66	Ruminococcus	51	0	Roseburia intestinalis	6	9	Clostridium	1	0	#DIV/0!
			Actinobacteria	187	1	Actinobacteria (class)	187	1	Bifidobacteriales	108	0	Lachnospiraceae	94	17	Roseburia	6	9	unnamed Ruminococcaceae bacterium D16	3	1	Dorea	16	1	16
			Proteobacteria	1	58	Deltaproteobacteria	1	11	Coriobacteriales	79	1	Eubacteriaceae	43	21	undef	60	11	Faecalibacterium prausnitzii	5	46	Eubacterium	43	21	2.04762
						Negativicutes	0	9	Desulfovibrionales	1	11	Bifidobacteriaceae	108	0	Faecalibacterium	5	46	Dorea formicigenerans	6	1	Roseburia	6	9	0.666667
						Betaproteobacteria	0	47	Selenomonadales	0	9	Coriobacteriaceae	79	1	Dorea	16	1	butyrate-producing bacterium	51	6	Oscillibacter	2	18	0.111111
						Bacilli	0	1	Burkholderiales	0	47	Clostridiaceae	1	0	Eubacterium	43	21	unnamed Ruminococcus sp. 5_1_39BFAA	5	0	Faecalibacterium	5	46	0.108696
									Lactobacillales	0	1	Desulfovibrionaceae	1	11	Bifidobacterium	108	0	Eubacterium hallii	42	0	Pseudoflavonifractor	0	29	0
												Rikenellaceae	1	4	Blautia	12	0	Bifidobacterium longum	11	0	Total	136	124
												Veillonellaceae	0	9	Collinsella	64	1	Bifidobacterium catenulatum-Bifidobacterium pseudocatenulatum complex	89	0
			Phylum	ff	rl	Class	aff	arl				undef	0	33	Eggerthella	15	0	Dorea longicatena	10	0
			NA	58.8999	43.5057	NA	58.8999	43.5057				Porphyromonadaceae	1	48	Oscillibacter	2	18	[Ruminococcus] obeum	12	0
			Firmicutes	26.1268	32.7869	Clostridia	26.1268	31.5259				Sutterellaceae	0	47	Clostridium	1	0	unnamed Ruminococcus sp. SR1/5	18	0
			Bacteroidetes	0.611154	16.2673	Bacteroidia	0.611154	16.2673				Streptococcaceae	0	1	Bilophila	1	11	Bifidobacterium adolescentis	8	0
			Actinobacteria	14.2857	0.126103	Actinobacteria (class)	14.2857	0.126103				0	0	1	Alistipes	1	4	Collinsella aerofaciens	64	1
			Proteobacteria	0.0763942	7.314	Deltaproteobacteria	0.0763942	1.38714							Dialister	0	8	Eggerthella lenta	15	0
						Negativicutes	0	1.13493							Pseudoflavonifractor	0	29	Clostridium scindens	4	0
						Betaproteobacteria	0	5.92686							Parabacteroides	1	48	Clostridium leptum	1	0
						Bacilli	0	0.126103							Sutterella	0	47	[Ruminococcus] gnavus	2	0
															Streptococcus	0	1	Bacteroides uniformis	3	21
			no_Nas:			no_Nas:									Veillonella	0	1	Bilophila wadsworthia	1	11
			Phylum	ff	rl	Class	aff	arl							0	0	1	Bacteroides finegoldii	0	13
			Firmicutes	63.5688	58.0357	Clostridia	63.5688	55.8036										Bacteroides dorei/vulgatus	2	15
			Bacteroidetes	1.48699	28.7946	Bacteroidia	1.48699	28.7946										Alistipes shahii	1	4
			Actinobacteria	34.7584	0.223214	Actinobacteria (class)	34.7584	0.223214										Dialister invisus	0	8
			Proteobacteria	0.185874	12.9464	Deltaproteobacteria	0.185874	2.45536										Pseudoflavonifractor capillosus	0	29
						Negativicutes	0	2.00893										Parabacteroides distasonis	1	37
						Betaproteobacteria	0	10.4911										Bacteroides thetaiotaomicron	0	6
						Bacilli	0	0.223214										unnamed butyrate-producing bacterium SS3/4	0	3
						Total	538	448										Sutterella wadsworthensis	0	47
																		Bacteroides fragilis	0	0
																		Parabacteroides merdae	0	11
																		unnamed Clostridiales bacterium 1_7_47FAA	0	1
																		Streptococcus thermophilus	0	1
																		Veillonella parvula	0	1
																		butyrate-producing bacterium SS3/4	0	1
Total	1309	793	Total	1309	793	Total	1309	793	Total	1309	793	Total	1309	793	Total	1309	793	Total	1309	793
NA/Total	0.588999	0.433796	NA/Total	0.588999	0.435057	NA/Total	0.588999	0.435057	NA/Total	0.592819	0.445145	NA/Total	0.698243	0.576293	NA/Total	0.700535	0.578815	NA/Total	0.724217	0.631778
