# Supplementary material for: Sample Preservation and Storage Significantly Impact Taxonomic and Functional Profiles in Metaproteomics Studies of the Human Gut Microbiome
Source: Microorganisms. 2019 Sep 19;7(9):367. doi: 10.3390/microorganisms7090367 (PMC6780314; doi:10.3390/microorganisms7090367)
Supplement: Supplementary file 1 [file microorganisms-07-00367-s001.zip › Supplement/Supplementary Table S5 - Metagenomics vs Metaproteomics.xlsx]

## Sheet: Metagenomics vs Metaproteomics
Table S5.1: Shares of bacterial classes for the metagenomics (g_ff, g_rl) and metaproteomics (p_ff, p_rl) analyses, as well as ratios between both omics-methods.
Class	g_ff	g_rl	p_ff	p_rl	g_ff/g_rl	p_ff/p_rl	(g_ff/g_rl)/(p_ff/p_rl)
Actinobacteria	26.9508	4.04573	5.72151	0.842578	6.66154	6.24511	1.06668
Bacilli	0.5348	0.323436	0.103401	0.0702149	1.65349	1.47793	1.11879
Bacteroidia	33.0106	48.7158	9.22564	17.6661	0.677616	0.527968	1.28344
Betaproteobacteria	0.718965	3.6028	0.494026	1.76941	0.199557	0.29093	0.685928
Clostridia	36.7388	38.9663	31.8819	29.1111	0.942837	1.0963	0.860016
Deltaproteobacteria	0.18668	0.684755	0.183824	0.645977	0.272624	0.28559	0.954599
Gammaproteobacteria	0.0582356	0.138182	0	0	0.421442	1	0.421442
Erysipelotrichi	0.204399	0.0543166	0.0229779	0.0421289	3.76311	0.82107	4.58317
Flavobacteriia	0	0	0	0	1	1	1
Methanobacteria	0.00544258	0	0	0	1	1	1
Negativicutes	1.53118	3.46875	0.344669	0.786406	0.441421	0.439859	1.00355
undefined Class of Lentisphaerae	0	0	0	0	1	1	1
unknown Class of Bacteria	0.015939	0	0	0	1	1	1
unknown Class of Firmicutes	0.00544258	0	0	0	1	1	1
Verrucomicrobiae	0.0387028	0	0	0	1	1	1
NA	0	0	52.0221	49.0661	0	1.0579	0
Total	100	100	100	100
Table S5.2: Shares of bacterial classes for the metagenomics (g_ff, g_rl) and metaproteomics (p_ff, p_rl) analyses, as well as ratios between both omics-methods, with unnanotated proteins excluded for the metaproteomics data.
Class	g_ff	g_rl	p_ff	p_rl	g_ff/g_rl	p_ff/p_rl	(g_ff/g_rl)/(p_ff/p_rl)
Actinobacteria (class)	26.9508	4.04573	11.9253	1.65426	6.66154	7.20884	0.92408
Bacilli	0.5348	0.323436	0.215517	0.137855	1.65349	1.56336	1.05765
Bacteroidia	33.0106	48.7158	19.2289	34.6843	0.677616	0.554398	1.22226
Betaproteobacteria	0.718965	3.6028	1.02969	3.47395	0.199557	0.296405	0.67326
Clostridia	36.7388	38.9663	66.4511	57.1547	0.942837	1.16265	0.810935
Deltaproteobacteria	0.18668	0.684755	0.383142	1.26827	0.272624	0.302099	0.902432
Gammaproteobacteria	0.0582356	0.138182	0	0	0.421442	1	0.421442
Erysipelotrichi	0.204399	0.0543166	0.0478927	0.082713	3.76311	0.579023	6.49906
Flavobacteriia	0	0	0	0	1	1	1
Methanobacteria	0.00544258	0	0	0	1	1	1
Negativicutes	1.53118	3.46875	0.718391	1.54398	0.441421	0.465286	0.948709
undefined Class of Lentisphaerae	0	0	0	0	1	1	1
unknown Class of Bacteria	0.015939	0	0	0	1	1	1
unknown Class of Firmicutes	0.00544258	0	0	0	1	1	1
Verrucomicrobiae	0.0387028	0	0	0	1	1	1
Total	100	100	100	100
