# Supplementary material for: Sample Preservation and Storage Significantly Impact Taxonomic and Functional Profiles in Metaproteomics Studies of the Human Gut Microbiome
Source: Microorganisms. 2019 Sep 19;7(9):367. doi: 10.3390/microorganisms7090367 (PMC6780314; doi:10.3390/microorganisms7090367)
Supplement: Supplementary file 1 [file microorganisms-07-00367-s001.zip › Supplement/Supplementary Table S6 - Metagenomics - Taxonomy.xlsx]

## Sheet: metaG
Table S6: Shares of taxa detected in metagenomics analysis of flash frozen and RNAlater-treated samples. ff: Flash frozen; rl: RNAlater-treated.
Row.names	ff	rl	SpeciesCluster	Genus	Family	Order	Class	Phylum	Superkingdom
Cluster1000	0	0	Victivallis vadensis	Victivallis	Victivallaceae	undefined Order of Lentisphaerae	undefined Class of Lentisphaerae	Lentisphaerae	Bacteria
Cluster1008	0.000387028	0	Akkermansia muciniphila	Akkermansia	Verrucomicrobiaceae	Verrucomicrobiales	Verrucomicrobiae	Verrucomicrobia	Bacteria
Cluster1052	0.00695441	0.0143838	Alistipes shahii	Alistipes	Rikenellaceae	Bacteroidales	Bacteroidia	Bacteroidetes	Bacteria
Cluster1053	0.000181419	0	unnamed Alistipes sp. HGB5	Alistipes	Rikenellaceae	Bacteroidales	Bacteroidia	Bacteroidetes	Bacteria
Cluster1054	0.000344697	0	Alistipes putredinis	Alistipes	Rikenellaceae	Bacteroidales	Bacteroidia	Bacteroidetes	Bacteria
Cluster1081	0.000119737	0	Prevotella copri	Prevotella	Prevotellaceae	Bacteroidales	Bacteroidia	Bacteroidetes	Bacteria
Cluster1086	0	0	unnamed Capnocytophaga sp. oral taxon 329	Capnocytophaga	Flavobacteriaceae	Flavobacteriales	Flavobacteriia	Bacteroidetes	Bacteria
Cluster1088	0.013367	0.0164811	Parabacteroides distasonis	Parabacteroides	Porphyromonadaceae	Bacteroidales	Bacteroidia	Bacteroidetes	Bacteria
Cluster1089	0.00205609	0.00574359	Parabacteroides merdae	Parabacteroides	Porphyromonadaceae	Bacteroidales	Bacteroidia	Bacteroidetes	Bacteria
Cluster1090	0.000751076	0.000772028	Bacteroides fragilis	Bacteroides	Bacteroidaceae	Bacteroidales	Bacteroidia	Bacteroidetes	Bacteria
Cluster1091	0	0	Bacteroides fragilis	Bacteroides	Bacteroidaceae	Bacteroidales	Bacteroidia	Bacteroidetes	Bacteria
Cluster1092	0.00304784	0.00257343	Bacteroides thetaiotaomicron	Bacteroides	Bacteroidaceae	Bacteroidales	Bacteroidia	Bacteroidetes	Bacteria
Cluster1093	0.0412752	0.0624475	Bacteroides xylanisolvens	Bacteroides	Bacteroidaceae	Bacteroidales	Bacteroidia	Bacteroidetes	Bacteria
Cluster1094	0.0248182	0.0299221	Bacteroides ovatus	Bacteroides	Bacteroidaceae	Bacteroidales	Bacteroidia	Bacteroidetes	Bacteria
Cluster1095	0.0163277	0.0583061	Bacteroides finegoldii	Bacteroides	Bacteroidaceae	Bacteroidales	Bacteroidia	Bacteroidetes	Bacteria
Cluster1096	0.00620454	0.0100475	Bacteroides caccae	Bacteroides	Bacteroidaceae	Bacteroidales	Bacteroidia	Bacteroidetes	Bacteria
Cluster1097	0	0	Bacteroides eggerthii	Bacteroides	Bacteroidaceae	Bacteroidales	Bacteroidia	Bacteroidetes	Bacteria
Cluster1098	0	0	Bacteroides stercoris	Bacteroides	Bacteroidaceae	Bacteroidales	Bacteroidia	Bacteroidetes	Bacteria
Cluster1100	0.0273816	0.0290797	Bacteroides uniformis	Bacteroides	Bacteroidaceae	Bacteroidales	Bacteroidia	Bacteroidetes	Bacteria
Cluster1103	0.000239473	0.000287712	Bacteroides intestinalis	Bacteroides	Bacteroidaceae	Bacteroidales	Bacteroidia	Bacteroidetes	Bacteria
Cluster1104	0.0739465	0.0711328	Bacteroides dorei/vulgatus	Bacteroides	Bacteroidaceae	Bacteroidales	Bacteroidia	Bacteroidetes	Bacteria
Cluster1105	0.000582356	0	Bacteroides plebeius	Bacteroides	Bacteroidaceae	Bacteroidales	Bacteroidia	Bacteroidetes	Bacteria
Cluster1107	0	0	Bacteroides coprocola	Bacteroides	Bacteroidaceae	Bacteroidales	Bacteroidia	Bacteroidetes	Bacteria
Cluster1115	0.00019049	0	Odoribacter splanchnicus	Odoribacter	Porphyromonadaceae	Bacteroidales	Bacteroidia	Bacteroidetes	Bacteria
Cluster1259	0.0148582	0.0315748	Dialister invisus	Dialister	Veillonellaceae	Selenomonadales	Negativicutes	Firmicutes	Bacteria
Cluster1260	0	0.000261072	Veillonella atypica	Veillonella	Veillonellaceae	Selenomonadales	Negativicutes	Firmicutes	Bacteria
Cluster1261	0.000163277	0.000236208	Veillonella parvula	Veillonella	Veillonellaceae	Selenomonadales	Negativicutes	Firmicutes	Bacteria
Cluster1262	0	0.000391608	Veillonella dispar	Veillonella	Veillonellaceae	Selenomonadales	Negativicutes	Firmicutes	Bacteria
Cluster1263	0.000108852	0.000881118	unnamed Veillonella sp. oral taxon 158	Veillonella	Veillonellaceae	Selenomonadales	Negativicutes	Firmicutes	Bacteria
Cluster1269	0.000925238	0.000274634	Clostridium ramosum	Coprobacillus	Erysipelotrichaceae	Erysipelotrichales	Erysipelotrichi	Firmicutes	Bacteria
Cluster1270	5.44258e-05	0	Clostridium spiroforme	undefined Genus of Erysipelotrichaceae	Erysipelotrichaceae	Erysipelotrichales	Erysipelotrichi	Firmicutes	Bacteria
Cluster1271	0.000225478	0	unnamed Coprobacillus sp. 29_1	Coprobacillus	Erysipelotrichaceae	Erysipelotrichales	Erysipelotrichi	Firmicutes	Bacteria
Cluster1275	0	0	Eubacterium biforme	undefined Genus of Erysipelotrichaceae	Erysipelotrichaceae	Erysipelotrichales	Erysipelotrichi	Firmicutes	Bacteria
Cluster1278	0.000353768	0.000149184	unnamed Clostridium sp. HGF2	Clostridium	Clostridiaceae	Clostridiales	Clostridia	Firmicutes	Bacteria
Cluster1279	0	0	unnamed Erysipelotrichaceae bacterium 5_2_54FAA	undefined Genus of Erysipelotrichaceae	Erysipelotrichaceae	Erysipelotrichales	Erysipelotrichi	Firmicutes	Bacteria
Cluster1281	0.000155502	0.000268531	Holdemania filiformis	Holdemania	Erysipelotrichaceae	Erysipelotrichales	Erysipelotrichi	Firmicutes	Bacteria
Cluster1299	9.07096e-05	0	Gemella haemolysans	Gemella	undefined Family of Bacillales	Bacillales	Bacilli	Firmicutes	Bacteria
Cluster1301	5.44258e-05	0	Gemella sanguinis	Gemella	undefined Family of Bacillales	Bacillales	Bacilli	Firmicutes	Bacteria
Cluster1305	7.25677e-05	0	Staphylococcus aureus	Staphylococcus	Staphylococcaceae	Bacillales	Bacilli	Firmicutes	Bacteria
Cluster1358	9.52451e-05	0.000111888	Granulicatella adiacens	Granulicatella	Carnobacteriaceae	Lactobacillales	Bacilli	Firmicutes	Bacteria
Cluster1363	0	0	Enterococcus faecalis	Enterococcus	Enterococcaceae	Lactobacillales	Bacilli	Firmicutes	Bacteria
Cluster1369	0	0	Lactococcus lactis	Lactococcus	Streptococcaceae	Lactobacillales	Bacilli	Firmicutes	Bacteria
Cluster1370	0	0	Lactococcus lactis	Lactococcus	Streptococcaceae	Lactobacillales	Bacilli	Firmicutes	Bacteria
Cluster1375	0.00321717	0.000543456	Streptococcus thermophilus	Streptococcus	Streptococcaceae	Lactobacillales	Bacilli	Firmicutes	Bacteria
Cluster1376	9.07096e-05	0	Streptococcus vestibularis	Streptococcus	Streptococcaceae	Lactobacillales	Bacilli	Firmicutes	Bacteria
Cluster1377	0.00033744	0.000195804	Streptococcus salivarius	Streptococcus	Streptococcaceae	Lactobacillales	Bacilli	Firmicutes	Bacteria
Cluster1378	0	0	unnamed Streptococcus sp. C150	Streptococcus	Streptococcaceae	Lactobacillales	Bacilli	Firmicutes	Bacteria
Cluster1379	5.44258e-05	0	Streptococcus gallolyticus	Streptococcus	Streptococcaceae	Lactobacillales	Bacilli	Firmicutes	Bacteria
Cluster1393	8.16387e-05	0	Streptococcus anginosus	Streptococcus	Streptococcaceae	Lactobacillales	Bacilli	Firmicutes	Bacteria
Cluster1395	0	0.000111888	Streptococcus constellatus	Streptococcus	Streptococcaceae	Lactobacillales	Bacilli	Firmicutes	Bacteria
Cluster1397	0.000181419	0.000242424	Streptococcus sanguinis	Streptococcus	Streptococcaceae	Lactobacillales	Bacilli	Firmicutes	Bacteria
Cluster1398	0	0.000111888	Streptococcus gordonii	Streptococcus	Streptococcaceae	Lactobacillales	Bacilli	Firmicutes	Bacteria
Cluster1399	0	0.00018648	unnamed Streptococcus sp. oral taxon 056	Streptococcus	Streptococcaceae	Lactobacillales	Bacilli	Firmicutes	Bacteria
Cluster1400	0.000117923	0.000410256	Streptococcus pneumoniae	Streptococcus	Streptococcaceae	Lactobacillales	Bacilli	Firmicutes	Bacteria
Cluster1403	8.16387e-05	0.000111888	Streptococcus mitis	Streptococcus	Streptococcaceae	Lactobacillales	Bacilli	Firmicutes	Bacteria
Cluster1407	0	0.000111888	unnamed Streptococcus sp. M143	Streptococcus	Streptococcaceae	Lactobacillales	Bacilli	Firmicutes	Bacteria
Cluster1410	9.07096e-05	0.000223776	Streptococcus oralis	Streptococcus	Streptococcaceae	Lactobacillales	Bacilli	Firmicutes	Bacteria
Cluster1412	8.16387e-05	0	Streptococcus sanguinis	Streptococcus	Streptococcaceae	Lactobacillales	Bacilli	Firmicutes	Bacteria
Cluster1415	9.79664e-05	0.00055944	Streptococcus infantis	Streptococcus	Streptococcaceae	Lactobacillales	Bacilli	Firmicutes	Bacteria
Cluster1420	0.000152392	0	Streptococcus australis	Streptococcus	Streptococcaceae	Lactobacillales	Bacilli	Firmicutes	Bacteria
Cluster1421	0.000108852	0	Streptococcus parasanguinis	Streptococcus	Streptococcaceae	Lactobacillales	Bacilli	Firmicutes	Bacteria
Cluster1430	0.000115655	0.000201399	Leuconostoc mesenteroides	Leuconostoc	Leuconostocaceae	Lactobacillales	Bacilli	Firmicutes	Bacteria
Cluster1435	0	0	Leuconostoc gelidum	Leuconostoc	Leuconostocaceae	Lactobacillales	Bacilli	Firmicutes	Bacteria
Cluster1438	5.44258e-05	0	Lactobacillus delbrueckii	Lactobacillus	Lactobacillaceae	Lactobacillales	Bacilli	Firmicutes	Bacteria
Cluster1452	0.000116627	0.000111888	Lactobacillus casei	Lactobacillus	Lactobacillaceae	Lactobacillales	Bacilli	Firmicutes	Bacteria
Cluster1453	5.44258e-05	0	Lactobacillus rhamnosus	Lactobacillus	Lactobacillaceae	Lactobacillales	Bacilli	Firmicutes	Bacteria
Cluster1466	0	0	Lactobacillus ruminis	Lactobacillus	Lactobacillaceae	Lactobacillales	Bacilli	Firmicutes	Bacteria
Cluster1531	0.000108852	0	Peptostreptococcus anaerobius	Peptostreptococcus	Peptostreptococcaceae	Clostridiales	Clostridia	Firmicutes	Bacteria
Cluster1533	0.000870813	0.000127872	[Clostridium] bartlettii	undefined Genus of Peptostreptococcaceae	Peptostreptococcaceae	Clostridiales	Clostridia	Firmicutes	Bacteria
Cluster1557	0	0	Anaerofustis stercorihominis	Anaerofustis	Eubacteriaceae	Clostridiales	Clostridia	Firmicutes	Bacteria
Cluster1564	8.16387e-05	0	Eubacterium siraeum	Eubacterium	Eubacteriaceae	Clostridiales	Clostridia	Firmicutes	Bacteria
Cluster1569	0.000465643	0	Ruminococcus bromii	Ruminococcus	Ruminococcaceae	Clostridiales	Clostridia	Firmicutes	Bacteria
Cluster1570	0.000116627	0.000111888	Anaerotruncus colihominis	Anaerotruncus	Ruminococcaceae	Clostridiales	Clostridia	Firmicutes	Bacteria
Cluster1573	0.00249814	0.000472416	Clostridium leptum	Clostridium	Clostridiaceae	Clostridiales	Clostridia	Firmicutes	Bacteria
Cluster1574	0.000356791	0.00037296	Faecalibacterium prausnitzii	Faecalibacterium	Ruminococcaceae	Clostridiales	Clostridia	Firmicutes	Bacteria
Cluster1575	0.0618331	0.1568	Faecalibacterium prausnitzii	Faecalibacterium	Ruminococcaceae	Clostridiales	Clostridia	Firmicutes	Bacteria
Cluster1576	0.000139088	0	Faecalibacterium prausnitzii	Faecalibacterium	Ruminococcaceae	Clostridiales	Clostridia	Firmicutes	Bacteria
Cluster1577	0.00148582	0	Faecalibacterium prausnitzii	Faecalibacterium	Ruminococcaceae	Clostridiales	Clostridia	Firmicutes	Bacteria
Cluster1579	0.000217703	0.000223776	Pseudoflavonifractor capillosus	Pseudoflavonifractor	undefined Family of Clostridiales	Clostridiales	Clostridia	Firmicutes	Bacteria
Cluster1580	0	0	unnamed Ruminococcaceae bacterium D16	undefined Genus of Ruminococcaceae	Ruminococcaceae	Clostridiales	Clostridia	Firmicutes	Bacteria
Cluster1594	0.000136064	0	Coprococcus catus	Coprococcus	Lachnospiraceae	Clostridiales	Clostridia	Firmicutes	Bacteria
Cluster1595	0.0311152	0.00662377	butyrate-producing bacterium	undefined Genus of Lachnospiraceae	Lachnospiraceae	Clostridiales	Clostridia	Firmicutes	Bacteria
Cluster1596	5.44258e-05	0	Anaerostipes caccae	Anaerostipes	Lachnospiraceae	Clostridiales	Clostridia	Firmicutes	Bacteria
Cluster1597	0.0183034	0.0032	Eubacterium hallii	Eubacterium	Eubacteriaceae	Clostridiales	Clostridia	Firmicutes	Bacteria
Cluster1598	0.000522488	0.00027972	Clostridium bolteae	Clostridium	Clostridiaceae	Clostridiales	Clostridia	Firmicutes	Bacteria
Cluster1599	0.000176884	0.000111888	unnamed Clostridiales bacterium 1_7_47FAA	undefined Genus of Clostridiales	undefined Family of Clostridiales	Clostridiales	Clostridia	Firmicutes	Bacteria
Cluster1600	0.000816387	0.000358042	Clostridium symbiosum	Clostridium	Clostridiaceae	Clostridiales	Clostridia	Firmicutes	Bacteria
Cluster1603	0.00360843	0.00481119	unnamed butyrate-producing bacterium SS3/4	undefined Genus of Clostridiales	undefined Family of Clostridiales	Clostridiales	Clostridia	Firmicutes	Bacteria
Cluster1604	0.00541537	0.000615384	Dorea formicigenerans	Dorea	Lachnospiraceae	Clostridiales	Clostridia	Firmicutes	Bacteria
Cluster1605	0.00740191	0.00127552	Dorea longicatena	Dorea	Lachnospiraceae	Clostridiales	Clostridia	Firmicutes	Bacteria
Cluster1606	0.0017634	0.000335664	Clostridium scindens	undefined Genus of Lachnospiraceae	Lachnospiraceae	Clostridiales	Clostridia	Firmicutes	Bacteria
Cluster1608	0.000108852	0	[Ruminococcus] torques	undefined Genus of Lachnospiraceae	Lachnospiraceae	Clostridiales	Clostridia	Firmicutes	Bacteria
Cluster1609	9.52451e-05	0	Ruminococcus lactaris	Ruminococcus	Ruminococcaceae	Clostridiales	Clostridia	Firmicutes	Bacteria
Cluster1610	0.000178828	0	[Ruminococcus] torques	Blautia	Lachnospiraceae	Clostridiales	Clostridia	Firmicutes	Bacteria
Cluster1611	0.00152936	0.000648951	[Ruminococcus] gnavus	undefined Genus of Lachnospiraceae	Lachnospiraceae	Clostridiales	Clostridia	Firmicutes	Bacteria
Cluster1612	0	0	unnamed Lachnospiraceae bacterium 1_4_56FAA	undefined Genus of Lachnospiraceae	Lachnospiraceae	Clostridiales	Clostridia	Firmicutes	Bacteria
Cluster1613	5.44258e-05	0	unnamed Clostridium sp. D5	Clostridium	Clostridiaceae	Clostridiales	Clostridia	Firmicutes	Bacteria
Cluster1616	0.000147727	0	Coprococcus comes	Coprococcus	Lachnospiraceae	Clostridiales	Clostridia	Firmicutes	Bacteria
Cluster1618	0.00203008	0.000290909	[Ruminococcus] obeum	Blautia	Lachnospiraceae	Clostridiales	Clostridia	Firmicutes	Bacteria
Cluster1619	0.00408193	0.000509712	[Ruminococcus] obeum	Blautia	Lachnospiraceae	Clostridiales	Clostridia	Firmicutes	Bacteria
Cluster1620	0.0300321	0.00673566	unnamed Ruminococcus sp. 5_1_39BFAA	Ruminococcus	Ruminococcaceae	Clostridiales	Clostridia	Firmicutes	Bacteria
Cluster1621	0.0219699	0.00299611	unnamed Ruminococcus sp. SR1/5	Ruminococcus	Ruminococcaceae	Clostridiales	Clostridia	Firmicutes	Bacteria
Cluster1624	0	0	unnamed Lachnospiraceae bacterium 3_1_57FAA_CT1	undefined Genus of Lachnospiraceae	Lachnospiraceae	Clostridiales	Clostridia	Firmicutes	Bacteria
Cluster1627	0.000228588	0	Eubacterium eligens	Eubacterium	Eubacteriaceae	Clostridiales	Clostridia	Firmicutes	Bacteria
Cluster1628	0	0	Butyrivibrio crossotus	Butyrivibrio	Lachnospiraceae	Clostridiales	Clostridia	Firmicutes	Bacteria
Cluster1629	0.000114899	0	Eubacterium ventriosum	Eubacterium	Eubacteriaceae	Clostridiales	Clostridia	Firmicutes	Bacteria
Cluster1630	0.00140419	0	Eubacterium rectale	Eubacterium	Eubacteriaceae	Clostridiales	Clostridia	Firmicutes	Bacteria
Cluster1631	0.0184322	0.0770784	Roseburia intestinalis	Roseburia	Lachnospiraceae	Clostridiales	Clostridia	Firmicutes	Bacteria
Cluster1632	5.44258e-05	0	Roseburia inulinivorans	Roseburia	Lachnospiraceae	Clostridiales	Clostridia	Firmicutes	Bacteria
Cluster1633	0.000260034	0	Roseburia hominis	Roseburia	Lachnospiraceae	Clostridiales	Clostridia	Firmicutes	Bacteria
Cluster323	0	0	Haemophilus influenzae	Haemophilus	Pasteurellaceae	Pasteurellales	Gammaproteobacteria	Proteobacteria	Bacteria
Cluster324	0	0	Haemophilus haemolyticus	Haemophilus	Pasteurellaceae	Pasteurellales	Gammaproteobacteria	Proteobacteria	Bacteria
Cluster326	0	0.000587412	Haemophilus parainfluenzae	Haemophilus	Pasteurellaceae	Pasteurellales	Gammaproteobacteria	Proteobacteria	Bacteria
Cluster327	0	0	Haemophilus pittmaniae	Haemophilus	Pasteurellaceae	Pasteurellales	Gammaproteobacteria	Proteobacteria	Bacteria
Cluster374	0	0	unnamed Enterobacteriaceae bacterium 9_2_54FAA	undefined Genus of Enterobacteriaceae	Enterobacteriaceae	Enterobacteriales	Gammaproteobacteria	Proteobacteria	Bacteria
Cluster384	8.16387e-05	0	Enterobacter hormaechei/cloacae	Enterobacter	Enterobacteriaceae	Enterobacteriales	Gammaproteobacteria	Proteobacteria	Bacteria
Cluster390	0.000391866	0.000794405	Escherichia coli	Escherichia	Enterobacteriaceae	Enterobacteriales	Gammaproteobacteria	Proteobacteria	Bacteria
Cluster399	0.000108852	0	Klebsiella variicola/pneumoniae	Klebsiella	Enterobacteriaceae	Enterobacteriales	Gammaproteobacteria	Proteobacteria	Bacteria
Cluster468	8.16387e-05	0	Parasutterella excrementihominis	undefined Genus of Sutterellaceae	Sutterellaceae	Burkholderiales	Betaproteobacteria	Proteobacteria	Bacteria
Cluster469	0.00710801	0.0358042	Sutterella wadsworthensis	Sutterella	Sutterellaceae	Burkholderiales	Betaproteobacteria	Proteobacteria	Bacteria
Cluster751	0	0	Desulfovibrio piger	Desulfovibrio	Desulfovibrionaceae	Desulfovibrionales	Deltaproteobacteria	Proteobacteria	Bacteria
Cluster756	0.0018668	0.00684755	Bilophila wadsworthia	Bilophila	Desulfovibrionaceae	Desulfovibrionales	Deltaproteobacteria	Proteobacteria	Bacteria
Cluster814	0.013416	0.00147692	Collinsella aerofaciens	Collinsella	Coriobacteriaceae	Coriobacteriales	Actinobacteria (class)	Actinobacteria	Bacteria
Cluster817	0.00386967	0.000492307	Eggerthella lenta	Eggerthella	Coriobacteriaceae	Coriobacteriales	Actinobacteria (class)	Actinobacteria	Bacteria
Cluster825	0	0	Propionibacterium freudenreichii	Propionibacterium	Propionibacteriaceae	Actinomycetales	Actinobacteria (class)	Actinobacteria	Bacteria
Cluster878	0.000174163	0	Actinomyces odontolyticus	Actinomyces	Actinomycetaceae	Actinomycetales	Actinobacteria (class)	Actinobacteria	Bacteria
Cluster880	0	0	Actinomyces viscosus	Actinomyces	Actinomycetaceae	Actinomycetales	Actinobacteria (class)	Actinobacteria	Bacteria
Cluster881	0	0	unnamed Actinomyces sp. oral taxon 170	Actinomyces	Actinomycetaceae	Actinomycetales	Actinobacteria (class)	Actinobacteria	Bacteria
Cluster883	8.16387e-05	0	unnamed Actinomyces sp. oral taxon 448	Actinomyces	Actinomycetaceae	Actinomycetales	Actinobacteria (class)	Actinobacteria	Bacteria
Cluster92	5.44258e-05	0	Methanobrevibacter smithii	Methanobrevibacter	Methanobacteriaceae	Methanobacteriales	Methanobacteria	Euryarchaeota	Archaea
Cluster955	6.53109e-05	0.000149184	Rothia mucilaginosa	Rothia	Micrococcaceae	Actinomycetales	Actinobacteria (class)	Actinobacteria	Bacteria
Cluster967	0.000122458	0	Bifidobacterium animalis	Bifidobacterium	Bifidobacteriaceae	Bifidobacteriales	Actinobacteria (class)	Actinobacteria	Bacteria
Cluster968	0.0334773	0.00221538	Bifidobacterium bifidum	Bifidobacterium	Bifidobacteriaceae	Bifidobacteriales	Actinobacteria (class)	Actinobacteria	Bacteria
Cluster969	0.00141507	0.000273504	Bifidobacterium breve	Bifidobacterium	Bifidobacteriaceae	Bifidobacteriales	Actinobacteria (class)	Actinobacteria	Bacteria
Cluster970	0.0352382	0.00379402	Bifidobacterium longum	Bifidobacterium	Bifidobacteriaceae	Bifidobacteriales	Actinobacteria (class)	Actinobacteria	Bacteria
Cluster971	0.000598684	0	Bifidobacterium dentium	Bifidobacterium	Bifidobacteriaceae	Bifidobacteriales	Actinobacteria (class)	Actinobacteria	Bacteria
Cluster972	0.112993	0.0178797	Bifidobacterium adolescentis	Bifidobacterium	Bifidobacteriaceae	Bifidobacteriales	Actinobacteria (class)	Actinobacteria	Bacteria
Cluster973	0.0674434	0.0140084	Bifidobacterium catenulatum-Bifidobacterium pseudocatenulatum complex	Bifidobacterium	Bifidobacteriaceae	Bifidobacteriales	Actinobacteria (class)	Actinobacteria	Bacteria
Cluster974	0.000530651	0.000167832	Bifidobacterium angulatum	Bifidobacterium	Bifidobacteriaceae	Bifidobacteriales	Actinobacteria (class)	Actinobacteria	Bacteria
motu_linkage_group_104	0	0	unknown SpeciesCluster of Clostridiales	unknown Genus of Clostridiales	unknown Family of Clostridiales	Clostridiales	Clostridia	Firmicutes	Bacteria
motu_linkage_group_115	0.00150578	0.0399664	unknown SpeciesCluster of Clostridiales	unknown Genus of Clostridiales	unknown Family of Clostridiales	Clostridiales	Clostridia	Firmicutes	Bacteria
motu_linkage_group_126	0	0	unknown SpeciesCluster of Clostridiales	unknown Genus of Clostridiales	unknown Family of Clostridiales	Clostridiales	Clostridia	Firmicutes	Bacteria
motu_linkage_group_127	0.000278176	0	Subdoligranulum variabile	Subdoligranulum	Ruminococcaceae	Clostridiales	Clostridia	Firmicutes	Bacteria
motu_linkage_group_131	0.000199561	0	Alistipes sp. HGB5	Alistipes	Rikenellaceae	Bacteroidales	Bacteroidia	Bacteroidetes	Bacteria
motu_linkage_group_135	0.000253987	0	unknown SpeciesCluster of Bacteroidales	unknown Genus of Bacteroidales	unknown Family of Bacteroidales	Bacteroidales	Bacteroidia	Bacteroidetes	Bacteria
motu_linkage_group_158	0	0	unknown SpeciesCluster of Bacteroides	Bacteroides	Bacteroidaceae	Bacteroidales	Bacteroidia	Bacteroidetes	Bacteria
motu_linkage_group_164	9.07096e-05	0	unknown SpeciesCluster of Prevotella	Prevotella	Prevotellaceae	Bacteroidales	Bacteroidia	Bacteroidetes	Bacteria
motu_linkage_group_177	0	0	unknown SpeciesCluster of Clostridiales	unknown Genus of Clostridiales	unknown Family of Clostridiales	Clostridiales	Clostridia	Firmicutes	Bacteria
motu_linkage_group_190	0.000187467	0	unknown SpeciesCluster of Eubacterium	Eubacterium	Eubacteriaceae	Clostridiales	Clostridia	Firmicutes	Bacteria
motu_linkage_group_195	0	0	unknown SpeciesCluster of Bacteroidales	unknown Genus of Bacteroidales	unknown Family of Bacteroidales	Bacteroidales	Bacteroidia	Bacteroidetes	Bacteria
motu_linkage_group_206	0.00441393	0.00384895	unknown SpeciesCluster of Lachnospiraceae	unknown Genus of Lachnospiraceae	Lachnospiraceae	Clostridiales	Clostridia	Firmicutes	Bacteria
motu_linkage_group_212	0	0	unknown SpeciesCluster of Clostridiales	unknown Genus of Clostridiales	unknown Family of Clostridiales	Clostridiales	Clostridia	Firmicutes	Bacteria
motu_linkage_group_225	0.00292266	0.00219301	unknown SpeciesCluster of Bacteroides	Bacteroides	Bacteroidaceae	Bacteroidales	Bacteroidia	Bacteroidetes	Bacteria
motu_linkage_group_228	0	0	unknown SpeciesCluster of Bacteria	unknown Genus of Bacteria	unknown Family of Bacteria	unknown Order of Bacteria	unknown Class of Bacteria	unknown Phylum of Bacteria	Bacteria
motu_linkage_group_233	8.16387e-05	0	unknown SpeciesCluster of Bacteria	unknown Genus of Bacteria	unknown Family of Bacteria	unknown Order of Bacteria	unknown Class of Bacteria	unknown Phylum of Bacteria	Bacteria
motu_linkage_group_234	0	0	unknown SpeciesCluster of Bacteroides	Bacteroides	Bacteroidaceae	Bacteroidales	Bacteroidia	Bacteroidetes	Bacteria
motu_linkage_group_238	0	0	unknown SpeciesCluster of Clostridiales	unknown Genus of Clostridiales	unknown Family of Clostridiales	Clostridiales	Clostridia	Firmicutes	Bacteria
motu_linkage_group_241	0	0	Faecalibacterium prausnitzii	Faecalibacterium	Ruminococcaceae	Clostridiales	Clostridia	Firmicutes	Bacteria
motu_linkage_group_243	0	0	unknown SpeciesCluster of Clostridia	unknown Genus of Clostridia	unknown Family of Clostridia	unknown Order of Clostridia	Clostridia	Firmicutes	Bacteria
motu_linkage_group_244	0	0	unknown SpeciesCluster of Firmicutes	unknown Genus of Firmicutes	unknown Family of Firmicutes	unknown Order of Firmicutes	unknown Class of Firmicutes	Firmicutes	Bacteria
motu_linkage_group_246	0	0	unknown SpeciesCluster of Prevotella	Prevotella	Prevotellaceae	Bacteroidales	Bacteroidia	Bacteroidetes	Bacteria
motu_linkage_group_251	0	0	unknown SpeciesCluster of Acidaminococcaceae	unknown Genus of Acidaminococcaceae	Acidaminococcaceae	Selenomonadales	Negativicutes	Firmicutes	Bacteria
motu_linkage_group_252	5.44258e-05	0	unknown SpeciesCluster of Firmicutes	unknown Genus of Firmicutes	unknown Family of Firmicutes	unknown Order of Firmicutes	unknown Class of Firmicutes	Firmicutes	Bacteria
motu_linkage_group_253	0	0	unknown SpeciesCluster of Clostridiales	unknown Genus of Clostridiales	unknown Family of Clostridiales	Clostridiales	Clostridia	Firmicutes	Bacteria
motu_linkage_group_254	5.44258e-05	0	unknown SpeciesCluster of Clostridiales	unknown Genus of Clostridiales	unknown Family of Clostridiales	Clostridiales	Clostridia	Firmicutes	Bacteria
motu_linkage_group_258	0.000163277	0	unknown SpeciesCluster of Oscillibacter	Oscillibacter	Ruminococcaceae	Clostridiales	Clostridia	Firmicutes	Bacteria
motu_linkage_group_260	8.16387e-05	0	unknown SpeciesCluster of Clostridiales	unknown Genus of Clostridiales	unknown Family of Clostridiales	Clostridiales	Clostridia	Firmicutes	Bacteria
motu_linkage_group_265	0	0	Capnocytophaga sp. oral taxon 329	Capnocytophaga	Flavobacteriaceae	Flavobacteriales	Flavobacteriia	Bacteroidetes	Bacteria
motu_linkage_group_268	0.00022375	0	unknown SpeciesCluster of Clostridiales	unknown Genus of Clostridiales	unknown Family of Clostridiales	Clostridiales	Clostridia	Firmicutes	Bacteria
motu_linkage_group_273	0	0	Sutterella wadsworthensis	Sutterella	Sutterellaceae	Burkholderiales	Betaproteobacteria	Proteobacteria	Bacteria
motu_linkage_group_274	0.000120946	0	unknown SpeciesCluster of Clostridiales	unknown Genus of Clostridiales	unknown Family of Clostridiales	Clostridiales	Clostridia	Firmicutes	Bacteria
motu_linkage_group_277	5.44258e-05	0	unknown SpeciesCluster of Clostridiales	unknown Genus of Clostridiales	unknown Family of Clostridiales	Clostridiales	Clostridia	Firmicutes	Bacteria
motu_linkage_group_281	0.0537727	0.0998601	unknown SpeciesCluster of Bacteroides	Bacteroides	Bacteroidaceae	Bacteroidales	Bacteroidia	Bacteroidetes	Bacteria
motu_linkage_group_284	0.000181419	0	unknown SpeciesCluster of Acidaminococcaceae	unknown Genus of Acidaminococcaceae	Acidaminococcaceae	Selenomonadales	Negativicutes	Firmicutes	Bacteria
motu_linkage_group_288	0	0	unknown SpeciesCluster of Clostridiales	unknown Genus of Clostridiales	unknown Family of Clostridiales	Clostridiales	Clostridia	Firmicutes	Bacteria
motu_linkage_group_289	0	0	unknown SpeciesCluster of Bacteria	unknown Genus of Bacteria	unknown Family of Bacteria	unknown Order of Bacteria	unknown Class of Bacteria	unknown Phylum of Bacteria	Bacteria
motu_linkage_group_290	0.00804957	0.0147133	unknown SpeciesCluster of Eubacterium	Eubacterium	Eubacteriaceae	Clostridiales	Clostridia	Firmicutes	Bacteria
motu_linkage_group_301	6.9976e-05	0	unknown SpeciesCluster of Alistipes	Alistipes	Rikenellaceae	Bacteroidales	Bacteroidia	Bacteroidetes	Bacteria
motu_linkage_group_306	7.48355e-05	0	unknown SpeciesCluster of Clostridiales	unknown Genus of Clostridiales	unknown Family of Clostridiales	Clostridiales	Clostridia	Firmicutes	Bacteria
motu_linkage_group_308	0	0	Coprococcus eutactus	Coprococcus	Lachnospiraceae	Clostridiales	Clostridia	Firmicutes	Bacteria
motu_linkage_group_310	0.000108852	0	unknown SpeciesCluster of Clostridiales	unknown Genus of Clostridiales	unknown Family of Clostridiales	Clostridiales	Clostridia	Firmicutes	Bacteria
motu_linkage_group_316	0.0395403	0.013899	unknown SpeciesCluster of Clostridiales	unknown Genus of Clostridiales	unknown Family of Clostridiales	Clostridiales	Clostridia	Firmicutes	Bacteria
motu_linkage_group_320	0.0128505	0.00436363	unknown SpeciesCluster of Clostridiales	unknown Genus of Clostridiales	unknown Family of Clostridiales	Clostridiales	Clostridia	Firmicutes	Bacteria
motu_linkage_group_324	0	0	Odoribacter splanchnicus	Odoribacter	Porphyromonadaceae	Bacteroidales	Bacteroidia	Bacteroidetes	Bacteria
motu_linkage_group_325	0.00040139	0	unknown SpeciesCluster of Lachnospiraceae	unknown Genus of Lachnospiraceae	Lachnospiraceae	Clostridiales	Clostridia	Firmicutes	Bacteria
motu_linkage_group_327	0	0	unknown SpeciesCluster of Clostridiales	unknown Genus of Clostridiales	unknown Family of Clostridiales	Clostridiales	Clostridia	Firmicutes	Bacteria
motu_linkage_group_333	5.44258e-05	0	unknown SpeciesCluster of Clostridiales	unknown Genus of Clostridiales	unknown Family of Clostridiales	Clostridiales	Clostridia	Firmicutes	Bacteria
motu_linkage_group_346	7.25677e-05	0	unknown SpeciesCluster of Clostridiales	unknown Genus of Clostridiales	unknown Family of Clostridiales	Clostridiales	Clostridia	Firmicutes	Bacteria
motu_linkage_group_349	0.00368735	0.00153846	unknown SpeciesCluster of Clostridiales	unknown Genus of Clostridiales	unknown Family of Clostridiales	Clostridiales	Clostridia	Firmicutes	Bacteria
motu_linkage_group_357	0	0	Akkermansia muciniphila	Akkermansia	Verrucomicrobiaceae	Verrucomicrobiales	Verrucomicrobiae	Verrucomicrobia	Bacteria
motu_linkage_group_366	0.000136064	0.000223776	unknown SpeciesCluster of Oscillibacter	Oscillibacter	Ruminococcaceae	Clostridiales	Clostridia	Firmicutes	Bacteria
motu_linkage_group_38	6.80322e-05	0	unknown SpeciesCluster of Prevotella	Prevotella	Prevotellaceae	Bacteroidales	Bacteroidia	Bacteroidetes	Bacteria
motu_linkage_group_383	8.16387e-05	0	unknown SpeciesCluster of Clostridia	unknown Genus of Clostridia	unknown Family of Clostridia	unknown Order of Clostridia	Clostridia	Firmicutes	Bacteria
motu_linkage_group_391	0.000669437	0	Subdoligranulum variabile	Subdoligranulum	Ruminococcaceae	Clostridiales	Clostridia	Firmicutes	Bacteria
motu_linkage_group_394	0.000145135	0	unknown SpeciesCluster of Clostridiales	unknown Genus of Clostridiales	unknown Family of Clostridiales	Clostridiales	Clostridia	Firmicutes	Bacteria
motu_linkage_group_404	0.000181419	0	unknown SpeciesCluster of Alistipes	Alistipes	Rikenellaceae	Bacteroidales	Bacteroidia	Bacteroidetes	Bacteria
motu_linkage_group_407	0.000170081	0	Faecalibacterium prausnitzii	Faecalibacterium	Ruminococcaceae	Clostridiales	Clostridia	Firmicutes	Bacteria
motu_linkage_group_411	0	0	unknown SpeciesCluster of Clostridiales	unknown Genus of Clostridiales	unknown Family of Clostridiales	Clostridiales	Clostridia	Firmicutes	Bacteria
motu_linkage_group_414	0	0	unknown SpeciesCluster of Alistipes	Alistipes	Rikenellaceae	Bacteroidales	Bacteroidia	Bacteroidetes	Bacteria
motu_linkage_group_415	0.000139952	0	unknown SpeciesCluster of Clostridiales	unknown Genus of Clostridiales	unknown Family of Clostridiales	Clostridiales	Clostridia	Firmicutes	Bacteria
motu_linkage_group_431	0.000235845	0	Odoribacter splanchnicus	Odoribacter	Porphyromonadaceae	Bacteroidales	Bacteroidia	Bacteroidetes	Bacteria
motu_linkage_group_437	0	0.000223776	unknown SpeciesCluster of Sutterellaceae	unknown Genus of Sutterellaceae	Sutterellaceae	Burkholderiales	Betaproteobacteria	Proteobacteria	Bacteria
motu_linkage_group_443	0.00662906	0.00503496	unknown SpeciesCluster of Clostridia	unknown Genus of Clostridia	unknown Family of Clostridia	unknown Order of Clostridia	Clostridia	Firmicutes	Bacteria
motu_linkage_group_445	0	0	unknown SpeciesCluster of Firmicutes	unknown Genus of Firmicutes	unknown Family of Firmicutes	unknown Order of Firmicutes	unknown Class of Firmicutes	Firmicutes	Bacteria
motu_linkage_group_450	0.0156656	0.00167832	unknown SpeciesCluster of Clostridiales	unknown Genus of Clostridiales	unknown Family of Clostridiales	Clostridiales	Clostridia	Firmicutes	Bacteria
motu_linkage_group_452	0	0	unknown SpeciesCluster of Clostridiales	unknown Genus of Clostridiales	unknown Family of Clostridiales	Clostridiales	Clostridia	Firmicutes	Bacteria
motu_linkage_group_456	0.00357169	0.00823776	unknown SpeciesCluster of Oscillibacter	Oscillibacter	Ruminococcaceae	Clostridiales	Clostridia	Firmicutes	Bacteria
motu_linkage_group_457	0.000353768	0	unknown SpeciesCluster of Clostridiales	unknown Genus of Clostridiales	unknown Family of Clostridiales	Clostridiales	Clostridia	Firmicutes	Bacteria
motu_linkage_group_460	0	0	unknown SpeciesCluster of Clostridiales	unknown Genus of Clostridiales	unknown Family of Clostridiales	Clostridiales	Clostridia	Firmicutes	Bacteria
motu_linkage_group_463	0	0	unknown SpeciesCluster of Firmicutes	unknown Genus of Firmicutes	unknown Family of Firmicutes	unknown Order of Firmicutes	unknown Class of Firmicutes	Firmicutes	Bacteria
motu_linkage_group_47	0	0	unknown SpeciesCluster of Clostridiales	unknown Genus of Clostridiales	unknown Family of Clostridiales	Clostridiales	Clostridia	Firmicutes	Bacteria
motu_linkage_group_471	0	0	unknown SpeciesCluster of Sutterella	Sutterella	Sutterellaceae	Burkholderiales	Betaproteobacteria	Proteobacteria	Bacteria
motu_linkage_group_474	0	0	unknown SpeciesCluster of Bacteroidales	unknown Genus of Bacteroidales	unknown Family of Bacteroidales	Bacteroidales	Bacteroidia	Bacteroidetes	Bacteria
motu_linkage_group_485	0.00136064	0	unknown SpeciesCluster of Bacteroides	Bacteroides	Bacteroidaceae	Bacteroidales	Bacteroidia	Bacteroidetes	Bacteria
motu_linkage_group_490	0.000217703	0	unknown SpeciesCluster of Coprobacillus	Coprobacillus	Erysipelotrichaceae	Erysipelotrichales	Erysipelotrichi	Firmicutes	Bacteria
motu_linkage_group_491	0	0	unknown SpeciesCluster of Alistipes	Alistipes	Rikenellaceae	Bacteroidales	Bacteroidia	Bacteroidetes	Bacteria
motu_linkage_group_495	0.000178828	0.000234965	unknown SpeciesCluster of Bacteroidales	unknown Genus of Bacteroidales	unknown Family of Bacteroidales	Bacteroidales	Bacteroidia	Bacteroidetes	Bacteria
motu_linkage_group_496	0.000130622	0	unknown SpeciesCluster of Roseburia	Roseburia	Lachnospiraceae	Clostridiales	Clostridia	Firmicutes	Bacteria
motu_linkage_group_497	0	0	unknown SpeciesCluster of Bacteroides	Bacteroides	Bacteroidaceae	Bacteroidales	Bacteroidia	Bacteroidetes	Bacteria
motu_linkage_group_502	0.00108852	0.000335664	unknown SpeciesCluster of Clostridiales	unknown Genus of Clostridiales	unknown Family of Clostridiales	Clostridiales	Clostridia	Firmicutes	Bacteria
motu_linkage_group_508	0	0.000111888	unknown SpeciesCluster of Oscillibacter	Oscillibacter	Ruminococcaceae	Clostridiales	Clostridia	Firmicutes	Bacteria
motu_linkage_group_510	0.00031446	0	Faecalibacterium prausnitzii	Faecalibacterium	Ruminococcaceae	Clostridiales	Clostridia	Firmicutes	Bacteria
motu_linkage_group_517	0	0	unknown SpeciesCluster of Clostridiales	unknown Genus of Clostridiales	unknown Family of Clostridiales	Clostridiales	Clostridia	Firmicutes	Bacteria
motu_linkage_group_520	0.000141507	0	unknown SpeciesCluster of Clostridiales	unknown Genus of Clostridiales	unknown Family of Clostridiales	Clostridiales	Clostridia	Firmicutes	Bacteria
motu_linkage_group_525	0	0	unknown SpeciesCluster of Clostridiales	unknown Genus of Clostridiales	unknown Family of Clostridiales	Clostridiales	Clostridia	Firmicutes	Bacteria
motu_linkage_group_536	0.0527658	0.0836923	unknown SpeciesCluster of Bacteroides	Bacteroides	Bacteroidaceae	Bacteroidales	Bacteroidia	Bacteroidetes	Bacteria
motu_linkage_group_54	0	0	unknown SpeciesCluster of Clostridiales	unknown Genus of Clostridiales	unknown Family of Clostridiales	Clostridiales	Clostridia	Firmicutes	Bacteria
motu_linkage_group_548	0	0	unknown SpeciesCluster of Alistipes	Alistipes	Rikenellaceae	Bacteroidales	Bacteroidia	Bacteroidetes	Bacteria
motu_linkage_group_550	0.000391866	0.0112075	unknown SpeciesCluster of Clostridiales	unknown Genus of Clostridiales	unknown Family of Clostridiales	Clostridiales	Clostridia	Firmicutes	Bacteria
motu_linkage_group_551	0.00878976	0.00583217	unknown SpeciesCluster of Clostridiales	unknown Genus of Clostridiales	unknown Family of Clostridiales	Clostridiales	Clostridia	Firmicutes	Bacteria
motu_linkage_group_552	0.0108489	0.0019021	unknown SpeciesCluster of Clostridiales	unknown Genus of Clostridiales	unknown Family of Clostridiales	Clostridiales	Clostridia	Firmicutes	Bacteria
motu_linkage_group_559	0	0	unknown SpeciesCluster of Clostridiales	unknown Genus of Clostridiales	unknown Family of Clostridiales	Clostridiales	Clostridia	Firmicutes	Bacteria
motu_linkage_group_562	0	0	unknown SpeciesCluster of Bacteroidales	unknown Genus of Bacteroidales	unknown Family of Bacteroidales	Bacteroidales	Bacteroidia	Bacteroidetes	Bacteria
motu_linkage_group_573	0.000130622	0	unknown SpeciesCluster of Clostridiales	unknown Genus of Clostridiales	unknown Family of Clostridiales	Clostridiales	Clostridia	Firmicutes	Bacteria
motu_linkage_group_574	0	0	unknown SpeciesCluster of Bacteria	unknown Genus of Bacteria	unknown Family of Bacteria	unknown Order of Bacteria	unknown Class of Bacteria	unknown Phylum of Bacteria	Bacteria
motu_linkage_group_588	0.00951544	0.00473659	unknown SpeciesCluster of Ruminococcus	Ruminococcus	Ruminococcaceae	Clostridiales	Clostridia	Firmicutes	Bacteria
motu_linkage_group_592	0.000181419	0	unknown SpeciesCluster of Clostridiales	unknown Genus of Clostridiales	unknown Family of Clostridiales	Clostridiales	Clostridia	Firmicutes	Bacteria
motu_linkage_group_600	0.0138483	0.0037669	unknown SpeciesCluster of Clostridiales	unknown Genus of Clostridiales	unknown Family of Clostridiales	Clostridiales	Clostridia	Firmicutes	Bacteria
motu_linkage_group_611	0	0	Faecalibacterium prausnitzii	Faecalibacterium	Ruminococcaceae	Clostridiales	Clostridia	Firmicutes	Bacteria
motu_linkage_group_613	0.000465643	0	Eubacterium biforme	undefined Genus of Erysipelotrichaceae	Erysipelotrichaceae	Erysipelotrichales	Erysipelotrichi	Firmicutes	Bacteria
motu_linkage_group_621	0.000217703	0	unknown SpeciesCluster of Alistipes	Alistipes	Rikenellaceae	Bacteroidales	Bacteroidia	Bacteroidetes	Bacteria
motu_linkage_group_622	0	0	unknown SpeciesCluster of Clostridiales	unknown Genus of Clostridiales	unknown Family of Clostridiales	Clostridiales	Clostridia	Firmicutes	Bacteria
motu_linkage_group_624	0.00206213	0.000857808	unknown SpeciesCluster of Ruminococcaceae	unknown Genus of Ruminococcaceae	Ruminococcaceae	Clostridiales	Clostridia	Firmicutes	Bacteria
motu_linkage_group_63	0	0	unknown SpeciesCluster of Bacteroidales	unknown Genus of Bacteroidales	unknown Family of Bacteroidales	Bacteroidales	Bacteroidia	Bacteroidetes	Bacteria
motu_linkage_group_634	0	0	unknown SpeciesCluster of Bacteria	unknown Genus of Bacteria	unknown Family of Bacteria	unknown Order of Bacteria	unknown Class of Bacteria	unknown Phylum of Bacteria	Bacteria
motu_linkage_group_638	0	0	unknown SpeciesCluster of Oscillibacter	Oscillibacter	Ruminococcaceae	Clostridiales	Clostridia	Firmicutes	Bacteria
motu_linkage_group_646	0.00179605	0.00177422	butyrate-producing bacterium SS3/4	undefined Genus of Clostridiales	undefined Family of Clostridiales	Clostridiales	Clostridia	Firmicutes	Bacteria
motu_linkage_group_65	7.77511e-05	0	unknown SpeciesCluster of Bacteria	unknown Genus of Bacteria	unknown Family of Bacteria	unknown Order of Bacteria	unknown Class of Bacteria	unknown Phylum of Bacteria	Bacteria
motu_linkage_group_691	0	0	unknown SpeciesCluster of Lachnospiraceae	unknown Genus of Lachnospiraceae	Lachnospiraceae	Clostridiales	Clostridia	Firmicutes	Bacteria
motu_linkage_group_696	0	0	unknown SpeciesCluster of Clostridiales	unknown Genus of Clostridiales	unknown Family of Clostridiales	Clostridiales	Clostridia	Firmicutes	Bacteria
motu_linkage_group_70	0	0	Dialister invisus	Dialister	Veillonellaceae	Selenomonadales	Negativicutes	Firmicutes	Bacteria
motu_linkage_group_701	0	0	unknown SpeciesCluster of Clostridiales	unknown Genus of Clostridiales	unknown Family of Clostridiales	Clostridiales	Clostridia	Firmicutes	Bacteria
motu_linkage_group_703	8.16387e-05	0	unknown SpeciesCluster of Coriobacteriaceae	unknown Genus of Coriobacteriaceae	Coriobacteriaceae	Coriobacteriales	Actinobacteria	Actinobacteria	Bacteria
motu_linkage_group_712	9.79664e-05	0.00150427	unknown SpeciesCluster of Peptostreptococcaceae	unknown Genus of Peptostreptococcaceae	Peptostreptococcaceae	Clostridiales	Clostridia	Firmicutes	Bacteria
motu_linkage_group_734	0	0	unknown SpeciesCluster of Alistipes	Alistipes	Rikenellaceae	Bacteroidales	Bacteroidia	Bacteroidetes	Bacteria
motu_linkage_group_837	0	0.00134266	unknown SpeciesCluster of Veillonella	Veillonella	Veillonellaceae	Selenomonadales	Negativicutes	Firmicutes	Bacteria
motu_linkage_group_85	0	0	unknown SpeciesCluster of Firmicutes	unknown Genus of Firmicutes	unknown Family of Firmicutes	unknown Order of Firmicutes	unknown Class of Firmicutes	Firmicutes	Bacteria

## Sheet: metaG_vs_metaP
	Class	g_FlashFrozen	g_RNAlater	p_FlashFrozen	p_RNAlater	g_FlashFrozen/g_RNAlater	p_FlashFrozen/p_RNAlater	(g_FlashFrozen/g_RNAlater)/(p_FlashFrozen/p_RNAlater)
	Actinobacteria	26.9508	4.04573	5.72151	0.842578	6.66154	6.24511	1.06668
	Bacilli	0.5348	0.323436	0.103401	0.0702149	1.65349	1.47793	1.11879
	Bacteroidia	33.0106	48.7158	9.22564	17.6661	0.677616	0.527968	1.28344
	Betaproteobacteria	0.718965	3.6028	0.494026	1.76941	0.199557	0.29093	0.685928
	Clostridia	36.7388	38.9663	31.8819	29.1111	0.942837	1.0963	0.860016
	Deltaproteobacteria	0.18668	0.684755	0.183824	0.645977	0.272624	0.28559	0.954599
	Gammaproteobacteria	0.0582356	0.138182	0	0	0.421442	1	0.421442
	Erysipelotrichi	0.204399	0.0543166	0.0229779	0.0421289	3.76311	0.82107	4.58317
	Flavobacteriia	0	0	0	0	1	1	1
	Methanobacteria	0.00544258	0	0	0	1	1	1
	Negativicutes	1.53118	3.46875	0.344669	0.786406	0.441421	0.439859	1.00355
	undefined Class of Lentisphaerae	0	0	0	0	1	1	1
	unknown Class of Bacteria	0.015939	0	0	0	1	1	1
	unknown Class of Firmicutes	0.00544258	0	0	0	1	1	1
	Verrucomicrobiae	0.0387028	0	0	0	1	1	1
	NA	0	0	52.0221	49.0661	0	1.0579	0
	Total	100	100	100	100
w.o. NA	Class	g_FlashFrozen	g_RNAlater	p_FlashFrozen	p_RNAlater	g_FlashFrozen/g_RNAlater	p_FlashFrozen/p_RNAlater	(g_FlashFrozen/g_RNAlater)/(p_FlashFrozen/p_RNAlater)
	Actinobacteria (class)	26.9508	4.04573	11.9253	1.65426	6.66154	7.20884	0.92408
	Bacilli	0.5348	0.323436	0.215517	0.137855	1.65349	1.56336	1.05765
	Bacteroidia	33.0106	48.7158	19.2289	34.6843	0.677616	0.554398	1.22226
	Betaproteobacteria	0.718965	3.6028	1.02969	3.47395	0.199557	0.296405	0.67326
	Clostridia	36.7388	38.9663	66.4511	57.1547	0.942837	1.16265	0.810935
	Deltaproteobacteria	0.18668	0.684755	0.383142	1.26827	0.272624	0.302099	0.902432
	Gammaproteobacteria	0.0582356	0.138182	0	0	0.421442	1	0.421442
	Erysipelotrichi	0.204399	0.0543166	0.0478927	0.082713	3.76311	0.579023	6.49906
	Flavobacteriia	0	0	0	0	1	1	1
	Methanobacteria	0.00544258	0	0	0	1	1	1
	Negativicutes	1.53118	3.46875	0.718391	1.54398	0.441421	0.465286	0.948709
	undefined Class of Lentisphaerae	0	0	0	0	1	1	1
	unknown Class of Bacteria	0.015939	0	0	0	1	1	1
	unknown Class of Firmicutes	0.00544258	0	0	0	1	1	1
	Verrucomicrobiae	0.0387028	0	0	0	1	1	1
	Total	100	100	100	100
